# Supplementary material for: Evolutionary mechanisms that determine which bacterial genes are carried on plasmids
Source: Evol Lett. 2021 May 18;5(3):290–301. doi: 10.1002/evl3.226 (PMC8190454; doi:10.1002/evl3.226)
Supplement: Supplementary file 2 — Supplementary Material [file EVL3-5-290-s002.zip]

Archive with 2 entries (2 files):
- MathematicaCode.nb
- Rcode.R
