# Supplementary material for: Evolutionary mechanisms that determine which bacterial genes are carried on plasmids
Source: Evol Lett. 2021 May 18;5(3):290–301. doi: 10.1002/evl3.226 (PMC8190454; doi:10.1002/evl3.226)
Supplement: Supplementary file 2 — Supplementary Material [file EVL3-5-290-s002.zip › MathematicaCode.nb]

(* Content-type: application/vnd.wolfram.mathematica *)

(*** Wolfram Notebook File ***)
(* http://www.wolfram.com/nb *)

(* CreatedBy='Mathematica 12.0' *)

(*CacheID: 234*)
(* Internal cache information:
NotebookFileLineBreakTest
NotebookFileLineBreakTest
NotebookDataPosition[       158,          7]
NotebookDataLength[   2823603,      47864]
NotebookOptionsPosition[   2811225,      47670]
NotebookOutlinePosition[   2811618,      47687]
CellTagsIndexPosition[   2811575,      47684]
WindowFrame->Normal*)

(* Beginning of Notebook Content *)
Notebook[{

Cell[CellGroupData[{
Cell["Within-host model: set up", "Section",
 CellChangeTimes->{{3.7916450602461863`*^9, 3.791645063418281*^9}, {
  3.792408091454342*^9, 3.7924080919989567`*^9}, {3.79240813015705*^9, 
  3.792408131218045*^9}, {3.796637524182146*^9, 
  3.7966375287496977`*^9}},ExpressionUUID->"1b2ed98e-eb31-4770-bf10-\
c87c8db2f05f"],

Cell["\<\
Define modelled variables and processes.
Variables:
nF[t]: cells not carrying gene, no plasmid
nC[t]: cells carrying gene on chromosome, no plasmid
nFP[t]: cells carrying gene on plasmid
nCP[t]: cells carrying gene on both plasmid and chromosome
nFB[t]:  cells not carrying gene, with plasmid
nCB[t]: cells carrying gene on chromosome, with plasmid\
\>", "Text",
 CellChangeTimes->{{3.7958601378727083`*^9, 3.795860140074493*^9}, {
  3.795861059933064*^9, 3.795861141866282*^9}, {3.795864898644909*^9, 
  3.79586492516057*^9}, {3.795948308412395*^9, 
  3.795948309827376*^9}},ExpressionUUID->"0b6ef3a4-67ef-4b92-9845-\
9b520e0aa8f0"],

Cell[CellGroupData[{

Cell["Basic model", "Subsection",
 CellChangeTimes->{{3.795859973674431*^9, 
  3.7958599822802134`*^9}},ExpressionUUID->"af825317-6183-4c01-a392-\
392db8310ead"],

Cell[BoxData[{
 RowBox[{
  RowBox[{"Vars", "=", 
   RowBox[{"{", 
    RowBox[{
     RowBox[{"nF", "[", "t", "]"}], ",", 
     RowBox[{"nC", "[", "t", "]"}], ",", 
     RowBox[{"nFP", "[", "t", "]"}], ",", 
     RowBox[{"nCP", "[", "t", "]"}], ",", 
     RowBox[{"nFB", "[", "t", "]"}], ",", 
     RowBox[{"nCB", "[", "t", "]"}]}], "}"}]}], ";"}], "\n", 
 RowBox[{
  RowBox[{"Ns", "=", 
   RowBox[{"Total", "[", "Vars", "]"}]}], ";"}], "\n", 
 RowBox[{
  RowBox[{"Replication", "=", 
   RowBox[{"\[Lambda]", " ", 
    RowBox[{"{", 
     RowBox[{"1", ",", 
      RowBox[{"1", "-", "cR"}], ",", 
      RowBox[{
       RowBox[{"(", 
        RowBox[{"1", "-", "cP"}], ")"}], " ", 
       RowBox[{"(", 
        RowBox[{"1", "-", "cR"}], ")"}]}], ",", 
      RowBox[{
       RowBox[{"(", 
        RowBox[{"1", "-", "cP"}], ")"}], " ", 
       RowBox[{"(", 
        RowBox[{"1", "-", "cR"}], ")"}], " ", 
       RowBox[{"(", 
        RowBox[{"1", "-", "cR"}], ")"}]}], ",", 
      RowBox[{"1", "-", "cP"}], ",", 
      RowBox[{
       RowBox[{"(", 
        RowBox[{"1", "-", "cP"}], ")"}], " ", 
       RowBox[{"(", 
        RowBox[{"1", "-", "cR"}], ")"}]}]}], "}"}], " ", "Vars"}]}], 
  ";"}], "\n", 
 RowBox[{
  RowBox[{"SegregationLoss", "=", 
   RowBox[{
    RowBox[{"-", "Replication"}], " ", 
    RowBox[{"{", 
     RowBox[{"0", ",", "0", ",", "s", ",", "s", ",", "s", ",", "s"}], 
     "}"}]}]}], ";"}], "\n", 
 RowBox[{
  RowBox[{"SegregationGain", "=", 
   RowBox[{"\[Lambda]", " ", "s", " ", 
    RowBox[{"{", 
     RowBox[{
      RowBox[{
       RowBox[{
        RowBox[{"(", 
         RowBox[{"1", "-", "cP"}], ")"}], " ", 
        RowBox[{"(", 
         RowBox[{"1", "-", "cR"}], ")"}], " ", 
        RowBox[{"nFP", "[", "t", "]"}]}], "+", 
       RowBox[{
        RowBox[{"(", 
         RowBox[{"1", "-", "cP"}], ")"}], " ", 
        RowBox[{"nFB", "[", "t", "]"}]}]}], ",", 
      RowBox[{
       RowBox[{
        RowBox[{"(", 
         RowBox[{"1", "-", "cP"}], ")"}], " ", 
        RowBox[{"(", 
         RowBox[{"1", "-", "cR"}], ")"}], " ", 
        RowBox[{"(", 
         RowBox[{"1", "-", "cR"}], ")"}], " ", 
        RowBox[{"nCP", "[", "t", "]"}]}], "+", 
       RowBox[{
        RowBox[{"(", 
         RowBox[{"1", "-", "cP"}], ")"}], " ", 
        RowBox[{"(", 
         RowBox[{"1", "-", "cR"}], ")"}], " ", 
        RowBox[{"nCB", "[", "t", "]"}]}]}], ",", "0", ",", "0", ",", "0", ",",
       "0"}], "}"}]}]}], ";"}], "\n", 
 RowBox[{
  RowBox[{"AntibioticAction", "=", 
   RowBox[{
    RowBox[{"{", 
     RowBox[{
      RowBox[{"-", "A"}], ",", "0", ",", "0", ",", "0", ",", 
      RowBox[{"-", "A"}], ",", "0"}], "}"}], " ", "Vars"}]}], ";"}], "\n", 
 RowBox[{
  RowBox[{"Death", "=", 
   RowBox[{
    RowBox[{"-", "Ns"}], " ", "\[Gamma]", " ", "Vars"}]}], ";"}], "\n", 
 RowBox[{
  RowBox[{"PlasmidTransmission", "=", 
   RowBox[{"\[Beta]", " ", 
    RowBox[{"{", 
     RowBox[{
      RowBox[{
       RowBox[{"-", 
        RowBox[{"(", 
         RowBox[{
          RowBox[{"nFP", "[", "t", "]"}], "+", 
          RowBox[{"nCP", "[", "t", "]"}], "+", 
          RowBox[{"nFB", "[", "t", "]"}], "+", 
          RowBox[{"nCB", "[", "t", "]"}]}], ")"}]}], " ", 
       RowBox[{"nF", "[", "t", "]"}]}], ",", 
      RowBox[{
       RowBox[{"-", 
        RowBox[{"(", 
         RowBox[{
          RowBox[{"nFP", "[", "t", "]"}], "+", 
          RowBox[{"nCP", "[", "t", "]"}], "+", 
          RowBox[{"nFB", "[", "t", "]"}], "+", 
          RowBox[{"nCB", "[", "t", "]"}]}], ")"}]}], " ", 
       RowBox[{"nC", "[", "t", "]"}]}], ",", 
      RowBox[{
       RowBox[{"nF", "[", "t", "]"}], " ", 
       RowBox[{"(", 
        RowBox[{
         RowBox[{"nFP", "[", "t", "]"}], "+", 
         RowBox[{"nCP", "[", "t", "]"}]}], ")"}]}], ",", 
      RowBox[{
       RowBox[{"nC", "[", "t", "]"}], " ", 
       RowBox[{"(", 
        RowBox[{
         RowBox[{"nFP", "[", "t", "]"}], "+", 
         RowBox[{"nCP", "[", "t", "]"}]}], ")"}]}], ",", 
      RowBox[{
       RowBox[{"nF", "[", "t", "]"}], " ", 
       RowBox[{"(", 
        RowBox[{
         RowBox[{"nFB", "[", "t", "]"}], "+", 
         RowBox[{"nCB", "[", "t", "]"}]}], ")"}]}], ",", 
      RowBox[{
       RowBox[{"nC", "[", "t", "]"}], " ", 
       RowBox[{"(", 
        RowBox[{
         RowBox[{"nFB", "[", "t", "]"}], "+", 
         RowBox[{"nCB", "[", "t", "]"}]}], ")"}]}]}], "}"}]}]}], 
  ";"}]}], "Input",
 CellChangeTimes->{{3.791644799676302*^9, 3.7916448058893147`*^9}, {
   3.791644839023747*^9, 3.7916449253593903`*^9}, {3.791644964854895*^9, 
   3.79164498588233*^9}, 3.79164544307498*^9, 3.792223437273994*^9, {
   3.792223478357999*^9, 3.792223763651746*^9}, {3.7922241948229523`*^9, 
   3.792224199666987*^9}, {3.792225089843061*^9, 3.792225195860536*^9}, 
   3.792225231404361*^9, 3.792313743380818*^9, {3.7949087971288958`*^9, 
   3.794908817163166*^9}, {3.7949090896713333`*^9, 3.794909172098744*^9}, {
   3.794909227808771*^9, 3.79490929165088*^9}, {3.794909332424655*^9, 
   3.794909405765966*^9}, {3.794909485863984*^9, 3.794909491578971*^9}, 
   3.795859968445437*^9, 3.795860157983502*^9, 3.795860939617813*^9, 
   3.7966196137982264`*^9, 3.798810201819125*^9, 3.806310291091378*^9, {
   3.815912121316848*^9, 3.8159121223001833`*^9}},
 CellLabel->"In[1]:=",ExpressionUUID->"81536538-8b89-4669-b78b-6f454dbcaeb0"],

Cell[CellGroupData[{

Cell["Simple simulation", "Subsubsection",
 CellChangeTimes->{{3.810628478910523*^9, 3.810628492225992*^9}, {
  3.816514766650597*^9, 
  3.8165147704078493`*^9}},ExpressionUUID->"92dab21a-1a31-4ec0-bb40-\
56d8b5d6ac12"],

Cell["Simulations to build intuition for model behaviour", "Text",
 CellChangeTimes->{{3.810628493814467*^9, 3.810628496354793*^9}, {
  3.810628531196374*^9, 
  3.8106285476319847`*^9}},ExpressionUUID->"44642859-5c56-468a-a6ae-\
71d7ef5ae790"],

Cell[BoxData[{
 RowBox[{
  RowBox[{"FullModel", " ", "=", " ", 
   RowBox[{
   "Replication", "+", "SegregationGain", "+", "SegregationLoss", "+", 
    "AntibioticAction", "+", "Death", "+", "PlasmidTransmission"}]}], 
  ";"}], "\[IndentingNewLine]", 
 RowBox[{
  RowBox[{"DFullModel", " ", "=", " ", 
   RowBox[{"Map", "[", 
    RowBox[{
     RowBox[{
      RowBox[{
       RowBox[{"#", "[", 
        RowBox[{"[", "1", "]"}], "]"}], "\[Equal]", 
       RowBox[{"#", "[", 
        RowBox[{"[", "2", "]"}], "]"}]}], "&"}], ",", 
     RowBox[{"Transpose", "[", 
      RowBox[{"{", 
       RowBox[{
        RowBox[{"D", "[", 
         RowBox[{"Vars", ",", "t"}], "]"}], ",", "FullModel"}], "}"}], 
      "]"}]}], "]"}]}], ";"}]}], "Input",
 CellChangeTimes->{{3.810628597605302*^9, 3.8106285979090633`*^9}},
 CellLabel->"In[9]:=",ExpressionUUID->"ca9e6185-73b2-4ba2-bfa1-dad1bf9499bb"],

Cell["Set initial frequencies and parameter values", "Text",
 CellChangeTimes->{{3.81062861415588*^9, 
  3.81062863587748*^9}},ExpressionUUID->"f49c0107-8d5e-4482-8445-\
4fb4499b1c13"],

Cell[BoxData[{
 RowBox[{
  RowBox[{"InitialFreqs", "=", " ", 
   RowBox[{
    RowBox[{"{", 
     RowBox[{
      RowBox[{
       RowBox[{"nCP", "[", "t", "]"}], "\[Equal]", "0"}], ",", 
      RowBox[{
       RowBox[{"nC", "[", "t", "]"}], "\[Equal]", 
       RowBox[{"1", "/", "10300"}]}], ",", 
      RowBox[{
       RowBox[{"nCB", "[", "t", "]"}], "\[Equal]", "0"}], ",", 
      RowBox[{
       RowBox[{"nF", "[", "t", "]"}], "\[Equal]", 
       RowBox[{"1", "/", "6"}]}], ",", 
      RowBox[{
       RowBox[{"nFP", "[", "t", "]"}], "\[Equal]", 
       RowBox[{"1", "/", "6"}]}], ",", 
      RowBox[{
       RowBox[{"nFB", "[", "t", "]"}], "\[Equal]", "0"}]}], "}"}], "/.", 
    RowBox[{"{", 
     RowBox[{"t", "\[Rule]", "0"}], "}"}]}]}], ";"}], "\[IndentingNewLine]", 
 RowBox[{
  RowBox[{"Paravals", " ", "=", " ", 
   RowBox[{"{", 
    RowBox[{
     RowBox[{"s", "\[Rule]", 
      RowBox[{"5", "/", "1000"}]}], ",", 
     RowBox[{"cR", "\[Rule]", 
      RowBox[{"5", "/", "100"}]}], ",", 
     RowBox[{"A", "\[Rule]", "1"}], ",", 
     RowBox[{"\[Lambda]", "\[Rule]", "1"}], ",", 
     RowBox[{"\[Gamma]", "\[Rule]", "1"}], ",", 
     RowBox[{"\[Beta]", "\[Rule]", "0.6"}], ",", 
     RowBox[{"cP", "\[Rule]", "0.4"}]}], "}"}]}], 
  ";"}], "\[IndentingNewLine]"}], "Input",
 CellChangeTimes->{
  3.81062859564787*^9, {3.810628639702805*^9, 3.8106286437629747`*^9}},
 CellLabel->"In[19]:=",ExpressionUUID->"1670230b-2e51-4ce7-aed1-f37d98fbf34b"],

Cell["Numerically solve between time points 0 and 1000000", "Text",
 CellChangeTimes->{{3.810628870914639*^9, 
  3.810628895718492*^9}},ExpressionUUID->"e1385ec6-dbfe-4ac4-8197-\
655424202b68"],

Cell[BoxData[
 RowBox[{
  RowBox[{"sol", " ", "=", " ", 
   RowBox[{"NDSolve", "[", 
    RowBox[{
     RowBox[{
      RowBox[{"Flatten", "[", 
       RowBox[{"{", 
        RowBox[{"DFullModel", ",", "InitialFreqs"}], "}"}], "]"}], "/.", 
      "Paravals"}], ",", "Vars", ",", 
     RowBox[{"{", 
      RowBox[{"t", ",", "0", ",", "1000000"}], "}"}]}], "]"}]}], 
  ";"}]], "Input",
 CellLabel->"In[21]:=",ExpressionUUID->"da7e946a-f53a-4ae7-87c5-7d1ad5a9f88b"],

Cell[BoxData[""], "Input",
 CellChangeTimes->{{3.8106288648149967`*^9, 
  3.8106288663214912`*^9}},ExpressionUUID->"de84b29a-982a-45a4-a6c0-\
71e3a01aa6d2"],

Cell["\<\
Plot time course between t = 0 and t = 1000 and densities at the t = 1000000\
\>", "Text",
 CellChangeTimes->{{3.810628902808543*^9, 3.810628928882429*^9}, {
  3.810628994683606*^9, 
  3.810629008993601*^9}},ExpressionUUID->"e8e0e9f2-02ea-4b5a-b912-\
ec3d0e2c468c"],

Cell[CellGroupData[{

Cell[BoxData[{
 RowBox[{"Plot", "[", 
  RowBox[{
   RowBox[{"Evaluate", "[", 
    RowBox[{"Vars", "/.", "sol"}], "]"}], ",", 
   RowBox[{"{", 
    RowBox[{"t", ",", "0", ",", "1000"}], "}"}]}], 
  "]"}], "\[IndentingNewLine]", 
 RowBox[{"BarChart", "[", 
  RowBox[{
   RowBox[{
    RowBox[{"Evaluate", "[", 
     RowBox[{"Vars", "/.", "sol"}], "]"}], "/.", 
    RowBox[{"{", 
     RowBox[{"t", "\[Rule]", "1000000"}], "}"}]}], ",", 
   RowBox[{"ChartLabels", "\[Rule]", "Vars"}]}], "]"}]}], "Input",
 CellChangeTimes->{{3.810628887258032*^9, 3.8106288993754272`*^9}, {
  3.810628940067685*^9, 3.810628988138188*^9}},
 CellLabel->"In[22]:=",ExpressionUUID->"253c0e3d-4761-4418-9521-902f545f958e"],

Cell[BoxData[
 GraphicsBox[{{{}, {}, 
    TagBox[
     {RGBColor[0.368417, 0.506779, 0.709798], AbsoluteThickness[1.6], Opacity[
      1.], LineBox[CompressedData["
1:eJwUV3c8Vv8XtysrkVJJdmSPjHLvPcZXVla2x977eR7rMTIiUlZKqeytkEQh
90laCEl22dqSkZnx8/vrvt6vc877vD/vc+7rfq6Ac4CpGx0NDc19Bhqa/z9/
LW4aaLsvowREi1XX/DVGLglT0Cr4iKmjfzSlqloxCstv9yMF09jRV24TNoYt
mLLW8bp00m9sJaU0cp3QjEVQS2kYCpawe+dmLqcnN2AjI2gZlrSGcbQeVuAS
qMfOrA6cjyBtYT5phPF+zlqsK0k5/JMkLWz/3Dqb97Qa27odd349nx5qjYvE
r/2uwCRL3/Mf5mYCR5HDhzzxEoxQd+yvYtJeuDhc4zfKW4glt3q8Nd1ihvFc
jr422lysuefxXSKJDVbXa5KCn2Vhs2M7fqlf9gPlY6qIkOFNLHWlhH9A8gBY
3bj9pyU/HSvd0mf+4s4JHzV/sB45fQ2jMiwuLeVzgXXnAuXWuQRsgCVrlO7T
QWCZcj/9xuASNseJvj3AfQhq1SHkmGoUxnR0pobf6DCIvWFx7hANw/gErt6V
SeKBCsabNOvCwZiSmGw8+vIIHH733Udmh4QZygz4nd86Ct0re1a3OQMwd6VI
S4IyL6jOu9AZYj7YRURQ3Yd0HIr82DxldTyxm1ptp8If8IFlq3jT9pYbVqnv
fzDpywn479Ts/fIzrpizOPPOuzR+KP9qy8o04YzNSY4GfpQUgFm7zJOEAScs
XLbm+0i7AAR6rTcdY3HCmBTj7KbcBUETc8//GOCIZShb9P6gF4JI02tCpYsO
GN9Z8XML+UIgTrgzMIs4YPfRzWdriDB4FBQ8kaqzx5Q03svSfBIGC1bBUVV9
e6z1v8KSPRQRKCk/+fbsPzvMUDf46H5uUbAJ39Q5Q7XDRgx00g7VioId1Ui2
LM0Oczc+xsBndBKeTpwY3Odrhy1emKOIzJ6EwkLPJNzYDouyfPFbMkkMPFvL
n1PP2mHMtjedFUXF4e+GnX+ihB12y95j8OxLcaDtUqWZ57PDBJ3PGGg6noL4
R/U6XNx2WLUb2wu9rVNwfElgXYfNDjvjNXHa9K4EzHRfiOPYY4e98X1831pZ
EkzfKt1morPDTIkJJ5z6JKFE+UfvxBYBGw20vulJkoKBaNFG9w0C5hkquY/I
Lg2oy/EUv1UC9jd852LoA2ko/6Mb0f+XgMVE9S5G6cjAbSbhhcuLBIz1UolH
whcZUNE/gvnME7BODbU5bXVZuHnpWkPoHAHLeFVS3pEmC+E/2RkKZgkYXxvl
eK+kHMRKmbFK/SBgM7pTg+YRcmDEeOR5/DcCdv+dfsZwuxxYdl02mvpCwJTe
8+2ZdJcH8wMGBqVTBMxw4NX8n3wFqHrmzyj2mYBFj9tZs68owPN/uIndCAGr
+b7yQlJfEQat7OhShwjYgX9iN7yWFYFpdEhkoo+A9Z1IOT2tqwRAid17touA
MYqL5tLmKcF23vUY9Xe7/eSfM/H/VYLPLO371NsJ2G2thUFCrjK0q+3jPfWa
gNl4mYcPLKoAUUZ7Lr+ZgF0jz039PacKLR6LI95NBKw5IlGfK0cVDFgCiZIN
BOx4aiOv8bkzUEUhTmY+JmATtceft987C7cjVt5vVRAwj80v9LgWCg8XRr+u
3yRgWYzRvp/uoFB3/+ikeAYBa2Pn6V+fQ6F+cqrAMI2AnRLQK1W6g8HQ257C
4CQCtipoKTwUAvCD9UOdwkUCll5WZOVRABDL+HCZPpyAiUnOJ6+8AyBOfdR4
G0LArE4nLR8UUIdvP9WPixIJWNO5Z29M3qnDjJelOupMwEw79/ybWFaHfllp
23x7AvbL2EyGyK8BBx8dubVkQ8B4bX7fTg3WgK6qGl/fCwTsou8Jr3cnNEE5
OaIlT5OAwfU4lv+CtIAln/ZvBz8Bezt2CKXL1gKBmru3fXl35yd5n/j8pRYg
ciZcW4cJmN3bnn5Vrv9gq0kx8gc7AQvfOp4vXfsfaHKUa37/Z4vR6j/q/TX8
H5y/fkF4fcUWu5KlxVhBqw0FDucjVxdssdsKPt5CJtrg+rZVqvmbLVbn1aDI
M68NV37dZTXttcXOPtX36D98DlxGx1tedNpirQzjdzKwc1At8Tvn2Ftb7EMe
4w5r2jm4G1YnnvLMFpvrN22nldaBa8pVWQ5FtpiYxm+7Xz66cPwQpd7L3xZ7
mBaTXn5DF+q1mfXNPWwxpVGul27PdOH6eacSEUdb7D/KGbEJZj3gsbQSDjSx
xZyrExf7KvTgv97rlxvkbbEf/46KZHzQA7mxmqCWU7YYUbfa0mhdD/QfxXPf
F7TFomf6mtt19KEezc7n57TFso8KJlK/6UNonHxS8h8bTMizvjFivwFUU84m
3vhqg92v15lVUTaApLzDWaGjNlijcYDJ4wQDULAuu93XYYMNJDQfKxc5DwQT
momBIhvswJJFzXUXQ0ijZ2R/ZWiD8dkJmCVeNQTkQlBtjaYNJvn212rkI0O4
8lnwb6iKDaZzLwbz3DEENw3dniQBGyxK8343es8Innr8GyxYsMZW2qNWgr2M
Qdf8Ml9KkjW2te3SNh9pDErqHDpNEdYYg6LuXZ90Y7ha8ar+qZ81diCXC3V6
agxmmXciBUysMUly+WUDRhN4kuJQXcBtjbkc7T0oVGACnYdzpaZvWmHeRk+/
5tSZwHP+x2ZDcVYYMT67gafNBEZW0KlMshUWNedOYP9jAvlvX2h4Gllhd1v/
Fa2rmYJRT2kIgckK6/EWUegZMoUhgpkKn5clNpjHzKg/awpOhAMXXMwssbG+
PwOvd0zBo4tOzBuzxGbRpvBnohegSFzB4NlBS2wPl1FradAFkJDk8HRstsDQ
ZxSTixxm8Ja/3cNzxxzj7/3RnStiBvQb+mqXZswx2h82Bi1nzEAuSK/lfLs5
9uoQco7ezQx07otpbFw3x/TItEhSoxm8KOx6XX7CHLMQvyqW6WwODvXpxxgk
zbCA2/d2KussYL9NyjVDFlPMuJr1Yne7BSQkex0c/WqCyb++uPFnzAKkeQIU
xFpNsJVFh2X5fZaga/IgZS3UBIs0FP7VYGcJTSaX5oonjLErjFUDr5isIPWN
6jfc0AjLD6RWfbayBrjcN6ogpYetz5meyvS1hlH805bkuC5m6v2t9HyMNQiK
Cn88dF0XY3DiyKeWWcO9kY5bnX91ME9D54z8FWs4WWH9Wq75HCYrzhTqetMG
KkXsMt8a/oclFd9d4i23AXJk3c/3tP9hUydkiP3PbMD5g/kb9not7OYhKy/t
aRtwyP1+FOPVwtbo79uKydvCpaO8MQO/NbDnY+dh9r0tMMkUm3woAIzHZqq5
eNoWFAWeL2jaAEbsD1G1W7WFuC8zLae4ABPszJPv5iNAFvNS+iQrhiU0LgjX
+BGg4wXqkvdVDTO8mbkviMUOuuhv6Zv0qmBl+08lSJ6wg7Dv0/Mx5ioYzTUq
3Rd5O3j+6kXlnhFlrDb22z9zGzv4nN7aJPlNCTsUoDqnXGEHYzc89p7jPI2N
6Y72/tO2hzFjJmW/ajmMs2xrw4ZgD0sHl6PPghymzcAn1ESyBw2BFonej7JY
FdU+kJJtD/7GiUN2NLJYpMIE1/KCPdCWHXjRPSqJ1aTTqJntcYA7g3n3/h2X
xKZ/87s+5nWAGLrq9VonCUyv3KmOdM4BzKKT82qXxLEjx6fN5rIdQGX6nHGj
+knMIJz+4vlaB1iRfrz9K0cUixkUKql86wDfThLiU7ZEsO/XXZe9Fx3gZchr
Et1bYcyWfqljScgRQkXdxsJiBbG/cvQORdKOUJVQVXZkTQBLdeRaMlV1BJnL
KXmfSQJYK65wrNbQEWgelNbV+PNjpyhBPsQwR0jfuqzMd/Q49qo0fudEvCNI
1Hc0yajwYvb9N2+8T3UEJV4lcQbCMSxDvv6ZdLEjEN93fr5adwRbn11m+d3t
CO9PVjw4XnwIyzjGlJ897AiGIseQU7PcmKTeIUWDGUdort83Z6rKjTmWKREe
rDvCOYs/jL5TXFibU2ill7ATSFiJLcX6HsCc0xPhiIwTiEwLUjlGOLBN6u2+
NlUnYPno0jysz4HJ8DZsnjRygs2rTlruoexYm15b+qC1E4woSrmcDGTDnMOG
hBNdnaBzq+fevRBW7NbAmsHXMCfIZRu/OXODGZNl3DeZGe8EVROBufZV+7AO
hSPB/6U5wTu2RfJA115sO101p7jYCZJyuMU5hfZgbvrhv53fO0G1IhRzH2XA
+NWHciaGnaD8pcD0fm967LOSkqH9jBO45j+PT3hOh5kKLlZbrzuBHp/9catw
Woydx9hhkN4ZEl/u9HmP02DtbNX7zdmdQWfBrdNblwaDdS+isZAz0FyWq7a0
3EY3597yd0s5A91HnqQL57bQpzMiH/RVnGFu6M0JfthEpXsm5c6dd4YR0pcX
cvobKG+Z9RIS6gzf7t8sSmxZQYeynxY9i3UG56U2LsL8Mnojg9tMNdkZpkXf
fRE9uYwyR32oUyxwBnvtwK/d5Uvom0AZt9oHznAzVeeR5tIiGuuVwi37xBni
PpvnjWkuomtmuiES75zhc5RCXvfKPFqnVyZa0e8MxN9mIu+s5tEAYBwUnXCG
A+9d84Ni/qBfJV4oCy47gyyXxKlLyG/0I53qOs8JF/AWOHVAU/IHmrp2q+KW
uAu4Lj6bj0O/o3pzf60PKrrA6150TM76G9oyXNO0X9cFngXbpTeUfkEj37P7
pFxwgVKpO5L0wzOo8mvfYyz2LmC1OqibyzmDVteIRTIF7sabBWQf351CvUsT
JOMvukCt/J7O8u+TqEj2zGfaKy6Qq3dEclptEs1OzEe2sl1g+EkkndXcOHrV
nmdn6Y0LpJmdaxYifEK1zUIekj64wJCmpYe+yQhKq9fn8OfTLhYbHhc3HkYp
p9Nbfs67QJLnFZom70FUUWKO6PnPBTgO6xbqJAygf/gNBL4yusK+WoK+1oN+
1J1176XJo66Qoh/y+hdHHypI5y7vIOIKkiJ7SDPGH9HR1ZdTn2VcwVR0n4HE
nV7UbDpac0jLFapcXmkYqH9A1ZtWGd77u8It0Rffv73oQlWcvylmUVzhX+xd
4p6mTlSWedDV6ZIrvDddja2vf4fy2Tx5tZTpCkuznpw8j9pRbrrSv815rhCC
4gpLj9pQ1vuZwgkVrlDQ/4bdgvoW3VgPiufBXSEq84BcCcMbdKHAtW7yjSuk
Zb540yL/Gv2uazZzv8cVVK8tnXjt8QodvKOghcy4wpHTmyj7Qitap7pI78zi
Bk9/St9/bNKCPpicVJDgdgPulRfGeoHP0cKkDy5/+dyAdEe7duM8FU0frnmZ
IO8GDcG6Kp8FmtHE2PwlIzU3uCTvznbi2DM0Sjxd6Ii2G+w1llwT4GtC/cIC
4h5Yu4HkG8vjjFgD6irg8DjIxQ2K+Z5WShOeooR2w2nEzw0urxl+iIt9guod
kdbsiXGDTv3L95qm61DRxlm65TI3cO8yyrbZfoQed/osT33kBiuf/i4TzR+h
B/d1Oic+c4MnT12PldbWoHTWD1qPvHeDA1zxr8W3qtF1mnuLU0NuoKV6fbBj
uAqdL78qWDnlBuKn7TH6F5Xo+JrXJXTFDdZD31K6q+6jA/nWtXto3EHkXXtD
ZW0F2q2jO9Wzzx3eZc9ZN7SUo81ZYhoux93hbMe/0V8rpWiWyjfaK1ruUF1/
rXT/yyI0bWJAzsTQHaaTn5pa7S1CE668cTpq5Q7FX6PuEswK0eChkheVPu4Q
dOmwX8VOPuobk7kQHOwOZsEi7yLt81FXscsCWLQ7yPxu3AMJeagpxTX2Q4Y7
PI8GjyXVHFSX3+zR3Wx3sF0oLm8RykahTXPSpdQdrHQWNPsO30OleYTUVxrd
oS3u07PG43dQloZJmmOT7pB6VWcyJysTnTe+nfD0lzvsdI5HSDffRPt+GLCa
rbiDsKznZZcfN9CcYw2HU1g8IPJUbB3FIQO9VOeXI37IA1YS9v0uLruOup8X
EnrD7wHyNducKmvpqEx0qvTOaQ9YfBJ2TcAlDT3Io1V3Dzzgk9QdzfsKqeha
zbqqir4HjAtVcW1ypqAvplz/Izl6AMepErbFjatoacTRd2w+HtD8z3z8Ke1V
9OrBHuP7wR7wl56jZIMrCb2gfZYwfdUDhv7TvDBmmYiqjM9PRmd6QI42+/hi
YgLKSyn14M33gDX5P+I+LZfRLxUHAs3rPaCPsNeq5794NJTte9LbcQ+of4EU
r0XFooTSnP2uPz2gp9a8vul9DArYhUyaZQ9QkzWROnAiBt1HouarMnuC8/pL
uzSfi+jcviDRgYOe8PPEEZmi5Qi0t1C8knzCE4abpe4cDgpH7/XdfPpA0RMm
9+g7J2mFojF+esjurQyUUqotmq4Ho65MNC9ndD0hRulW7M+5QFQnr14n1swT
tsfqzpTNk1EpFZ/u4w6e4BLebqnUREY5P/CbNXl5QnXF2/KHiWR0xWtg2CLI
Ez59+SBYzkBGR+iSHZaiPKHXdPXCnjMk9Pk99S9pSZ5wqwKp/61DRIsVV70l
b3qC4NCEcItcAHqlq3K+LXdXj7NE2rqJP+rr7hziVuEJdO51NKGRfqjJzuFN
2jpPEN+sjPCL8UWVsrpic6me8Gcm4N8S4oMelYvbc7bdEx5m6vZ6MXqj2+0q
KYMfPeG3mLdt9h9PdNp5jjNozBO2Pp1hrlvxQNv+FWVx/PCE+cn16lfMHmjl
TWu+qiVP+Cep7HTuhDsa/OaV+Ne9XvDufFV7iq0rauMQ/vASlxeMWaRF811x
QdE1mdMn+Lyg8uSlrCncGd1z6h5YKXgBPTuV/qKmEzrbavzmL+IF+3PHbtJn
OKI9tkwG13W8QH/mhhip2wG9k0Ky7LDzAsPtf4XJWnaoxMI5f7UrXoCIvRjs
LbVCDdTSAoUzvMCG1ZTpZ6kl6ps4QGHN9oIjoi+sc6os0MrjbnGfH3qBcfOK
BX+/GdrpWXnlVaMXqO3b9v+4cgGdfbyUUvnSC2L0gpaUBS+gknqXsiIHvYAm
wi/e7bYJapDZnuM66QViM4LlxClj1HeCo8jglxd0VLwb0FQ1RpMlrMoVl3f1
Ju/daVIxQqtC8qp4d7xg1L1XkMJjiHa/+FrLsM8b5gelVp9xnkfnWKUbZjm9
4bvKLMMjMQOU3SoY7+P1hpa/TgkYQR+VLmpubRb1hqzLH8qMH+qhhnP0bcWy
3pBrsqPUIaSH+qvqdyWf8YYd6kPajGe6aGp8Rm+Q1i6fQll/CkUXffh+eJBg
6A2Jh+7HFBF00Z6jAqNaVt7A1RXZ0+Cli867eU5JOnvDI3w643GBLsrx6OG3
g77ecLL9VGAhkx4qu7kyuxnsDUsmqhI3c/RQ43Po4ky0N9RUTnuO++ijxIzL
q51J3mCod3fbOMQATR/t3Ky74Q2t97qo9S/Oo4/EDtLl5HiDOOdcxIipEdob
aLvncpk3SO5XYtC+bYwuUgtZ/R55QzwP4d67ShOUk/nnAfNn3lBpV+DrOmuK
ypvLHUZeewPvYXQyxMoMNc2n8Iq89wZKoqHpVKI5Sv71XIBteNcv8lEOmmUz
NENpz8nlKW/g/1c0WUoxQR/HGkqOznpDOW77hL5MF+3rzJR7veINm1fI0um+
Gujfw6NKVTQ+8G/ylceBcTX0oIuwWiazD+ykpl9dYzmLKlb7qF886ANnP+t/
NP+DombrtdpufD7wVjIEXddXR4O0NvTPi/lAnyyjc5sAoDfT1E1Oy/sAqkF9
UCB5Bq0fuWJxXM0HzvFNtSSEKKADIj22jNo+YB3I1LR+UApdIR52+m3kA89k
Ju2vrUugh5rt3futfSBOPCuZv1IaVdpT6oO7+MC9HF961ZcyqIXpb2KJnw98
b/OdMuCXQUNyFENSQn1g5DQ/yfynJHrre0REcKwP/LZlcJpnl0CfKryMsbvm
A891aK8c+SuODkUxJ/yX6QPlQvFmG0ri6Fq7yTWpPB+Y3HCRKE8SQ1UcJzK3
an2grrScL2RGFLV6cPLel2YfyNkxel1MI4pSVvzzu974gK3uncTLh0XQLPUn
JfU9PkBMDxUgKwijjclb93NGfKC3EdH4z0EIHRnUqrk84wNF99E7wyWC6IZg
cr3fnA9snOvq38cpiB71/9hkvuYD70LUymqqBdAzjUdbEDpf4OMdby5PEEAj
3z2cXGLxBeNRg5vhRQIodVSL/j63L3g3c9HlsQuiNPPDwo4nfGFrlE6so1cQ
VacL0D4kvhuX1jf23RBCLx1k8OyU9wW1u8dfL6eJoK9E7yRdUvMFafYHPQM5
J1EmVekHKtq+kB8ijEdLn0J19F92zhn5AldLU5+jgRR61c5qrtjaF+J93ssu
x8iinQG/99u6+AIE8HidqJJH2S9dkjvg5wtz1x4tXpY9jRrfPHzhbYgvqDcs
yN3gUEEzSiuDLsb4AhuhLK3G9Cza16B+S+GqL4iN5wed20TRQ+8Gnv644Qt1
ZgPFjknqqOWoz3Beji9wXu989rJLE836Q/PPvMwXOqzuPqY11EZHaG/xsj7y
BZ5hazniXR2U96AE2trkCwrw58Y2uw5qL9riQHnlC23n/3pba2qi+SrmsdLd
vvBK6X1LPttZdErvZ+HMoC/03twzOasvjwrbRb+6O+kLy8yAdJqLo+4BB78a
//IFUkbn82A3EbQ8tmLPnmVfeHH8OOvnu8LozxuoOL7tC84ofVkIoxAqWfpR
L3CvH5ySnZgQ8ONH/Ro8fcU5/SA9iv99T+lRtLpjK2X8mB/43HJW++zBjc5/
zniYKeIH1OaDym+aD6Dyf05+0JfxA+UKPKjOjR0NosUXaVX94CN2gE1YlQV9
wmV6sEHDD3RrSy1auPehayLfTvsb+EF7oGyv8OM96BmVSEthCz+wiK+ONjmw
B43UOxA24uAHbIvFxTZ9TCiVUHo33csPeuPM5hv8mFCagLPN2oF+kGip/6nj
EyOqEdszuhnpB21avMzLvIxo3A23ndqEXayYPagpwoC+Ktng90r3g4vXwwR1
FulQpoY0jRN3/UA7nL+LJp4W1ekQdu0v8oPKI3JPnON2kKufGy9fq/IDXmLT
9aJD/5DOOcMy9ad+AM8b5E+XLyPstDNtqy1+sJa9Hz2AzCHGXGE/qzr8QDaT
jXw2ZhTJEGFnde3zgxjDa3+InU14n3KR1NExP/AkCZzl0PyOH9JTMer55gel
Y566Lw+v4VaELmLCwm7/h6Zv4vroqHf8nTPU/vnBoEr9PCmUmToSs/p4kcEf
xNCYM17xB6i8N5L7y9n9IQiTr2+rPUS1LxFYtefxh/TGFn5NjuPU/KdPeLgF
/WFjLLX2g70gdapd/8w7CX8Qfnj89MhvUarw5wnb2NP+wDHAmJz/nyTVfS74
ojLmD9rS+dz/nZWjltOw5P3W8YcaERfNqDZF6k/O/JYiU3+oNNdJqu5VoUqK
nJ6yJvhDvoZBwV5nhOqv3EHP4e4PYQ31hQ6YOvWhroPImwB/2DxNHMfmNalj
Bk3ZRuH+YNNyvnJS4j8quzH3weF4f+gUbcgS5tKkIheI15zT/OG7bq08Yfss
1dfiHd3sHX/IkD5/6SiPHPWetWh4cLE//LchNk6TeoLaQYhd2K72h44y34xL
vOv4usNnzyuN/jC936hHh2UMEXNRnjjwave8jWOfAv8s4pbuGZb3uv3h1IYm
9/0tFmqC1+9u4WF/2Ev/3y+1H1zUJ7462tXT/qDV4M3nbMJF/RJQhCvP7fpN
4dkWTGOhHgzcVnyx5g9bCU/VP/jRUrVCrCv16AMgRjE+J9RtCQ8MqxPqYwuA
add+Bgu3L3hh5P57djwBYPXytEyH2RD+Idqb85tgAPidn8tTKevCaeJeJxGl
AqC7j68kRuAlLpPAT7uhHAA/j851nKitxe2TIihxGgHQ4qIfG9Boj6ckD/xh
PR8AhRnlXYVxNUhzmpzHLcsA6JglSOaZtCDHbn0zr/ANAD1Wf13Tt+8RvTsa
XfKhARC1z7Gn8tZHJDw7R6s5NgB0rhZ4eUsNIkOFFxTe3wqAaLo5Vy6mMWRP
afV9q4IAELwY6bJTNIEoVewTnHqwG9eJvfrcbApxq3S94/NkV9/SnmUDtRnk
5sPnHMstATBrNCLSa/MVeVl79ErUuwBIIKzxGtV8Rxbrg3f2DATAkyPOIy/V
fiGCjT0h1ycCoDXxsL0szRxi0iwxd/RXAHBeYDXTuziPxDxPcCteDoC0JnnC
GvciYjVJnDtEQ4Q/8xJBoqtLyLwz331bRiLMplpE+TmsIIkz79zymYkgmztx
TsloHeFzDxP4sp8IIic6emLebCJPvomOinMT4XxSUnKpMw1q6NWX5X+UCBvP
7NK7SujQrz9jzR6fIEJW2WRgvSQjGuUrw7EmTARxA25l+9U9KPfc53dqp3b5
/Ubr8uJY0MqAq4mxMkSIfzK794Q5B6q1oKz5RpEIDDanDZ+850I/k79sM58h
QnHJhO+YHg8a+DejyQgjglVOwsmJ8eMocwiE3NQiArnIgZ/OTBAtXP0tN6xL
hCCz67iuvSh6Juze7+NGRCh3KTbwOSaBftjQqXA2I4KaF/k2o4Es6hm54lpm
TQRe0/dT7kQFlGa7iH/Wngj+c+yNErTKaFa0yWdZVyJ8RQf1ShnOojK0O7eD
vYgwpdndJhaLoW8uVV5o8ifC6EW5079Pa6D2DDb7dwJ3z/9hS/QMkxa6cnnP
O80wItyXuG9U76yFpu6pT7gStevnoYpAhUYNVDTJWaMrjgief5vfuQKK4swc
2weSiGB669nl76TTKNktIWwzhQg/7/pGEb+IoWItm3+/ZhAh+fZ2mv4LZnT0
aCDxw20icKDL20OqnNSM4B+/nmUTwTfj1aeUk8JUnR4Hj9ICIlRuvA4QdRej
bp0amEovJcKTlBPbL4REqLWXDewjHhBhJVm0pPYgL9VzonXYrYYIrh/l42RO
0FL5zqqaG9fv+u05YV2yxop+zHzYc6aJCL+o4bRXZ/nQK/MiBiLPiWD2aOij
8CF+FNXPfrv/FRHsfNsEwp8dQf+WcGputBHBYF/KDdKHA2gFTRJ1pmu33yO/
YrpBRtTedkf1fS8R1g4+03555h9y8ElwfeMgEXpyHtJtHlxEOjhmZYs/E2G1
U/O3ybVfSLSPc2XqJBHefvCfkuj5iii+GToZ9pUITPfPj88sTiE/+Y2KXH4R
ga3WdbK4dwzJj3jNZzhPhFd0JbfKNgYR84Gzd1WWidAf/ODLU/5ehFmullto
Y3f/9W7hfdzvkJZrYtfZdnb1n2vP35R+hYR8zWVdoyeBTOpZyr5WKiKhzn1l
ai8JqI6pjfPqDcjEvWv0XWwk+Go+8OTg5cfIrRXa6KecJKCpKiKxGVQgBiaU
jYLDu3hEV6vr5x2ctnIuOJmXBC1ql6ztbF7hT5jcFkIESBBTyT01JDSI+zp9
8nUSJUF6yDUEMmZwwWaT7/oSJMhyKM1DFefxwUNtLkqyJCBGfd58U7uKJ5PQ
cf7TJLiSz652O4SGqtFZZ8NyhgRr31PFlxmZqGuiEgPLKAmaH7R/e3qPlVoV
W2AyoUmCbLyThU2Uk+r8+XBXhw4JCCGzkg8yD1F5lFN16s+TQFH/UdnH0mPU
7usMr/JMSVCtofX1wyN+atxsOHbVkgTPnvwJ5v0lRFU5t9AURCCBcdkBCav4
k9S5Ag8lBycS6DZNVN24JEEt2hx9pOtOgtb7+f03v8hQrSzNpBR9SNB/4VuF
6KIclb22o5yPSAKhrEnV82kK1Jes6sL7gkmg/fZKvWiPIpXi8TRvKYwEaGLp
03tNp6nSrVLHxqJ2+S4yfLpppkSd5i2+1RZHAhVj36aNIiVqVuhRzsdXSOBe
XDZfX61ENexNT8lJIcH4iRieh+FKVHqpPfuuZJDAxvN5ZzebErUh8WI8+TYJ
goRkyrf8TlP9p5Z2CNkkKFjJ+k+4QJEqjHhHnCsgQWHiG0yiSoE6fHtiRa6U
BOaRsXL/bstTUxctyLwPSCAbfqM+0kOOqnW+6zdTze78RN+4ZwnIUjfKNL0W
6khQYfjmuV+WFPUhXdPMp0YSDGh5hsaOnKIebSj9VPOSBPRn5NjIZiJUbRYa
OsZ2Etzj/+8i5iNIJdtbi1l3k2DH59ntkeAT1NxHtYZVH0nwF83XJr84Su1g
YA2mHSYB+evWrX8PDlFXLN3umY+RYJ+C6xCNGBdV8AH1RcU0CfSWnW1YxTio
htuHv299J0HiP65hY4SFGmFCYjedI4GJam8zdZOJWl7coVi6RAJmbf6dkEB6
at+qkO3GGgk0Xh7HUhNoqDT6F2MNt3fnX9inLK+0iUvmDpQV0pNhTVDfy0py
9761INO9spcM4bpjxg2Nf/F4raS/euxkiLLqkowoX8A//zyrvsRDhv1kSnBO
yTd8L5rpcY6PDIsanMZXtCdxxetzKfeEyHBF9e15nYt9eLJywYimNBmMI/WG
sjtfIg1XN2iyFMgQ1HNTmWAwjMyMXjg5q0IG7WP55xyPzSAcclXnASXD7Idr
GecP/0KQeKagm5pkiPvY+lPj4TziPehw97sOGUjDrUGdNkvIrVONLWqGZFDe
03rhGnEZab3I+S39Ahk0vdWC3vauIHM9PmxfrMgQtr+6tc1lFTkq/FpB1Z4M
DfQ3JAYZVxHtUD6bFBcyTF3wuHfm3jJC7giNmfQkwwBr2fYZpiUk9/iH0tP+
ZPgTkh0HpnNIB/FUV1IgGfQCfO4nN31BVl7GLY1SyDDs8XBGu3oUETw8ekQ+
igwvnzPsdaT7iBh6K0FCHBlOT3+7fUPuDRKOp7mPXCFDhaDnSrHLE6SU40ey
dCoZfsbmGx8zKUB6XTQeX7pBBo7vr/IsVyORnSf3hgeyyABifGsnI+0QSebl
nVO5ZKDxSwy825mEWNkZikYXkcHqkWbQdEABEl9TZvCxnAy63d3ScPwhUkNP
G3iymgyyb+rvyts+QT5b2NyJeEwGWqFYCvLsGbL3/uPn7xvIu+838sXMgIoo
brF+FaKSIfeqAzdbZTPiaOzOSnlJBlataQGLj/VIctFz+c42Mijq3rM9xFyB
NKzwWPN3k4E/qJlGvSca4ch5V9I2RIYboYfSvPfW42rzwp28Y2QQHp+k/WvW
gntqRi0Sp8lQk2D7qvTra/zmrUGe19/J0OTzjuUC3Tv8xQ9Z7MgcGSzbGMy3
ie/xObWrbn5Lu9jbj33w4gf8aPr0tRdrZHjvyjH/uL4X155Wq+XeJkP2fF9K
ltZHnKx0a8iLPhDc7wuX7tn/Ec9N+rON7w2EPmmv1bj1D3jHZx0RTvZA4D3N
E8P/4T2+IlOo784VCOEH5yLtY9txwbh/pCaeQLhS3vhHs7EVH2+MKF0+HgjG
NZcYy/fgePb8vxFZoUBwfHEklUWmEbc+GbnfVywQWp4KJKknNeKH7Dc1y6QC
gf9tHNPwExz/eDOSMiW/y3f94DXZylY8/d1m5XGVQIiJ3nJR3NOGn6e7OGmF
BALh3ELm8+ZunFl1i/umRiD4q5P7kg0/4m8DLuq9PxcIE1/cOP9rHsTjS7ei
mM8Hwvxol05l2md8m2v7W4xlIJzdJlmyxE/jz/SieJsJu3z2mo9r0K84JXbb
eNUpEA5e0uQK3vyOL8xtN/r5BkJW1SuPQpM5vFokeq6cFAietPzptz3ncW/C
juBMSCBE2wTIH8hYwE/eiLY8ERkI1OVulnN5i/hM+841m9hA0BJwyTl3ZQkv
oIlpyUwIhLK0m6Lv1f7i9so0yz3XAuH5274p52d/8WP+MeKs1wNB+T02KsO4
jA8V09ifuxUITQ8W+F2OLeOZn2IyLt0LhFlnpkbxnb+4KSftWzx/t//GnZqa
R3/x/bqx/9ZKAuEwpY1TRPEv3hlNK6v4IBCcJqt+Pk5cwpOexLoG1AQCk5q7
5tWqRVz7N+2d+/WB8DCFTay/dAGnF77U9aVpN/75edGLoHm8xYaOTqBl119r
+bh12Tn84vVLSoTXu/vB7HPEQ/QXfqaNzud2RyDcHHTiF+38hq9uX8rrfR8I
Ox2G1enCM3jdafo+tv5A8J33GqaRn8BJvnF7dUcCwap0IKDg9yAuXUSPxI8H
gtmGRIxXfxdezsFQuvEjEODsFvv5mlrE7Vz8yOk/gdC2zzZ86sU7RDCKYT/p
byDU7dmIXzHqR8br4jUr1wOBNbLutDHrJyT7FwPl23YgNCfMekmIjyPWgpcr
BRmCQO0rT+7I5wnkkDXjpN2+IGBeT3JJ8ZxEetMuc99hDwItw+sZWuqTSNob
Rr0+rt38hpCGW8QJxGDrctT+I0GQzsnwWpFmDNmryPRYjy8IIsVWznYuDiOv
vRO+XRYKgiDzC/P8nX3IpQIm3hdiQTBx0WL9OdqFYEMJxptSQVAjqjQ3vI0j
m+x7LisrBAGNa9Lx3F/ReON/iY1klSCYv5CfpHm7FQ+J3DNXhQRBx9i84UpP
L67wOFHwh0YQoHk6m1Gbn/H5H3sshXWCQHtayDpxdBqv4r9yzeF8EKxZykg0
R/7AvS33ttw1DQKTT9vu50z/4CdTr/zttwwCKv3khHrU7j6+2it+wC4IMr6f
Y3pZ/xcv+HfFzsA5CDajieQlgxXcXn5fRqLHbtxeue24/iquqmGa4OkbBFcv
8KRU1q3iB03vheuSdv2ZHVtwLVnF55xm/E+FBAH5wmkuOaFVvJ0k5cISEQR3
H79m+6ewghfHhljORgeBvfKZ7crRv3jU9ef6XfFB0LMPoZUTXcKtC/ZCdVIQ
DJhRFEhcC7jiIxPFtNQgeJUg6fLQ4je+/8VdMeKNIFCkuSSb8+0b/rNnmtck
a3dePv/tjfkyiefPBzNyFQYBR1XOwoDdCzyC5vn6Uumu/xVXi0O/NiAWHHvn
+h4EAU9ups+9H/0Ii+zdgVv1QdByuzquPP8X8hWb7ghtCoIffEPs/tKLSIuR
5HOr57t6k97qW5SuIPccgh+rvgoCldrFr68/bSAhAdSyo+1BsLHFYESbto2Y
RO/J/te1G3e6fqFgigaVTDNO/9wbBI9OqeybUqdD9+TdiccHg8CIad/IuAc9
OlU9Rcn9HASrfLcGlS0ZUJwq4Rc9GQRpeSSuRE5GNKs7yMnxaxBs1UrleWcz
ouQx3Fz9VxAcjickR68youfnmPQE53f1IumzzqJMqNi2EUq/HATAYvvhkQQT
Ssd+R35mPQjYDhsZ7GNmQkePT4m+3g4C0eRtf6ZXjGiDlMSxUvpgCMn8p6dN
YERvIEH7E/cGw6Td0IJbPwPqfx6n92QLBgOOk8F08gyojh3Tmg5nMLQNhn1t
CKJHhfyMZsUPB8PPMWdL0Xw6dDsya4KZNxhw46Dhb09o0aHkyb5f/MFAsIKo
u89o0NTKQLzqVDDwlhXMpspvIV7NzY9SZYIBPRM4vDq3gWh1MpYGKAbDUyP9
LInsNWT91+1UOXS33jqf5/PoEuIq0exQbxIMxqnVq7t/5gh2ltHslsWu/tzK
gpp3E8hRfUOdUNtgSDT37xuyHkb+2txWs3IMBrLnyg3FVx+Q994TsqpuweC+
evXgE+pr5H64uMhR72BgGpEXccyoReKvko/889/l32+Vz2Wdijvcfcb2OTAY
Rg+P28zWP8XP3GegwynBoOXeKuRR/Arnbjq/knMxGD69OhZmYNSJz7ff+hl1
KRjUqju1EoM+4O+Gx8ccEoOBhlQ5dBXrw0t/iH2E5GDgY1QTdUsbwGPXSW8F
rgcD3X9XbTu8h3DCvmfP6G4FwyGW0lL/oWFc6QhDzfTdYLgjl3uaaXwEPyB+
vvhVXjA43YhV+u/yJ9xZLkxzf0kwTIdpdwf1fcLrVEumrO8HQ7B8qAW19RPO
qPEhtvhhMDgrzVMeWn3CLfS2+P/UBcPqdsp4f+4IXm4q3qLaFAyajFKKz3OG
8XUbc4f458Ew11rBv243hOu5xG53vwoG7kcThge+D+DZPlU5RzqCoVyn2jNT
qx+fCxxWc30fDCr0fw5zRX7EsUjGz9V9weBtE83Ec/sDPpVsd1RrPBi+xNNm
fFZ4hytmJjWmzgRD5TXzyXqRt/jlnHqr4R/BwHZLcptZ6CU+UDK5KvQnGPIk
oilzYVRcrJrttv/fYMhfTx2T2PcUD3+iqtS4vqsHL5Nst67B31Hd+ul3gsHj
mabtXFAJzvv2epAhQwgMG2Ts9fDIwv3f41x39oVA0EDv9SGFOLxl8EftNHsI
TMjciK/WJiAHJrhNpQ+GQPypp/2/FuMQ5+/qC5QjIVCZcg7huZWK1M37pb/k
C4HCntBphp3rCNP6HRl24RA41CR1R9k2A7GkfdNtJb6bn3wvL6IkHSnft+hX
JB0CxYXSVcbnriIbB/jY5hRCYO+JubOnlGMQg6N6lSqqIZC/j806U84OyREM
0Y9DQwDiua91Pw/G504V/uzSDIGZf94DQe+v4qDQncSjGwJ7on8UuXRn4hln
N8RcDHf5bFh+H7bPxac1RduqLoSA1iXnpWjPIlzRwNRjzSoEWs7m8xQSy/AE
sygmTfsQ6Oi/8CRB+AE+RLhfkuISAqf1M3g1nKpxcbcBrSHPELih33D+b2wN
Hu5HNyPoHwJrI7Hqb4Me4Z3B0nF+gSFQZVJzoHj1Ec4XZSPYQAmB/6QMvx5c
f4QHJCS8oIsKgYZfbt+KPB7hLam1jufjQuA7Mx3ySa4G57w9tnP7yq7/HDZ8
V5Mrcdc85ryplBDQeznFMihahteXKaFSN0IAXxPpOlqSjzPVOI+GZoVAiO6R
skqZTNyqITWyNScEZiPne++cj8fvtzQdYysKAZr0CK4TekL4v7avTZblIRDV
pbK5/TgWMfjAaVNYFQIjDTf856fTkdxhdH22dlfv55gnQJOFzE96Zyk3hAD/
A5GwReVcRP3nLeVLeAiI0kzN0ncUIBmLrQOdrSHg9Ln74gv2YmRmYy74cFsI
UKw2aB7PlSBK9Me4nbtCoM+J8Yq1fxmSyHKurrI3BCS/pgsrZZQjQ1yBF1YH
Q+DxR+R7u30Fcoo3b1F9NASseKpmMocqkAjhd9eTp0KgpyBa4hjDfaRTclV2
8FsIHLW36B75UoHwnRbqEfgdAltnesfML1UgAYhRgO9iCMSJ3vRnGytHxvi0
ugmrIWD4qHkU2MsRQxpVqfObIfD8k2laLlsZgk9KJSO0ofDxQjd/z3gJIvlS
8JcUUyjMvimVib5SjGQXH9bjYwkFw6kL1uYsRQhLAmsFO0coCJudP7vpU4D8
1Flx/3MkFMIn9qi9vn8PsT716/U4XyjsnXV8/LPjNtLGMiHcIxQK8Rwcidsv
byAqv/viWsRCIcR430zZmTSkrLt9qkYqFIhNJ05+Z0xEDtVQ1QvkQ4FpY7nH
IT4aSbj+OP+6cigY3L5Dx/2djCyTy3di1UKB55if91kdR8TVLMeerB4KMTKj
xXv1JfC+0xm4s3YoNAh/UUQNHHHNw4m8F/RDQYwACweKffDatYgITeNQYL1U
xPZ9noQLjhBHFMxDQcuUmJiaGYRff+amKmwTCjROGze6e4NxmhybrIMOoaAW
eNop/FkwTowyWmVwDYV5fe7jrs5B+LiDlsWyZyi8qk5Zthsh4YbqqvVf/EIh
q0VYLsjXF6cKSh8cIIcCRUvaM/OACy7FIBT4JjQUoP9izf6TRnj2l8O9TyJ3
9efEZAdw/4ewvmWVK4sNhTa2inqRFRckopw2/XbCrr6h9uvhB8iIjc+v85T0
UNBjivwUf+gS0m4wUemZGQrqj4tdtZkSERXpfhbru6FwV4e67iqTjBxeoLar
FoeCwoW5YOb4G0hfSMZ//56GwpMmlScTX3IRLavE4l/NofBLMlDx2Xg+8lg1
kv7zi916cq8gi04hkrHp9qL5XSg0Rdec/EBbgtCO2fBX9YTCtnltbYZhKUJ8
bhSd07+7Py2tZ4kpZYjRJVUkajwUnpG55Q7t7i/VRTrbfyYUctpGDpwav49I
/yf0z/5HKAR/qBue736A5Ijy2BjNhYL/wS8aHCWVCOtetkZsKRTOHKnaI+1Q
hUT+oOWRXQuFFA/DqT8bVcivjpUQ/q1QqEpgTvkXXI3YVP7q56CjgOa2YOtK
VzXSkTKhSLuHAt/Nh88m0jxEVAP6byywUGA/d0CdKctDpNy4Y3GSgwJGL0W+
bv+qRnjkn5v0clPgxHf0mlx+NZLIVVfTepQCEiybduki1cjK3/L9j09QYP5x
Ls+LsCrEfSDHv0iYAm1ensFedyuR/qcZXTfEKZBVd1da5vIDROtOomS8NAVa
j4VuP1W+j5wKdFAaU9itD9vIkkguRzjOK4OKKgXOPAhY6s8qRVZE9+tloBSw
uc35vsGmGPlM8+3CrCYFmEVP/O7vLkBaR6h22roU2BtVeNx+Jgcpr7vlkW9I
Adqb7T+vxd1Ggjy1I8ysKXBAXbXyykQ8YqPBd7nangLlFpagZExGgHclda8r
BfpKGoWhTA8XXenKcvaigKVYscUJtVCctaeksNmfAlrabO8KG+PxxYqLlYeC
KNBcV2jCw5CCD8WZPyGGUWB04d5tKY0MnGon1dIRRYHHEuviD/Iz8WJlxg7h
eAostv+z3MjPwq8eGP0YlUSB+6lP7qRr38OJv+pGh1Ip8Pusmsf0zRzc4nXy
N/mbFOi8kafimZaHq+W5LiTfoYBU5bpGR3Y+Lhim9u9rLgUGREqm/fUL8L0X
DjKqF1Pg223bJkJ/AT4nOct+r4ICPi6icYZqhXgf0yue5WoKeP9g39iOLcSb
Ju4JGtXt9rvK90msvBDPbwqUrGikwFa5/VRCTSGecFNfif45BYqKh959zC7E
ff2FwO7V7r6MZV7o8C/ETXX+6T5tp0B/Q95pEbFCXEXw44UD7ylAvrEjlddR
gPNt3rfz6aNA+3vq2qJlAc4wcMnj9TAFpru/mnz6kI//fGhDOjFOgbcLMcuc
Z/LxniT5iLAZCtAoSGEVwnl4NjKVKvWHAmKrj+deKGTjlw43ZSX+pcD2H8Uz
Gnfu4p4L1wsn1ynwemOVXDmbhSuWqD/JZAgDD8O05IM+mfjR6CMtf/aFge+x
JLut7Bs4jfVCu+7+MCih49gs6biOd7IWjG4dCQMmY36GI4bJeO1XyjfLE2GQ
1Wf32LvxCp7VYrzwSDgMJHL1qd+UL+OuQTSM7jJhkC+QbXTi4EVcz3CIvUUx
DGzibbv4B0NwWbEanqNnwkAqoyyuZ5WIH6K7IhiEhUFL6a2SvXs98M1PDpLd
WmHQB+d8dURt8Kl6ZSUxvTBoS5T9erEW8La0/XDJKAw2+bsju6PUkGqvb7qf
zcKATEdsV2YzQ25qPr+gZBMG6ftIzCvK9kj48dt26Q5hoI1eJurXOSOOq/4e
P13DgP/4XvfJx66I9gdtkpb3Lj+HhMiBHVdE8gFfRG5AGNTstfotHe6CcF5e
iV8LCgOdv2tbqfsckTX77lTT8DB43fxx4GqFBfKKM6qQ6XIY5H4xNFQ9cxo5
2xPZdO5qGMhQzQNJFCG8NiWi90paGERNf9LgsNXExfTDf7bf3NX7h4ltO8AY
z9sbRsdyNwxCH76hpDZa4IfehB41yAuDTEl01jKFgCfHhcinFIfBhmx0qNqq
I06vHqzXXREGA6IGDHuJLnj4dqDz/odh4B5sOJFT64YvPCOHG9eFwZO7hkYp
LR64Zxgp43pjGHw4yJ3pds8LH1ci3u+l7up38l6u1/LBLf76t3K92tW/c6iO
jeqLdz3yGzFr390P3+mDm3v9ca3dr39m9+55RLNsOU4G4E2SPsyDH8PAp3/7
yywrEZf76SXIMxwGzmpzfYEkIl5e5nnGeiwMZhOismdeEHE+Nw/Tu9NhQPf3
xhjTDhHPFHT3/vQ9DF62ciKF4iScdcL1Eu9cGIjJj1tHaZDwDRvn2ty1MFiZ
WzA/vIu/9ztM8dOHQ67g3CQ7Awl3uGG/4bQ3HDLcc+Un3xPxAWM7ziK2cDB6
vcxamErEDdgJp2Y4w2H24hDnEXUi/vKdjYYIz259rnnnsZ4A/EyStY378XDg
XSgwSd8bgNdoW5HLBMPhCsl+nU/KH899YV4oLhUOyUu6z9+CL84dbdbkLR8O
Lgv73GgUfPBktQu9D5TDQYaboJZ+2BsPe2pMJ60RDhxvh1IXcQ/crErfWd4y
HJSzBaT8Hjjj77z1wgMJ4cB+w7GdmeCEa4jpZtQ5hcOZ/OD6MBZHXKZIu1XJ
NxwOzybyHBixwZnvqAuejd3lf0hVk+gyxmMt4ExkQjgsiS8lF38xwNe4MFP8
Wjj4c3yw4rfXwb+kql3CboUDnLhbeWocwwkGZ+/G3AuHARl7gwOnVPDefWdq
X+SHgw1tiQKxVxZviVee0nwQDrH3OzOinRlwZQ2ljfiacEC27uvuXDuAVO8o
cr6pD4erIkKCOo6iSHa4vIZOSziELRMFvruqIKFEqUKD/nCgk5fpKM/TQVj3
LIcpjIRDw79E4raDPpKf02xydDwcTqZvzBhzGiIdHfq037/v+nlQorai1ATh
FfF2jNsMhzEV+rCeNAvk0TM5FW/aCHhHEc2zbLREtE3X95swRcDFB9FWWp+t
kIDoK8/5OCIgMeD70UvstkjrcClfk1AEWAoIra+KOCAWRP+VfLEIuNPb6sXM
7oj8YlLqTpSKgMybRUo7lx2Rg4qvL5or7+JPF5vqfZ2Qio5kczW13fpLmxbx
n5wQ1MlMSkg9AsxnFfkunHNGPFKnP8/rRYDq+dFV5kMuyKbwg7pBowgYcuv9
QxPmgqQ/IydTzSLgR/y1UY5hF6TpO61asn0EMB41c8tKd0VYNfnvnSRHADkk
4fHGqBuSP/yNzB4aAQJ3p78GnXJHThMf6i1HRMCy3pFStSB3xD4H3Wi9HAFH
bvPc6N5xR5YUmHorrkYAr5lHaYm6B3Klo6siPS0CIiazOGZiPJBHqwRr+zsR
kFZTXVez6oFopwrL/Ze7y8fF06cv44mMCM/ulSyKgJWr/tyerp4Ig2lEw3pl
BOivzrYhbz2RrO8a6ROPIkCa/S4/w7InIhXN7Pn2SQQwR6JubvxeiEXlncOZ
LRHQlRcaw0n0Qn5pOP2JeB0BTqHX1XxueiExw2JvnTsiQOpHZQ3liRdykDif
q/s+ArYuJxupD3ghFUwNIbJ9EVA9tnjt3ZIX0qtwTnR7NAK+MtmXo2LeyKbj
QP+7bxHg850um9HMGzF89lfR418EJC3oO9lleCMF3Fw36fZHwi1pcnJAjTfS
bYLnaglHgunVD1/J1bv1KR4VCaqRsDda8W3YVW+Es7K5+qTWbj694TdnX29E
vONAXZthJEh8PiSaoe2NwHf3Ri/rSHh8KVdD94g3YsHUTGV2jQRR0t9/7TNe
iHOmu7qtVyT43BGI/vnWC/ETPvDqgX8kuAuIHbCo8ELiNdzbDcJ2MZuuuoyH
F5L2gcMgJyoSfhmdNKrS9ELuOj7r/h0XCUcfuuvf5vNCHkVx9KWmRoJrTPrc
+/eeSDPbM4vxG5FA8wFllCn1RNqy3YZl7kTC6X/9P45GeCJjTU1jPUWRkHhH
e7OR3xNhXXX9wdkYCapi35z/2Xr8r8Exj4c6jQNwzhyVJQrlKJUrlCvyvnyZ
kiSWsIRSykgHiaRmfjM/MSYxk2N1iMRaEqlskqaEIjaiGdcgJHQ5K8e6tr+f
5/N5HqzMkjsR8JwG3NBkiTxtKtZSKh8pqaYBbZm52bqJQLzdRO6HeyMNhmeH
VbMvBmJqyJOFtH4aaHxsXcu7fhRXDS1XXLOCDilG1r3k9QAc2V5qrRVAh5U1
wo2PbQ/gLNAjVYLoUPi90jWs1A/X52dUy52kwwNWGvlBzw+vjYpxmDtLh8wh
Ycjqlb74hYqbW0s8HeKFf6o6fvDGMj7DR+Me0qHl8YJ9XJwHNqn2z6c/pkPd
8UjJ9nl37Ksv+HKGR4eYIt2WknB3XDxbHuJfQwf4uFzL7sg+7H6THWUppEPT
0RuKW5xccWa3VuJXEQLC2zs7ZNMcce3Oq2/7JAloco/4fD1rNx4rklFolyXA
DKsafilywBRiPO2lEgHSgZt9UbM9/qRekZWhS0B+7lxYKqZg+Tjj/hRDAjbK
0dzWHbLD20dzN8abEPBl2b4we7YtTqhIKDiLCXjz0GecXW2Dt/rv/8fFlYDK
WDvuDNsS73/dMLnTk4Du0rfZp+UscMwWW0vkQ0C5/197azLNcesSnec6RwkI
cAgN72w3wYtB6Us0ggmQuLF8UjLGGOs0r6AohRAwkmCtOmCxFZ+//bNWJIqA
3Hnnu+qkAc6RPiYzTSegR0t2IEFbH7853eU0Ek2AZjfr/LJ+HaxhV90sTCCg
3cvj7dcbG7BDgblicxIBU5Qf19ddW4/DFAo8a9MIsFb42qpYqIlffrjSWZJF
gKPHOK3CRBUThvqbk3IJaGBcOmk0swpbnH9FO1VAgPncGlf28Eo88epgw55i
Aq5EN7akyMvjQvn/1HT/IaD1z8R9294sw4F+qacknxBQqOox+a5tKda8Y1jR
/4wAnpjNWOIuMSz88VqusupXL9rAaspyAaVCgH9mLQGiLJdHB0omkXPC/P0L
b375Az9XTMyNIqn2qyLezQTouSUKOtBHVKVl7GbeSgBTa5N3jLcA0ULeZK/s
JMDCxfki26gImT8N/D7WQ4DBW3pGq041b0xSZEfjRwJ+C53u++nA5xW4pafe
/UxAjvNQzcrjHbwjmWYD7BECgkS3rNEb6eSpf3lrFvidAJpM5FzGKyGv3SyY
RZkmwOrWtGnQUAsvmRRv05wnQI2qzloz3chzasjUXhBhgHdUgKX4/iqepIrl
uU5JBigXWLgXNuXxXhzhvy6TZYAKuHjioXxkOrc0+IwSA95PsMpyRxuQ+H7h
iB9iwAbdQcP7SsPoeW64jZUtA0pdDg7fTxxF58ZXXFG2Z0AyVG44MTeGvrEp
W/kuDPgrj7eB7v4dCR4XnnEIYECma8zjlCdTyMGlT1HsJAOadR9pe9XOIN6g
Uumzswy4T/XdufrZLPpLiTFtHM8AaZs2itjhRaRcVHJ9OIUBn0qXklPsJThh
x6ft+RkMOJVGSb3jIYKXdK3tOpzHgGMB08m7Vovi8DOudLUHDDCgMExFGkWx
b3Z5RfJLBvg0UTFrjTje0awlKtXOAG5QzbFSGwl8dEZyVEOECfOnl6wtMl6K
dWTmuqxWMcHiireNa5QU/qI6Xv+HPhO0ZYO7u9dL4yL9wbIzwIR6vfrFRGtp
HIo6/+Z6MEFsm8L9m51S2HhvU+rd4F88Uji1Q1oK//R7FV3LYMKM6dPeylZJ
XHaqPLQ/lQnsUqdw530S2OOO/RAvkwmVI0mr1OLE8UT/O7+0fCasL+1I0b0n
hjd7f3XczWOCjNKZ8M1dIjiLsnZjcT8TFJaV2XrVzCJM5Kezh5ng5n6pK7Js
BgnLTBUOTzHh0s4gUnBnCika7l1UlCVBN2hfSm7ad/QgqCNiRJEEK94hD8dr
48g55+i3WnUStOfFrqrsGUWXlImO88YkMDbNzKa9H0LOhnk2zdtI2HLiwRaf
yQGkuKMpVxuTsCP9YNuhNR9RZsj6MMEuEqrcCuY3JfWigNg97Xp7SVjheoP+
tLYb6aSHW5NuJIxKDnzmcIXoYU2NjKEfCeTrbJYDR4Aiu0ZDYw6TkBOyfrtG
XTNCE8ptQioJn4uZT6N8G5GolB3eepKEqAyJQBNGHapVO54TF0bCtp29kz4L
L1FBPqPVOIIE3r3bC4K+KpRgkir9PpKEW7Zq4/3dL5Db7mchpnQSvu5PLo6k
lCNTQXN2D4MED7+oDpGWUrT64GBLfDQJmnv6fPLTS1BXuBzqi/v1p0AKI67d
Rc8XtUIS4knY60y7YB36N7odb5G9LZEEz2vJfM3y2ygw65AUJ5mEPr19B7S9
UtD4vyWC7RkkNLHqddvFvXiSWl4nUx+S8OXB9Z4IGRm0pTkrc1c3CcKrG+Yk
wm+gzobXXoM9JPTaJZlMyN5ErPoxhdgPJEhpNn1TyslAXdUQVzVEwkXJCqto
ahZil/aG4AkSCmY9p19wclBvuqatydJo2KtG28mtv4OuBGb1q2+NhvQZkbqp
2YdobPaWzmRMNAzW5Yn1pT1HJxzL7/quuwgsqlm/v2YdepZncnm6/iIM+l5L
c9vajOp1Xgc4HYsBlRLzE+r9AjS+xlIkWjwWErrv5Z/73oaG1aRnvxXGwht2
DawrFqJcyo9hOUcWqB/e4VT5qAsZn7PGQT9Y4L9o0Jd94D260JQTey4lDl4O
vPTJDetB3TcGkoON2GBiWbjqo2wvUgpnzSW1syHXg/GJZ9iLpE/bHTx99hJc
5ppvHdXoRe9ofuqsdfFwSPHU1IPKHvToP/dsWl08OJSEUOtG36N9N6ka+oGX
wav4wdO9Q92o1qljesVvCRDbF5FzkdWFJjUD/y24lwCJ50/L+yztRDbUt4d1
HBOBTaN4TB3pQAd4Vz07JxKhKtzt0KPINmRhdoFif4UDn7XL9C5xWlDrBTs9
iRQOGBhQLzXEtqCIKmn5l39yYMNqd+/f6C3oocu197bpHMhiRvyRdLwFbQ5+
FIX/5sDR+cerSIcWpHlrtNiUx4EwK/sxFdEWJC19ZK3WJw4Y/9MVRwkXoHwX
fbEPXzhwK0Bc3+e4ANmnTXzOGuaAwLgj5fRhAYrRIh+rf+dA/2rlyhu/C9AC
znRTXeCA/+9v+O83C9BEWDtbXpELSsoqulsG+OjKk1shTau4oNtXEmDWxUdG
S6ieXBUuxFBNOJZ8PjqR+FNruQYXaCmnnllX8tFgnkKFlB4XpHmljSiDj2JG
OnJrN3NBsdrrnWUqH2mZ3U5gGXFBx3NWaHaZj/yrjPaLm3GhfWmThH4UHy1I
TUH1Ni5sUt1tsCGUjzJcnmtHb+dCz63fj6yl8hFKi11hi7nQrRBftPIAHwm7
nH4u2nBh/ts1WRkPPvof0Pn4Qg==
       "]]},
     Annotation[#, "Charting`Private`Tag$12736#1"]& ], 
    TagBox[
     {RGBColor[0.880722, 0.611041, 0.142051], AbsoluteThickness[1.6], Opacity[
      1.], LineBox[CompressedData["
1:eJwl1Xc4V38UB3AjGqSyEyorSuVnhcrnhOwd2XvzxXf4osjOKpLMjEjRoiml
MiJ7fCtbiqSSEdkhv3v5597n9Zz7eZ77Puc89+539DV2YaCjo6PHLvh97M+K
rrrrnPLnskDWEMpuRL59TkYt/yPi3ht0gbdJAAWyTLjuzh9G+2YiO1oc9qNj
agLPkkgT6OfqVI+2jAgKqiik25Q/g24bHSyPtTyA+vqUi1DcIorRK+Kt7zyI
lBa69IJIqyhBsdPtWN4RtJoeqbeUxwhxOQXZ28JkkGRh+z4eLmYYczt2tqZC
Dlk/2zMrG7cFTCrtbpRvV0CvaU+vE0nb4VunTVDEmxOoYtOfmZk8DmjNg2ih
DhXUxZIxwNDPCUa6DuUZ3apokl25fhcXNwgIaR51alNDgvvjrx+N44W77Nt/
J6SqI3lxqSjlmt0w/MNmtMRVA+kf7fLWW+UDEdFX/v6SmujCSaFTXiQBeLPS
klifqYVS1BoOnr8vCGqcv545qmqjBzo+nHEjeyFQJsPp4Yg2mpQcoHyU3A+l
IhdumPHqIsHjEhrTecIQf6qSm1tfH91TXnm1eFIEmGreX2vp1EfyKu1SdP0i
4N8p+dzO2gDpa1H5dnCJAcXHmjonY4hCzKonJOPEgRK50qV8yghts0pxlBWT
gIG8M59fXTRCabZu3cdrJIDL0uPv9yYjVOKyvVp79SA4y0rq5JgZowGKRYo7
6TCQ/bnVCMFnkHuA5FYi2xHoUJPQN2o4g2bPr10IuH8EhAnqQQ5cJog14rZb
9MhRcEth8T/01AQJNgQKfJD8D344tlnb/zNF+l21U7/zZECwQMySv88chX6x
sWCbl4GVPTMNK2oW6NHP+WpJHVloYi6soT22QLuWxa95zMmCpnJDVsBVS9Sx
N0FuWEsevp0wPlbjYY2YJMRy6W/Iw7i6826VEWskL13JvG9WHlpTjJPXHG1Q
utp0t3XuMTjO6nnY1sUWWXqYnu/6owCWuT+5XVTt0SXy5NdZDUVwbLtCLYm3
R6+DYnQ4chQhWqBB+NRHeySQ+JLfUEMJvNxVJS3cHdDgE4HKxqzj8I9w/fDi
TUfktjLC+EZNGT5dq77iYeeCMphCCf2ZylC0/MhCrMIFNbDxdi5NKoMng7PG
NUFXdHC/dqF8JoK/dvJCWd9c0YKQmUiPP4BaaYaVYrQ7SioqMHfLB/DPlzyl
N+OOxCWnLs83A9SFuyoaOnogc7m4Oc79p4BgdC5aTd0TlWu8qjNqPgXE1WK9
XjECMm7ZvDw4dwoSMuJOm98ioDFDk6PEfSoA+8Q+bRfxRvyWE+mJVBXI7hkL
VTnogy4Q9no071UFDeZj0v4SRARXI1lO+6mBoNf7Vo0rZFT/mVuZIVsNzuXF
yNz8REb6kveIlTVqoGK+sBMdoiCbelqnIsdp4E7KOm3aQkHnVwXyjjw5Dc2z
Hd4xglREr/P4w1jvaeiVtAuP86ei2Aw1prv06pDJRWReaqeidBkvT2EjdRCd
1pY4FuOPnnm8kOWdUoerLSc5OjcHouNlOm6dPBqwRVT6y3evQPR205fMZKQB
zX81JNLeB6L3N5jWWK9owDnj6Xvf88+hyU7jRvojmvC1uHhii1kQEleZsBnz
0gKt61FlHrtD0cMrYUl3rmkBhXEiPeZ6KJIf4KhxeaUF053W2n1sYeh0oJL4
4DZt+O5BZ3YkNQw5lsT86birDRF/Cwq+l4Sj0WU+0eT32uDxVLBHdDEcEbVK
zAyWtOGjmYtWokoECv3W8bpRUwe+ZN3uH++LQNl8QjEVP3SAy/Bpjx1fFBJ2
L30ZtEMXXlWb5rt7R6F7pZrjCsd0gVvOua+yOgq9NPQ1ehqtC1H0Zv8IPhdR
V/TrPXdE9YAnR6jbsCca7Zo5++iqkz4cUDlsP/gnDgna7DeJideH9iffP4hZ
xSPJ+rGF4Mf6cC63I4T+XTzSzApD7mv6sMQmvyU+5xIKUb3XppxlANufV/HE
Oiagy8V+ZNm3BqCp2R60sycBZfIg7oOjBvBvuDXOyiAR9c2NlsTvMYToPjkx
Y9UraL4xZJ7qYQj+vtS7ZXlJaPWfU8NUsCFM/R0lDnxNQptkta57JRnCTsuB
16uiV9GuXA5lhzJDoG2ZYDr+8CqSJN+5qMtkBOZf9L4ytSUjJ74PnML5RjDy
6pLLIEpFngZl33OeGcF16/jjGtdSETEq+wVvgxE4HY81GvyRikImXa3ZfhvB
G97FnS9S0tD1t8sFSyeMYUvXYyfX1XRE8xSVofUYw6F4Nj4utizUfWMbk864
Meyc1xB09c9Cnzt+d71bMwantKP3xQaz0Lhy+flXYmfAPv4CO/OLbLSZw+Bt
od8ZkJZ+WfXgXC5SfhVodGGnCezNLVBgFslH+z6MtuWKmsDS0/84+DzzEf2o
pW6VkglIMiapH3qcj2q5T2owupiAwItZBwOVm0ibTH8y7qUJnCP9yx8iFqCz
EvHiqY6mcO1KksB/9IVIAZZvPw8whX7EmvOfeSHabUYQ7rlsCvl780+ceVSI
PkXpC+4pMwXhnbY36Z2LkOMgO2c+y1m43CWlfbL3DvJNz1p78OwszN5ufHJp
5T4yLGG90NZ4Fvb6Mz9zdH2ApN9d+Pv781mQY9F+TXr/AM3/sZuT3moGwXIN
XUr3i1GwvsjYCxszSAgWc47xfohimYq7apnNgaU1qO5K2mOUR6ko/mRuAY/7
M4R3NZaipUnjg6kECxgpzHyuwPocGXv+KNQLswAFkY+buw2eo00OO/MqiiyA
tbcojNTzHLnrOybnzWPPH1JJmJwsQ1ISzAHOKZZg8pxl0fxoOar8rAfj7VZg
OsNTvnuiAvFafn19a9gKHtDd2jaoVImInf6KNgtWUDnHwtMaW4mEWm5Itwla
wz+JtL/R7FUo+uW0yCNva+hSkvF1eViF9FNSt/qx2MCKUlUr269q9Flr4MOy
ui0QyiPz4s/WIvai1b+W1rawY8Frc3ZoLVLfJChcTrKFvXe89SLu1KLiCltK
YLYtKDS8Q++WalGwzCDH3LQtzDVkakxmvkO7BYZNJrPtwGNXxaRcex3SPc94
Qe+JHXS6Pksvna1DYd3Ctx/U20G/qIjC5O569POq85znHzvQ3j/cH+VUj6wY
Z5pmhO0h1vNchshMPToY6OdFPGcPj/j/5CLGRlRbGLW2N8oeNN3WbtYJNyLb
zpRr7Yn28MectX9etRElS5e+OnLLHuYYCmMMIxvR0vgcy0SbPdSeU37yabUR
NTgEPPAQcQByirEn/9cm5JgUA7uPOoCscdgBttUmtFKR3tGg6ABMewTrbvM0
o6P8L1YOGDgAF6ePXr1OM0rrWtT9fs4B4rOluPseNiMXnfMTju0OEEPUlUp0
a0H7TvXkDPY6QNngjcc3glvQJ3l5fdtvDtChPGZlf7UFGQv9KbFYcoBhhRPX
p1+2IFjyIBoKO8Jt7el9Lptb0cpk/b62w47wzF3bjp6vFZV9E32vo+AIBmvf
xowkW9ER2tB/GnqOkArbaOyGrYi/yGLmZIAjBL3vFxdPaUU92WUFr8Id4UNH
+emgW63oWjKXieJlR2jpGMiJfdaKtoW8fyab7wha1qYHOz+2okUTLf9DzY7w
utC3Q2dHG/rIoLjEu9cJZFtDZhzPt6HExbS7aRJO8GjWP+xldBvSnpy14JR1
glfzvbzdyW2oqvdR+Q4tJ/hAM7jhea8NlTwSD2amOMF8o6zB1u425FkYLRl1
wQm2XPMJKhlqQ6LZ3z7RxzrBH5vdm/aPt6HsmLyTq9lOYPqhQ51E147ibXnX
ZuqcoLiprPSjWDtSN/F/SHrvBHNevVxLR9sRvXaH3e9+Jyi5BP3TCu0oUC6p
6teUE2iLWhDstduRK+uWiCE+Z4geqSGc9mpHp8oXNrX7OAPnyK799bfbkYLj
D9mMQGfoJ7y1YnzQjqS2dTs7RDiD4ONKBqEn7UjQ8nntTKozdP+WT91S0Y7+
LvlF8b5xhss/bxNjO9rRdL7zs6E6ZyhzVr410tuOfmqZfLtHc4aDtrYsEl/a
UXemjNrJb85gJT8g7zzajp4p/mF0ZHGBs3UmS2Ur7ej+0JDMIS4X4Fx56HaX
joZuxr13mhV0gX/ejlljDDSU1PuoJlraBUx+SIgZbKYh73O+kfctXODSIXrh
jB00JPZynGGuyAWIRc8PWQrSkIDDJ+mKxy5wuPgRbNtHQ5xbWxxjXrkAN7F/
+vF+GmKwuP92d7sLjBUNv/spQkNfFj0ilOddoLE2yH7xIA115Vk82UznCrxr
qZEekjTUpqn1lbbVFSw8mwgfD9PQ6wxxFScBV4iQDtibLEVDGQo/6GPVXEFr
+VRmhRwNXRns+s9I3xUyGF+lLsnTUHRsnQOfuSukn3hkc0SBhqg9t6sfeLlC
wMH62otKNGQc6Bz+PtkVJm37eH4r0xDLiyG6PUOuwP3vzPUadRqaMkyPLhtz
hfuGq+avNGioY1SX1WTeFZrDHr0p1qShnD0veBJY3KCb6cXvCG0aOhqaeGRN
zg2YM65MTOth+XnVnmWBG/Rlhw5X69PQ4qMlRQUdN2iy+GGaYEBD1V+dT5Ps
3SBObo6Lx4iGzqgftx6Od4NIck3Y4hkaUvgyNRSa6gYZvtSJQhMa4g8sdOPP
c4NjF7ISjExpaOTuLoppqRsUDx2vyDpLQwHbf8bVf3GDRl6lZSYLGrIuzNnh
/MsNWEmv/svADOhMKt2cGzwLiT92wJKGtpIq8hS3ucMr0z0Lx61oKKsjpey+
rDukG8xvVrGhoTBv7ZOayB04yrfGvsbszExX803LHf4F+ZrL2tLQYQWvNgE7
d/B4/Jif346GKrNOjVyJc4dU1R0jrfY0dEt2wVMyxR2OZ3VSZB1oKLb1wVRD
rjvodz2szsBstMazQv/MHRx3DLRYOtLQsOMku99ndxCx/Dj2zomGGpYLMnaO
uoOG78LbPc409CDFQrB4xh2Em/rKfDFT62olvm/xwP4/x/ezu9DQ5oNZYC7j
Aa8vDy2dcqWh8beGdbMnPaAvi1Ybh5lmxax7VdMDWrYWL7VjzkwgmTXZeICZ
oUCrmRsNHZrW8DkR6wH9twZmTd1pSPfEFYpIsgcUvcvkSMRMiOkKZM32gDKh
W9veYX4g4BL56aEH3LpakHrUg4YktSMygrs9gHSbrn4Bs25qY47zkAfwLxao
HfDEzg/uLNAd84Aa49A6U8zF/jeK+dc8QLI2YPwh5iMFr9++FvMEoYJTJhZe
NKQ/ydhwS8oTEq/ZRoVj9lHUab2s5AkQHPDlDuaH7b3d1vqe4KaWfmAOs9TK
/PgK1RM4RNf8owg0JG36H8/Jd57w+3t5VLg3tu95gfyi7Z5Qb3RBLRczeaxy
//ZeTzgYbuVZjvlpuL7kwLgnfBPinpvCLFvideoCpxcQLGdJZj40ZLL0RN1F
0Atu7xZ564vZT+2vjp64F4hISyTFYC7tiz0rcMILTi7sfFKKWX5zodcbJy9Y
rXC2ZfWlobPGE8Tb3l6QUNQ0vg+zf46sf0KAFzTmdmyXw1wmUxNmc8kLxNzZ
2K0xK9gPpq4+8YJRCR+b25iVXvJVnWQgAGd8xW0xIg0FNz8cmmEhAMfdoe1y
mCsG1BjvcRHA6rrMIVXMpxh81bklCPCFvS7OFrOmTk3LpAEBqhYUGJIxx9uY
T96yIIDGJr7juZhbfCd2WDkRYMElQfYeZsMUnjP1/gRgNK8kVGM2G/DqvZFD
AGn1X9wTmDN+0y2bFhEgqXwfdQFzH30aP+tjAvDnJ+fQk2jIVqzKLrCWAJX2
C7pcmF19Ob8bjhEg5yWXoRJmP/o3f+gVvcGtL/pDEObnHMacL1S8gX28RiMS
86LoDzkfXW+YuOqcFo85WHvXuT47b5CM66zKwBx5zWXtSbQ3PP7I5/IUc+3t
v/s8kryhtsHkxUvMzC+uqOy97g18Z5l+VWKO//Ty4qVib3iQeOlXM+ZkUTZW
5w5vmDxm5P8Vc8exgsN8n71B9dpW2g/M3NoKBrQf3pB5h5ltAnOmj2PyiWVv
0AgfV1zAnFf2nJdLyAfy3vfYbiNj+6hlJ1rn6wNz9+WOSWL+rFuebXDeB9jz
97hIYWYz5OLsjfKBIXf7YFnMhLPNDOOZPnD2Xr/bCcziTscGd9Vifuouq4PZ
zDXZLKvNB1IVCp/oY472mGgT6fUBgbeaAsaYR3wL3hyb9IFQz8GX5phvBu/I
suH1hcQMfl4XzO9DPdl/CPnC3G+1Te6Y6SLfxREP+0Im+csXT8y2cUGBkSq+
0Bze7UrEvCfth+ldgi+M/FatPo9ZO1OlVTrAF7i0fstewHw+O0ftdbgvqKWX
XQ/F3HPzjEx7mi/ksd84EYU55WHlzrkqXyCXFwxfxlzzhC82pNkXxgu4phIx
/ymlrm3u8oXUjt9TSZiNXh+a5BvzBT+WgfYUzDHfml3ythGh2efttmzMgq7n
9o/sIMKzaabqHMzPf4gNSHARgdKc430D8/df4SZP9xLBJ7Lp7k3MatPHVOtk
iaBaav7oDuZP5JF/25SIsKW6bs89zJTZ5HIDRIR6tm8h9/F+LUz816tFhOGj
2odL8P78K9g3bksEpboU6aeY32zb+W9XHBFGRMmbX2Mmu0SfW0kggt6Qzyxu
8aqV2e/JRODU8v/0BnMydXTsVTYR3HyXcisxuw++7XV5RIRddz1m3uJ5jiua
GpYS4TDZuKIG88fUhzSlciKkdTdF1WJW1smu31FLBO/sbsY6zJzPqaUvu7F8
sts+NmBu2jkudesTEY7epF1oxBzq5fggcYgIbHQ8ok2Yf+0zKHAaI0LgN1OP
ZsxVl8Svbl8jwqnJ9KZWfN8c+gkOYiQYbklffY9Z6LXRT51DJCg6fz7gA+Zu
7gYneSkSvHWrn8St0vLMkkWJBJwOA50fMfMeS9Qs1SNBfUBRTCfmtqubam8Y
k2CoPm4Sd+T4eRRvRoKw3UZnujBP5rvJ2zmQwFaohbsb3wfWUyJbqSR4U2Z4
sQdzoFvZjZlzJDgR+Lof95G3h/d8DiEBh6W0VC/mjAA+9qexJGhoC/+I2+fr
zJp1NgmU01OY+jHzvSjsf1SD1YOeiA1gVmehY2BqJEHpeyEv3GRbC3GLNhI8
3Lu3BHfTJlYqfS8JpqPCjnzGHGREYjOeJAFbicueL5jv3GqSLZwhgfNx+jO4
OxaErf4ukuCopXkcbsncrqKbjGSQY079g/vTr+OnZnjJEHyk6eUg5i3KqW4a
gmRYjHoyilv26mRCljAZ+p1deYcwXz6W36d6hAwPH7GQcZ+MYvZLUSWD7vIY
z1fMnt12139qkqFN+Lcy7rSDL6tO6JPBxoPTBfckzWv7iDkZAoroHuLOFXhf
KOdDBiPymtIwno94sDWOQgax7jBr3PM1kTMDgWQQ7hG4gFvfUx6iI8nw9kH7
K9xrz7N6uzLIcHT/fqlveL5tc2sHc8nAzhavg9vcRl8stIAMmWesXHE/YqSn
HCghg1KCzXXc9oaurIE1ZIgwH13BfbmgUrqlgQyNy1acI5hfzPNa7GsjQ12m
1CHcO3Oabzf0kCHPhs8Md/WoFNo9SQbGQ/fu4J48Ee/iPUMGiabvr3DzJQ1f
ql4kQ/i18jbcZPm0Hg9GCkScUJnBLRS5TCrnpcDj01SF75i/vAwqnBOgQBZc
1MSdPbXcJyVMgVIZUXPc3LYrqkWHKfCVR8wf9zbFVa4UFQrMeBcU4673vaDd
rkEBuap75bijCldDtulRwF/OuR73P45/P8LMKGCT++8L7unJfy+9CRRIWdNk
+4G5RDR08g6JArfWzHfj9rReE/rmT4FIvZMiuL81rl2yDKdAUnaiIu6eW3S2
GmkUoDzncMCd2h+WHJFFAbZwHU/cxuz09W/yKLCv9zQFd0sovZTsfQoMfk2M
wl1lycCwv4oC5nLNt3BfuBohb/2OAlJqxAe4lRoYvNKbKDClMv0U9zM5xo7t
nRSwrL72FvednZsK/45SoCDw6WfcLhpRfXK/KVAbFziCWyhk0w7SLAUq3baM
484e2xT44x8FNDSSF3FfqWPS7uDwg7eVyTt+YtZdvRiyY7cffHD8w4l7iyzz
U21BP6jTleLDHZHPzF8t7geWTwxFcPsHb54sPukH5r/djuGWeRojNKriB3mz
q8dxT41uNhPR9IOO8ouA29NsS9V1Yz/YpOGnhdtWemtyjJsfTL82tsStqGIc
7U7wA2LaPxvcnMZZ57VIfuBIveaAu5F02IklyA9614Ldccs+NpK9kugH9whE
Ku4d1dfFidf84Gz6xUDcv2jD/EYZfjCKEoJw501RmThu+sFqXWA4bhap611p
pX7g82HoMu7vaLgpoNwPhnc9uIK7ykCy0rzSD34qkZPX8/pWFPE1+sGZupZ0
3F9LvgbmfvIDubyEfNxvKg55hw75wUpEewHujDY/B/vvfvDOm64Qt94ks7bQ
lB8cCJK+h/vF4UN7ChmpkHxm4jFuH703jO7bqfA8J6IUt7C3wbgEDxUGRade
4E58QHlTfJAKQZOEStxqLUyFvrJUYCqJfYt7aSw98T9lKjTdTX2H2/nQa7tS
IyoommQ34+bT0dcMsKLC/bT8NtztnoNSii5UYB6Kfo87Kp68e9mHCtkvlTpw
K93bxPAmkAqCVtVd6/NsTPsVEkEFRLe3F3fhqPhHuEyFkmGzfty7JPRu1d7A
6oaEL7jPaq/u+/2MCufNvIdxZ3sV5+xuokKWpviP9f5dtuFT+0KFbv2GX7jF
S7an+8xSwSE1cHK9H+1vODK3+gOFa3Ea97Mp76QaQX8QW5mfxf13l+D2SRl/
WPl8ZQE3yLTF8Wr5w3XTgSXc0SYhzKq2/nBjYWkZdwv1SKQ3xR8eWdP9w82e
/nktPdYffPlZ6Ebx7+WLxOC3Of4gbMzLgPvb30kqT4M/xGuRmXD7njTwJfzx
By5vji24nU1ybMmnAuDMtD0rbkuvMb3ApAC4JPJxB26DCMWTIV8CQNVAnR23
WmaMZNSRQDBhWOHAvakrwu1dbyDQk+5w465lD7nJfPEc9B9d5cGdW216U+Lw
eQg8ksWLO4B4+KZu53ngCitYN6vqvqwD5CAQ6qOsO5+LI4VhRzD09Fpv1Bec
R9lfBsNdTbON8z3PlYWdLoBD+0Y9d0A4YYw+BOjrnNZd+zWp/2leCJSWO697
k2XfpM2JULDotly32nthhi09oaA4Zrzu4kPfX1AgDGxW9Nf9wqecOJwSBoet
Npynyi/6cDgMqswN1h3HG9J7XjocOuIM1/3Jb8eJoRjMiRuWep+XqzEQDimO
G+eTXPOGBf+LgCuCuuueWr4hPh8VAc9XtdZN0C6/b70/EkLt1df9pkjm0mJT
JGydV1l3k3iDk65HFPxSgHXb3gyT/vE8CsS2oHVP71Gkj9h0EXimTq77N//+
kDLzi+DYf2LdEwJbl8cfXISDX4+vu/FRiF/I8kV4smvDt1VnJ3ZoR0OlmdK6
x20yuU7ciIbOQsV1Swcqn3SfjYZytg2fFSE5TKnGgFmawrqDaAUXA6/FgLD0
hh+Uql0mDcVA+9dj6x64PpLseTQWLt/e8LnNzzX+RcZCpf+GufyiV672xEKy
1YavkL8Vhx+Ig8NnNryVpGJH8o8DP8sNT863Vyw3x4EyZcMfgm0Eo/fHQ032
hmuPW9iHU+NhpmPDpX9NbgY3xkPGno33i9L5PPiR5xK0eGz4TLbb3kOul0Cq
ZsMJfvtYBV5dguWjG3nrdXsX2XZeBs07G57f59p8r+Qy1Nza6Bdya3cU106A
hfKNftq+Tj/b/ycBmJk25qEgF6SqnpQIVXrKG3m2OvML/0yEfpaN+fV90p1b
Q1fgYuuG/wfwYle/
       "]]},
     Annotation[#, "Charting`Private`Tag$12736#1"]& ], 
    TagBox[
     {RGBColor[0.560181, 0.691569, 0.194885], AbsoluteThickness[1.6], Opacity[
      1.], LineBox[CompressedData["
1:eJwUV3c8lf8Xt0lERiTZ+ZJRRkZ5nueQ7L2K7L3d6xrXumaihLRIRMlKJVTI
IxUZ2SFkXUmKZKVS9Lu/v+7rvM7nnM/7vN/nnOdzxd1DrLwY6OjoTjHR0f3/
d3Htr4me9w80bubnuLNtGxZ6L0pFt/gd9uMW1+HLee0Yefc37/3FHzF2HRbP
eeYuLKa5lI6peB27z8R27szJPmx8HC3D0n9hEXIFFtmMA9jxnyOmMcRtTPw6
3aZj4CC2fSPZ9HcRI9ifLhEUh2FMvrRPTICfBZxeGbtUFI9gjnUHNlTT2UBi
/YTe05/vsYxXPu1W2+zQ/TnxXyg6hjX1194kEDmBw7t2V2PoOLY09S8o8xMX
1NzIocrnfMAyN++JjcjvheGGKv0T+RNY6bYx+ydvHliVO2B/4NIk1sy0tr5e
xAsXv4i0PfGZwkZ2504yfOADmzJugQty09gyD9q+l38fxCtLHsgam8ZYhOaq
xcwFYJ+CXFC65gwmIn7h5pF0QXBve+jbGzuDqckcTUFf74eUgIKvfs9mMLMj
I0Gm20LwXxZvourXGcxbLfa0o7ow9Bs/KWLcR8XiEAntAOJBUIunf3r3BBW7
qttxOPq+CBwIIMsNnaViVcbBfOmfREEz+suuU5FUzF2W/d/bLDGYk12buJZJ
xZblJ0nv5MVhiUHvnO0dKhZ9tHphvFMcKhpaahhqqRiLarLTrLcEHHPu6OZ4
ScVy1O0GvzBKwpK6q8hwNxUTOSGrv1okCR69V8WrR6hYJfr3+S9ECqpTNMfn
p6iYmk7fUboPUqDyb/e/Z5+o2KtTd+6xkg/BDZQtzX6RipkZhgtx8UuD9YZB
xO/vVGzcxCBrX400dAy30L1Yp2LeFgeYRMz/gz6l7stvN6nYmvUy+dDSf7Bw
LjX7xG8qRjn98pt8ugxknnTc898fKsZ+9qq7qrQslOQVe935S8WuO/u8P/Fa
FsROxbY0b1MxCffjJiddDwObvkf3hR0q9tCL86XR9mG4QVpt4flHxY77zRyz
uikHHe9v/3Kl2W8Cayvt1eWB084ZpdBsK0KqqNuQPIj/pU4TafYkyf6qL1EB
XvfMcevQbN9I+V2EPYpQvTrPsUHLvxH9Ly7yviLwPK2Qy6DZCZTBNYrBEShr
HBHeQ7M5ku75pH46AsfOZv6MpeHr1tFa1tM+CkIWVZYfaPhzWu+Vd2Udhfbn
nKflaLZIB/ngoLwSfJkLsyjbomJzhrPvbWOUgJQ6vXuExkflW+OcsU4liGep
2v/3F43/PhFWqrcyODFfj1H6SeN7pHXle5EKvL309pkljd/4aSf7PZsqQP+0
1FFtjYpVL2y+lDdWhfD/jPz4V6nY3j8yV/x+qMJ96vO418tUbEj00rGPhmqQ
G3a8YPYLFWOWlS6kv60G6kdMVwsWaPcpv2AR21ADx1MNhjafqdgN3dX3joXq
cJhObuHxHBVz8LONHlnTADrGwzZHpqnYxdDl2Q19TSAeZPF+OUnFmmLOG/MW
aELaxaht0wkqdjCzQdhC/zhcoT/rbDdGxWZqDr7ozD8BQkavxcTfUTGfv58Y
cV0U+JZs96a2UbFc5vjAD3koqFbZ9Ne+pmIdewSHfy+jUHttn/44rX8PixuV
quVh4LE7coi7mYr9lDgtNRoB8EKqMl/sKRXLLrt7xqcY4Pc1VgPuOiomI7+S
sfkWoF21+NLPx1TszLH0H3zi2jAgh5lVPaBijfrP31i+1QaKMcWlsoTWH92s
f2Z+aIPIgHO2FW2eFi1sjhDEdCDuz7zg6m0qJuzw7UZmuA54E76ncefT5jdQ
1O+t6Ekg06uwDGVTMbicvPtUmC6creAt042mYu1T+1CGW7pgZ9teTaDNr5l8
JeHFa13o8x5tvBxGxZza+4c1eU9B2FfBAzXBtPndPlikWHMKRjiCBXzcqRi9
8ePBxbFTgGz6Kqq5ULG0XF3mCno9WHpyYfgXbT/cUAnwl7TUg4lj53nP2FKx
Or96VcEVPdDdKF4n61OxE8+MfYYF9OEY+Zvi9Ena/DJN5+Vg+hC6iPmpAxUb
uM38jyNLHxYmy1hxDdo+GbbqpFc0gLwHIT/2ydL40/nmtBhgCNkKQ9/fsVCx
R1kJ2eVXDEHfVmIBY6D1yyTva6/nhqAh0nbq5vYMdop8XGaG3QgSma4f2b8x
g7k/PL82VGEEsMVTojEzg90Skjjf/NkYhCn/pb+um8EkfZ80xHCZwMu9tY2b
D2ewyicGSxrqJpD4hMDNVzGDNViEWNammkCW0SALR8EMNpLadKD8kCnMdmn8
WEiewfau21Vf9jCDuaQmbj5T2j52Erc5f8EMyoxHORdPzWDy7Ys/Yx+bgZh6
hn85OoMZ5Cdgvv/MgMr+inP4yAxGOVnZi+abw5QzMfMb9wy22UnZDPezAPd6
uc6H+dPY9o5Hx0qsBcjFX16eTp/GmFQNbwZkW0D9l3HuochpbG8hL+r2zAIu
pyYMM1hPY/Kh5edMmC0h4ke/rB/LNOYhNMgnWWwJBzhHR/pdpzB/82fzBXWW
cCsh+OGC0RRGSLlVL9hhCT6nsbkG1SmMsuztuOe7Jez/lySeyjqF3Xz15+5v
LSvYiJ+zfFoxifX7H1LpH7UC36qd0X/TE9j72+zMxktWIP542iGobQKbGvo+
0vbPCsRkZvkyKiewJbQx+rm0NZjbWOd8IE1grLzmr0rDrCHzUyJDPcMEhj4n
W8Zx28B9oyVW0b0fMLHBL72Fh2xAVkmgrnV5HKP/4mDSctwG5oaCULbucax1
H6LP6GUDOja1F3zPjWNGofRIegPtvLMke8b6GGYne0HmmrstzHmJeYfio1jI
jfx/VXV28Phos2kL+whm8ZAjrrfTDoo9vJwfTQxjym1xW9+naP5RDS2zh8PY
5prLD+Vdp+Gt6iQUWwxjsWZSi/VOp2EobOJp5+UhLI35wUgryxnoe3va7hXr
O6yI1Pxg4ow9iHC9id8q6cN+L1sdvhZoD5perqtDtPeHlf/nUtMEe1gQJrNV
zPZiTG7cRc1l9vCM/qectVgv5mvmnlO0aQ/visXcdG91Y0dlWSI9rzqAYdEZ
e/v8Tiy95Oa6cLkDdBZ+yLXW6sRmRY8Qhp87gMbgbaRwsgO7uu+Mn95HB7gM
e2OOi3dgvxgrz8oon4XoWysZhx68wV5MmcJS31mIUXVTtpl4jQk6zDaVfDwL
FZpXfN+mvMYIwxGaTj/Pwj7MJmBO4TUm0X1buVfEEaxrr9zkTHqFpTasSlUH
OcLe3QlatcovMbOr13aF7XYC1L+TVZuIY2Vch1PlRZ0gx1Oa9eB4E0Z3sZnh
k7ITNH96xl6t24TVJH7+Y+vgBDujrux7RJ9j+0I0l9UrnMAu21pc6ks9NmU4
OfhHzxn42d7uzhyuw3jKtrccHJ0h27owy8+yDtNjEpFsJDrDZnXmZGxfLfag
2ZlEvuUM85bxvqaDNVisygzvj1VncPx0wPD8WjVWnU2nZcPqAuE6q/37E6qx
j9/EPGuFXUAW2y0/yVWNGZW71RH1XSCAhLCOBTzE9h/8aLN8ywV2lPqhWv0+
ZhLNGGda4wILBL6R4+GVWMJ7yXtV7S7wWyel6PvTCmzhsucP/zUXeMO1Hlij
V46dZVzvWpd0hQ81221R1+9hG0qMLncVXUGZojKsvlGCZbryrltpugJ7EJG/
07YEe4WrHKgxc4VtvtFIFam72GFyWAAhyhUodlHLT5aKsNbSlH+iKa5wziL/
WpFPEeY8fPVKX6Yr6GkmaM6/vY3lKD95rljiCvilq20KYwXY76Ufu7/1uoK6
0b/kFLiJ5RxgKbo15grUAbrih355mLzRPlWTOVdQtF+Ybs7NxVzL1Bzv/3aF
tJMM+sJsN7AOt8gqPyk3iIpjLs2WuYq5Z5+H/UfcwEaDw7Iu7gr2t/nGUIem
G5SuECfevc/BjgjX//3P3A2aL0ogV29exjqMOrLf27uBVvOH2L8MlzH3qFGp
855uUNt5KO57SDZ2feSXyXyUG9ixTWpzPczEjjLvol5LcQMip83sUvElrEtl
f/ipLDc43+t+n6UwA9vJ1iwoKXGDlKhnggcfXsC8jKO/ufe5wQ0m0zFM5jwm
pj1aMDPmBhIl/mlijqnYhJqamfOcG+172V4acv0cZiWx9tD+txvUXMyLrjqY
gu0RtHB5z+gORY/bGXT9k7FOzodctnvc4Wj1s83CpiQMfvsRLCTd4S6RtL1N
TMT+LreL9SrQ/FWkjsdDCdizuUMDxhruwNybYX5BKwFT7Kcq6Zu6Q2w9aBxW
o2DCZfbrSKQ7TJ+xs8BEo7HRW8/uPk90h12389f3HInCruTw22hmuIOf1RDb
bz0yxk4ZqFMtdgf521tsspkR2BvSEa+a++7w/bn9sR9N4Vii3yX+o0/dgeil
nbGwFob9sjGMkHvrDhndegVeJBJWZ1QmXTHsDp5cDwXP4aFYCDC/l55xh9lZ
1851zlBsXu6lusQPdzA7dTZjqYWAvWPQ/C0o6gHuWZwCR4cCscxf1yuuy3pA
71ynac2rAMxoecOeT9UDFp8oovON/ljLWHUjl6EHjOjvLZNp98Vi+/YEXLL2
gIdRtj154z6Yelvggd3OHtBj8VspadMbe1gtE8tC8gD79AjZfD0vzL80VT4l
zgM2DoTmnIr2xA7dmpugT/OAn0ZBBrZPPLBb54uQ7VseUHQnRyof3LELzoL/
1t94wC6JJ1Y5Ri6Ynk3EI+IA7X4DaaePQs4YvdGQy/cPNLz42Uv2m44Y+Vh2
y9cVD6i8Ud2v1eOAqcotE3z/eNDmLZZxud0e+y5mIj7P7An0zwbsTLrPYN4c
bElUIU+4xZiM3l2xwyQYvJVdDnnCiB/TyhaXHTb58/XsxBFPqH1oulqnbovZ
fIw/OarrCfZMBwNFbltj2o0/mfqCPSGRy+P4YJsFpuH+WTWX7Alcd2MwbTkL
7Cj7e0+3JE94Z9j6SF/eHBNxeNq6fs0TMr+DCt1PE4yfoXSj6bYnXLu3vaSz
aIxxVF6TSq3wpD0I+0d3Foywrd9hKYK4J2Q19uVe+WeArRZ71lHfeELzj/zN
AQEDbMHQZq6y3xPWLv6tMtXQx97nqegic54gPzo1Npp9CqvTXGN03+0Fp0yq
s+ZzdbD7VKqKHL8X5HwLI91Y1MbupA94bIh4AWaFaVB0tbHsserXqcpekP7g
74G9bICdTyxaN9fygr752OyyORSjyGZL7tfzAj2LwXurrxEsKCok+b69F5T4
3kRsi09gnuIutWEeXlBOvJnwtPA45thp9hEJ8oLsOGWewHuamNF+xZP9CV4g
ZXQn6XyPOibdsMTwo8wLmqcqR1fjVbGDbhPKzY+9oDv/e++ZFyoY365u9/PP
veBG4eZYE7MKxmB//9X+Pi8IflSkFF+qhP2my1+bHfWC0maPenc6JWyl/IJE
1awX0J9lazV1PYpN//JLQje94PAUoee9uyI2UmRfw0rnDdt9Os8JugpYr4Hh
bP8ub9ix23aIOyqPNeXK6Hgc9IbUrf+YzkgfxnI1PtOn6XpDQo6G8KN4aSxr
ZkTJ0swb7Ll9CLvvH8JS0964CZ3xhllDjf8UpqSw8NF7L6sCvIHt4fVzjxwk
scCEa6vh4d7AN+odmnFXAvOUOSeOxXsD9rd3t9S6OGZF9kwcyPEGDea1O7H3
xDBDMZvHN295w+HP/k5vWMUw6DhJ9Sj1ho0LC38apkUwRUFJ7c0Gb2j5/fEp
UiyM7a6n0h2gesMJH1nDmgJBbMXiRuqzRW9oGC7hflYkgA19MeGw2fSGGZtB
k7EH+7CCA/UCl3b7QPbBxdYXc3xYUl1Qgew+H5jJene5gZMP8zaVlHwj5gMx
P7aYjDBe7Eh8puK/Yz5gdjn8z1LjXoxPULcuH3yA82TCJWemvdiv6t+aGsY+
IDqt8VHKlht7Oet5iujqAx/W1pU79+3BrPVOOH684AO8+ldObqbuwjSmV6jx
13zgpEc99iaeDRMml/oIF/mAlvjkrEwyK/apYi/J9okPUPPn9FrLmLEunfZf
qy98wDBcrB3rYMIefoilZHb5wFmBSmhcZcQiORfS26d94NGIaIipMwPmWFrA
5fnVB+pSOt4+LaLHALO+RvfDB1Q/3alv/kqH7SI2F2my+8JhXceXtTL/0Pyh
q8/uq/pCwuxLXfOgLTQhyAgxwHxh3fZcXYLjb9SThe71nKEv8K3Npj22+4Uq
aAT0HnTxBccwp4osv02UZ0DMptHPF0oTG/PvJv5AN/1GxuzCfGHcZoFZ8e4G
+iJf+1NWui8U6mwssNKvoyWqP/3lr/rCbaW82kitNTStp2qlo9AXLrQ9L3oZ
v4pa/hP4S1/nC80sayKzwivoR/dlnrApX/hnziWaYbWIdvy5m8v9xRcE/1gy
PFX/ilZdtRd5sO4LlZs/nmjIfEHD37TKzrP5waCikmmB7GfUwSX6URKvH/Co
0QfWas6j6K8jx0RF/MDvN/FUoPUnlPVwPpxR8QP50MK56Tsf0aVXFm82ED/g
WK3/N/R+Fu0/y2Jy2cAPTEM7Mln4Z9G8S8TTXU5+cAjpN3EpnUHlVvWDtdL8
QHB2xHHg+ARqopVFksrxA0vLlyWhsh/QwPMjZI5bfmBWbPFbT2IcrTrolTzx
yA/6g2KuZSiNot2+VWmtDTQ8mcq5mP57dKl2/VLVaz/Ydqyz6/UaQeWNknJj
3/sBtwN72vbzIdTkWmeBJ9UPRIRG9wisv0MDZ7jvmiz6AUPEe6thpXfog4jb
D4T/+QGv2P3jO60DqOLdpldN0v5wh37PIJB6UbNlxo6So/7gHJsvGGLcgwZr
GvdkHPeHhXzFiDeK3eijvrH3jmb+QPet1NmdvwvtFxKf1D3jD8HVVZPTAp3o
ipfvrLy7P8Rq/T77S7IDPfp3c+lvuD98PeIyceL0G9RCH12bi/cH5hJdvgtx
bSgh59zP7nR/kMQnMr/fb0Ufy/AxFBT4g8mX0yv/RF+jyrZKAkibPzhGTFNV
nFtQqyKy8KE+f7igIqT3LfYFGrr4QpxzzB8eDqk2Vho3o7WJZvKTS/5gbcL9
nwxvEzrUfU2pbZNW3+FnUmUsz9ENgUm1B3QBUL3hVpXB0IiqPgzQjuMLgO/M
WVRhnnrU5neNnpdIAAiLHwrn+O8ZGqa7ZWwqEwCSlNmBRr2n6JPxNLuDWgFg
zn63cKG4DlVjLQ3APQLA1Zy/teHBY9TO6hvhXlAAVN1vvsnP8BiNKFCNuBQZ
ACnXtJ2UnarRZyqvE5wuBsDgzr44a+OH6CiFPfXUtQA45v2WJHnoAfqr0/Ki
wu0ASLC27eJgr0I1XGeubdcEwMJi77HB9Qr0zP3/8j81BYD7hMTZhZ/lKHkz
uKjnTQB4V3xwfc9cjjZkbFcWjAeAQECVfwZSih5vEGpBGAJBgylTXpv7Lhr7
9hF1fXcggMSs92OHO2jzpC5jJX8gDEvuUntyvxjVZgjR2ycbCLr+CS1TrkVo
Eh+Tb7dyIPTHfGZfTbuNtkrnpSdpBcKUuH4x4WwhamD8unvZPBAm723vlxK7
hV5wOrNcYh8IrsU3uWBvPtod8o3rrEcgxBjnPcd330QtrgpYt0cEQvDdTFVD
4Vz09GTA2O2CQKh6vdsto+gqmvud7o9tWSD45+mob767go7TXxfmeBwIp1ei
ufdzXUGdpVtcyK2B4MGF/XpUexkt0rBNVOwNBOa92WeHBC6js0Zf78y9DwTl
s/WfPlCyUe8QvnmLxUBYUN91fLUkEy1PrGBl/REIAYn0p6UTL6Ffr6Cy+E4g
dF9Njdb0y0CD6n0DZXmCYFOwT9337AU0jB5fo9cMAqVxFZtL91PRp7xWfPU6
QeDOIDTS+O4c+uvQ52PBJkFQ1pqdnc94Do012hs17hIELbOFr5Sjk9Fmx9Kb
2X5BwHm9/M+JliSULuREkx4pCNweKGwZciahyVe8/tWkBsHh5q3eq88T0NZ7
W2J+2UHwaKLk117hBJSlPktH9GYQ8D0pK4ljjkcvTDScu/ggCBofbSWUtcai
OYf2cHgOBYE2ZxHHfDsZHVK/qyA0FQSJM/N2V6iR6D4jDfP+z0GgiE1+Oc4U
ieYFu+do/QmCUivrH2nu4eh4ws/aNaZgqFe9tn2yIAwVvpIxXL4nGHYdXvoX
OUNCi549FeSXCAZXWXZut8RQdLbT+PhbuWD48dWrf2CKiEpNzJxNPBYMadun
FXBdIuq9HB6njgXDTNNhOvpaAlpOt/v2N4NgaE2RkYiRJaBfeYpa7loFw46b
+hiPRQgqf+jYrL1jMDw8XkDkdQpGHxm6HHoTEgyvVgKkCu8EolMmjbfMo4PB
mF/0bd6dAHSPBT/fWEowHG+T1bge4I8i1oSL7lnB8MheJ1KWyQ8NtHvLsJQX
DDejD56ov+2D5ttLR4eXBMPKf1uXRey80S7HxNWdh8Hgl9VuKK7ihf52mfBN
awiGNydjUqN1PVEZD/WZva3BkBXUu+tDsgd62jvndH5vMKTaD/E4DrqjqX7f
eqXGaHazSmWsmDv6KeQurr4cDPIEVUHzUleUj7Sj+vJXMFz7dkLu4JQLqhth
X2XEGAIpIUM3w5Kd0TuxXPlOgiHwKGgw0my3IzoQ78/zWSIEPuTdExb+7IDS
JbelExRCYD49guNTnz3qnB5DTtYJgW/PKLlrr06jlzJGvnOYhoCA0fAnw247
tClLyef66RCweU5/6+i0LXrg+mfbisAQUDoRYHBXxAY1ytPpUY4MAT1RzkJF
Y2s0+laBblNiCDgcMF0/lWCFjt6xVum7HgLTZ8tuCTJZolcfveD+0RICx1/3
Niv2mqCva4TSKG9DQP1GFcuBQmN07Un4P9aREHhySClkPsoItWySWxZaDIGD
oYp3hGwN0IQXqV4lP0JA/GhZYLKNPnqGSljeR0eAhz/s6T866aHn5956FbET
wFTnx7eMVF1UxDtK/BMXAeiDtoYG751En36WnpTlJ4D/TSlWz24ddP5rok2t
KAGmtz+b+B7RRnVX1U++UaXlG3m/8easFjoR+mmH/TgB7ljsX7caPo6SNnIa
zTEC1NUMKR7U00Tv/PymNGZI899PPN1Dr4Yej8r/dtCcAEaJ71s+6qmiA1sG
Fe42BHjeFOKaF6mM0u3cFVtyJkDSK5eIVDEFNDfecuKoJwGO85A/9c3JoEfo
/90I9yPAd5nSmv1+UuibpCrrxmAC7f/0VKe4lyjqzOTA9Y9EgINnXl73rBFA
N8+xvj0ZRQCtSgOuF+28aCbrk9Q0CoG2XycMBwX4Uel0d52eZAKMyno9bvA7
gOLs3Dt70wlQtZZso7gijoZ6pUb9vUQAMZHNx8eDpFGZlr8b8zkE+DvrBpys
cuikEIkwcIMAaXXJBc+/KKI54V8Wn98igHEA6Yrb/aOoQb+LT2kxAc5KD14u
GTqKbh8emc0uJYD7zfid4bIjaM05E+eY+wSw4Uu0mI6SR31nXo15VRMgo5aO
VYMig4qc0LS1eEIAOS8Cae2vJPru2qP+440EMMhZ2a7IFEPTVg6ZHHpBAKmy
4QPsB0RR1PhWO1crje8DMhSma6Loxj2ek1sdBLhi0/Y32kgMraBLb57rIUCn
Hqt+SbkY6nz2n2bfIAFOVOUu2RWIoXxPw580vKfxn3u0jMFcDO3iXjpaMkEA
zMOwv7RKFI0PcK/KpBLAK39G9myRCPpVzPyuxyIBTo28DTC/LowWxbSJmK0Q
4K78OOHk7QOo7ciJmxo/CKADI/eePhBCWy7KXOb8R4BLNdLM5BFBNGK+kOMX
IxGy8tkaOFcFUDlt/rRZNiIc4WPXHuUWQGfyLzL2cBKBqDzNK6q+D72+SR//
jIcIxp38XwZ8+VETS/JWsQAR7r84m3a9hg+lr1oOzxAmwvGMBqdHAnzoUxav
1QhxIoiZqZj/usmLBrp9CHSTJkKJVI+OKcaLSjRZLhjLEUH9yEWRC6y86Pt9
HR5qR4mgeInYcWGTB80gotNix4jQ65QiLcfFi+p01znsPk6E6JZ2EX0bXvSX
tNzID5QIF4awG40dvOiDxGLLmZNEONywEu4Wwoe6Twj0dBkQ4dWlqSIBY35U
UD3T4IkpEahEzp16531o72Wm1ttWRKhPSSSJPxBAk5eisQuniaDzCf0sr7kf
1dBfbQxzJAJvrSH2jPkAulzso+biRoTvnKVut/gPonf/Tj429CZC0tPRkyRf
UfTMaRsF1QAi7OOZ3u5sEUP31HSVixCI0CqgPX47Rxx9zaEttSucxofdx2hQ
kEDJPs9ur0cRIfnZdUmlqxKo4iuFA1MUIghJywv+7JJAPwqXXO9IJsLWxbBb
AsMSaG6kEE9tGhFOv4MNgacSqNlg9qWCS0QwmnfziCNKoIwKrLvScmj3PypX
6GGXQOvPx6WE3iDCB4H56xnnxNHg2fV/jreIcIt9cRY+iaFSiH+MfjER8olp
tiEKYujYjZlNpVIiOAWLeB1/LYLqmvZ8Y6mm6cGhGSGocQAVqi/9UP2aCIJF
orPXInlRvd10DMydROC+xVd7znMvGupsL2PfSwT7hPRX977tQQsf15g9eEcE
bZ1T8DRtN9rFxBFOP0aEYGPxR4vZbOjmaa982ykaP648JkN/mVGJ+80vKz7S
9NPntNl5xYia7QgsbC/Q9H3NwvRrjB6NsSTusVqm8X1zPddcgw4tL+lSLV0n
QpXE5dvSFdvI0E/Js1u/iKA1vtF1x+gPQmccl2i2Q4SVuT8KR3V+I/KFI2V3
GEMhtztLZzH2J3Jm9UjvJlsoMB64mbTy+QeSopu+YbQnFP7ZM/k6EjaQia8n
tNcFQ2Guv5B9/NIqwoZe89EXCYXv2QHyyM53RPXy8qV8yVBI5kyi+D1fQjLU
i8dPKoaCttyapiP/PFJ/YYsuVyUU6sVSPpW/m0XmJq3/W9IIhcFo3dlnPtMI
t9IDU0BDYdtu4A/h0hiCpLCEXT0ZClqyn+0Zjw8h/u9dbi4YhMJ/mbFxXw/2
IdcPN7RomYUC626Rsbyz7cirOJ7P2dah8CJE0lic8BJZ7g/g/HQmFNo6tx4J
Ic8RIak2FU3nUGCQ1mQbtq5H9CJFHC55hILZqY9lFyobkdCuyASqbyh4an0z
rvR4iRQeHCg9FhwKnWwJK4dyO5AuwuGedFIo2N/jy98M7Uc2XyevT5JDgU5Y
Tikv/x0iITC5X5kSCglMX36uTAwjZv5qkJocCq+UkNsnLN8j0XiW93haKNRE
7Hv/lGcUKeX+kqGYSauv1MO86MQoMuihU5t0JRSMrvDWH5t/j/x7mj82khsK
hdz8L+vk3yPy7D/+HS4MBbVVO6GzsiPIGScz6fi7tPNsHSTvzSEkpbrM5F15
KOTJnI7je/gOqWakJ/33MBS4D63P3/EfRCbsHPJiaml6919wNdcbQNgqa1/0
1YeC6A7HzdNn+xHVbY55yeZQOEg/kLp2vg9xtfDmIL8OhSbWU/GFMn1Ixt0X
yt0dtHi3vbeHTvQh9ZuC9mK9oXAz6PW1oSt9yJxhaHzYu1B4HtJy4O+efoS7
4O29jtFQIDxRr+r26Ee0VqS6hadCod3NYZ7tRT/ie5KyRvgYCrfMTtQ5CQwg
V6+/F2xbCIUu22//Ij0GkJdfjmL7l0NByTK5lunmALKsdcEraJ12nxB3Q/Xj
AUQo++PFl79CgXqxdEumeADR+6hVw78TCgsUe3chlwEkVO36qB8jCS72nBhX
mu1HCtO/7+BsJCixdDURFu9HuiYMDvHsIcHBrtpTnId6kc0jd4y9eUlg9Doi
64TDW0Qi+Q+xUZAEKX9up2YEdyDTDTGlPw6SgE0i9dIf1zfIrZU/40clSZD6
UEhVbF8bYv9fLFegDAmcdTY1XSmtyD7nvyfLFEiwRXnsLH6hFXl3NZY8q0yC
euZPbp2ybUj2279VBzVIsBMpy9hs+gYxZYijnkFIcDRSgMFrvh1h19zmv6pD
guoSfRGpuU6kPSTOqE+fBHPFVgJu6t1ISuk2hd2UBIrcA1WJ/b3IDu/O54TT
JOhyb7NlMB5EnhtRhJscSYCX/THMG3iHkBN3LH66kYBh4dbFb2eHkdXlnYag
QBIwFVhG5DmOIg8PxS+XE0lArN2esns9hvg7/pOYi6DFs+rxFez5gPx3Jf60
aCwJhBY3fxSqTSBznf8uOiSSIPAzr4Gf0iRSTJfQci2VBKVzewtiliYRZ3W6
H/0XSXBJsbpe0XsKORCcIMtxmQSdxe3Qc3sKGS2hc9a/ToJdB5Q+FN+cQq59
SMhJyifBWkSbws/TU4gVD307XkQCpRynKYGxSYTLMPHPr3s0fIaDOWaik0h3
PP1R1fskcIj6u/JJbgJJf5roGVJNghs7dYUydB8QvW/0eZVPSDD0ZEjbrWAM
YZRK6vnUSOM/RjVhnGkUaXFgYBBvIcGK/IN/U+ojSNzlJDXHNhIcKhXwblAf
Qo53MATc6CIBfauJfR3zIPJzJ+n2YB8JXN4Y7ajq9SF1xxiHOIdJUNeysRUo
0YUQA5PZDMdJYHvUcOPenVZE8S4jkjJNAoWC9YCvOThSzs1UuvWFBNmsK7v2
12YjXvop48e+k6Do7mGJgwdu4xIUJi7iBgn6S3YNKkU8xqfrUk5W/SYB+cC3
D3pb9fitRSby5x0S5KqJL7wLaMbtJc5VSTCFwRqXoda71RZ8nz0z1WlXGFDo
rrPq4S/xwaxz/Hl7wmA+8du+ipKXeNYbZqMh3jBYKT8l51HXgptsn6Nw7Q+D
Fj7Z3U9XcZxNlaXWSCQMILKoZ/lvPd7mn/r5nGQYCBZPiqJ3a/CkYhbhlzJh
kB2Vx/px6x6OjaZa/FWgxd/uG6+VSMT/7mE9p64SBkXo8Sl+5DbScOp8Q6hG
GPiW0L272lqDRMSyLj9AwqBQjJu/604zolJ7XuKLThhYBC1MXixvQ1a+sJ6W
MggDJ5v7EmfOdiMPxNIuupiGgeWZbxcfPxxA/E+ztdy0CoMSNdiRsBxG/stM
2xg+HQavhPUMXr4fReZa2WT3OoVBmOO9qPDcD0jxnzQnE/cwCKwoGJjMovWj
8q6c8z60er6+XBdon0I0daxSfQPDoPze7c9HdKcRPqv8aENiGPR+2zNPkp1G
lt3mgg9HhIGa7qlxA8oU0klU8NgdEwY8h8mPeI0mkZLEiNNL8WHwVWzSQvPq
B4Ry+YVxT0oY1FdWVIh4jiH2xWzwMD0M2A1478m8HEFUH1uqZmWGQWu0uWJT
zTuE6+VNGcKVMHBovXIUhX7ka/9HYcvcMMgwkVP8b7YDKVoJZ+a9Ewb97drf
3AYfIjF0L36vl4ZBgl9SzHD/RdyOm2156D6tXmaVvV32z/DdR2+OXH8SBtMn
DtrSe/fj89jHrsjGMCCz8ESOLw/jLebyL868CAMVwb2nn+V+wPNdwms1W2n4
xMPt7SJn8IiQ5jKhzjA4IE7s3+ybxS3jWW/96QmDfSuGERljc7h8lkX2xGAY
9Kx2V3vfmMdZb+el4O/DYM+F9k9DHAv47MNZcuFEGNwTZo2RRr7geLNcUDw1
DFw57Ucq5b7iub1hbq7ztPMtF5wef/iKh07httqLYeCf6xeRbrGImy6zGEms
hAFx61Vq0qVFXGbHHGX8EQbvDD03Fq8t4gx78pTnftP0/Cp0iD9oEZ88OCvd
thMGP7E6ium+RbxeQe5AKWM46D/c9p67+hW/goRxnWcLh8N5rSdll77gwaY4
oy9nOAR5jkQHiH7BDZxYfhnwhMPeMLrQLaUFXDLIfElWIByS5LizDv33Gd+J
zZ1hFw4HfHlQXYthHh/NoA4tioXDgPi+wUtv5vDMKhL+4HA4RHhZh4oKzuJ+
TU2PM4+EwyyycHLn/gyu281cGqIaDmqHvbXuB07hvxdvZCqh4fC7ENhOR47i
nnJNLk8sw+EhCZvOuN6JYyeYba7bhQO7veKb4f9acSFjM4PIs+FQ9Ob+E2QH
xzccbmidcQ2HwCBe8an4OrzPf+aoplc4pN4xCYpqLsMro2UPCfmHQ5W6Ze6g
eTaeciF0/59g2v0c11l/Wp1HXG4+55wghUM4B8XplMEd5HglEwNODoePhtr/
RZ58gPA3mm4WxIXDz9efXTIDapGVzutfKUnhkJU+9/Ff+jPk7dj0lMv5cGAQ
/vw9jPk5UvpF5h1khENuMWZjNY8jib+J7eKXw8FE7DaBItSCOO56/pzhejiU
ZOXVLv1tQdT2M1V/vBkOU0rqZ0sLXyJ7ZU1LWm+Hg6tQUd8k4yvEXSnqJNc9
Wj7RyU8iyq+QOs17s/aV4dBxauhCrOQrhFlnILHkUTjwL3flWE6+ROyMtsW+
14XDrSiWwV+eL5FyK9kWzcZwOGPYLdzzogX57WDrkvIiHAzjXmdazb9AjDwS
d3pbw4E5XNCkn60ZuRXwoGB/VzjUnJAQ6lx9jiyTxrQ8+8Lh05WA4rX7DQgW
yzzxcCgcbCD+AoPOM2Q2w0lIdzocuAuOSlXJ1yCq19IbMufC4fbddmN3hUfI
uYInZ8a+hENGu+Dp+T2VyMg96k/J77T6ZP2fm/PeQ2Qect4I3giHByYDnbss
ipDop5pqDb9p+lqPXu/kyEXeNnsNM/4LB99t84KEwWxEuP1ymBlTBIjZVL1P
fHoOCe7DefN2RYCWeTe8OUlGWt5/qfm4JwIEn0W+7F50R/bO8Fsp8kWAq01s
/h/zY7j7gvYqeX8EJNh8eHj7qytetxKU/VqE5u9LT/qQ6ouz/M47skeKFi+m
mRB9xB8/Tf+m94xsBIyGlGnqXvPGy3etBd1VpMX3HkqkG3TEt/aKcC6rRAA4
9hx7/EEZNxEyqtLQjIAzqiZMh9rskQKJCONkNAKWEDMZq6JgZPnwna89J2l+
U7qChH1RCKj0pgsaRoD4a5ddm08SkZwTWzIeZhFAN64zwvg3Ffl4UrrjgXUE
aM409KsrZSCqJlY+v85EQFDpYfbqq9lIqg2F5aRzBHi8tXI+NJGDjDpW3rvk
EQGUvIK12dGriKzXiO6obwSEGr8b6gu7jkQHMcxJBEdAjXATz7u8G0h3uGJy
ECkCrAzEGt8p5SIiFAeJenIEsO/qGK2XzkVCUlNfMlAigONmTKyf+w2kJbPG
1TQ5AkLUGGu7e68hPDem/t1Ii4BKwf8udNpeQTxvs9+evRQBcz+dRTNfZSFP
ytRQhSs0vT6lbyuQziMs1e6TkbkRUP994rFCSDxypj4z9lVBBDQ/a0aYrIlI
ZUvjAc67EcD0fJw6td8K+dMx33i6PAL44je541kdcZMBHoc7DyJgtqpIxN+S
iBeOob+XaiKgZWVDK4sUja9Q/XPV6yNgJaQ56YNmIq799bp6Eh4BQ5HIo5KH
KXjO2quR7lcRINQtKPC+4Dw+t7UcLtARAeRy4gNpzgu4GuMBfveeCMjT9/PS
Z8jAz+/Wr6sajICLc2LK35Iu4aO8JOuf7yPgd2MDS/fVTPyw8O017ckI0GWx
HbmBZOExUm8vZ8xGAJGe7ypTchbeLf/z6PvPEfDts4DKG/8sXOSYZL/4twiY
30gszd7KxEMQ85DAtQho9yBRBTQy8SkR3V7HnxEQPpte6o5cws3oNBVM/0bA
Tl35bAFTBo5TFTIQ+kgwXnLGA3Mu4PKvJRYVWCIhNfeEc+hiGn6rRMBIZHck
PO3sWbLkO4/vTuWo2MMdCTvZJdkP957Dvxpsen/fHwlL4o5PA24l4PaHF9um
RSKhcv/TPYe8Y/GO3TNS/ZKRoFz4RCDVLRLX+DaU3CITCYqrQyOgGoqX9XbO
VitEArYylS8k74/vq27WLlaOhKs0uqpF3fDUy7VFl9Ujobp8/vLuHCv8R2j5
v0StSDhqEZ5UR1XFPW0KnEO1I6GIkf861zV1ZOhYDu6uFwlp1l+1i3FT5KTA
eWFr40gYjZBWZui2RWp+xcSctIgEQa1LDcWtDojEOGFcxTYSNC4VnCbPOCGX
n3tpSjlEgm/MW3lzdReErsAhl88lEsqFLtp/n3FGCBTzn0yekbASa7Ej/sMR
mXbRtfvhGwm/nmSdqL5oj5hpaz75FETLN9qk5NFkgzRLKPKNhEYC4esNBjbU
FFFgkiS9iaThT2s9HKKAILc+CQw+jY0Euh+/9rcF8uAc7RxKZYm0eg56etth
p/CYcvrsG6mR0KKb0xDJaos7BCyakrMjQb4zPM9BwhvvNJmp8r0WCbu0KWuG
4YG4huLwbvubkTDxLGl5TxoRF1ht7tQsoek3/y5nJYKMD0XknPrzLBKmpupD
jsUn47pnzpcsNkUCp6x7ZLTFObxWM5Zx4mUkvOL8mfT9wHk856/Xy6a3kTBQ
WMF/7toFnH7KQexBfyRI61Xa1CIZOOGFeXzBMK1+iiOrwtAl3DxJE6FMRwJj
b88BLtdsvNlD8VbwXCQU4+eeDrBexhVPSf5x/hIJAcTfr9qLLuMF0oIO5suR
sFkm/ihMNgfnYONswNYjQU3s58LZohw89gu94NFfkcCdFzpFx3QFX+zajBDb
pvXPQMb2vNUV3KFqcZibgQxx59G6yxev4F2XZlTpWckwGJ1ASKm6gmuGDF9Z
3U2GNT/jIp26K3i5RdcalZsMjby5j82Lr+CCyi8sB/lpfjUXniOhV/DzvHXV
r4TIkJCTd9Tz0BV8c6Ocq1aUDEc/YdGhDTm490hB8F0pMjz9ZuQ0KZ+DDz/L
6bkiSwbRgFp9GcplXDfvvHyKIhmkhEPLRu5n44dJLmpTKmQg7lCYdmll4dym
6qChSYafB5+XUdoy8E1pLqMclAyev16Mn1pJxyfoPlsvnSSDzvc67Hp9Kv5q
vNlJz5AMQp4vyWVCyXh53XWfIjMyrBL2W7gfouBhvnoxNvZkaD+C5+ppBeAO
OiLnHjqTIfXI4dbF92dwEN7MZPMkg3Br+vNsASlEerMn192PDN1aBxWvVJxF
OPrv3WkKpvFRZC79ws4PWauIq9oXRobKw9+z9iwQkdFk26eEKDJIPNsT/q4k
Aml2UmjpopBhqPfZD675aKREnblLKoWWr+tA26FqCnJh7+Q7SjoZWBjUjJ8z
JiKExbrJ0UwyvPsSuEeZnITYtWV8Vr5KBmvDt8zlz5IRrdueqxl5ZNjV84Xd
rDUFkYjS+jNfSIYYcbefNkXnEDZrPmbtEjIorneWfDNNRZbll/bkV5ChYrlp
yaAvFRliaRX88ZAMhJbB8hvS55HGmXwJ8zoysPKX1LDbnUeKGknyFQ1k2Mzt
/Djoch5JvWqsxviCDK9+feAX1zuPBAZLglMrGZZmSBLSu88jVgZ/DJ91kmFn
W/Yjz+NUREPinfXePjJQ/l5XEjyeioj8rXQKGCLD9zTrz97l5xCmkSSftjEy
jJj/mjyyk4J8feRAFJ0mQ8P2we93kRSkP105JmqODCKY08a6bzJyC5nNVPhO
hkTFi9qLFxORJIHG3PMbZLhw7L7WxvkExHf18h3qbzJYMGVJaa5SENV72k+v
MUVBotYj74OJ0YhQ/P6W77uiIP3Sb48wDTJCZ7/aacgVBQs99B+zv4Yj3RzF
k9v7o+BDwl6VYgsiUjNP/nxaNApYjH8OVQsFI7ktFquPpaLA/sTgzLMqP8Qz
jI7Z+0gU+I5J+xUgboiR2eieFtUoyB1568l8ywE5KlMtKHQ8CvjGAj2FVa2R
fQxpEmFYFMxqLZ3grDRA/n5wke/VjQJPuTqynLYGMvtEXU3GKApcC1rC/37Y
1urI4oIk8yhQcRDy48xWwh/6fTacsImCXfXdodxUwK+efGGt5hAFme/O4Uc0
9fHogzecsl2iwOaZwh+7B8a4689gn6+eUcCUr5lDFjLD9Qb0iLr+UWD8VORL
qpMZLn9fJKYwJAregZV3mLUJznNuM+VXWBTohRoSVMb08V/OvZlW0VFgWZ5P
2dWqjbfyUO6wnIsCkW7COw/Vw/iJ/thG/QtR8FC6Ryyngw2vuRQzmJYVBfj+
zxdLufYjMsbRXzuvRgHyk+5NEb0icpstimH3zSgIFY26Ui2ujux7EylkcjsK
yi1n3+ZWokhGcoTypZIoULSfHHjbp4Mwaocb9VZEwVgojDkx6CHROyR3rkdR
MN421r7ruwGy+jw02qKOpt8d3y8jN4wR3yhizuWGKGhyqErv3jFFptUIlYPN
NP1Elbd+8VggdhvBr3hbo6Crt+x4Gasl0vM4aNymMwoYPu2rCpuyRHRpX/9r
vVHAwe6y4ZlrhTTKB7C/fxcFh+ddGmLUrBGlr34SgmNRsCr+u6ipwRopL/M9
bj8VBYVe7JZykjaIiJeP1c2PURBvTwp5S7JBrkl4+39YiAKuUt47RVU2CMeM
Z5LwchTkrXdlPuy1QbYc3GsKf9HwqWwrJA/aIAvDLrNijNFwz4E11vu8DeJy
xXnLjS0aAi+YvH6jZ4OMWDjx3OWMBtsH82XhP6wRkz2Oh+d4oqEn4ElfxFVr
5PVbB51DgtHAEZw70yNljRxPt3fwPhgNFMeQBEqZFVKtdya0TCIabk3vt804
aIUUvrS9I6sQDa90fVV7P1sg/PE2jf7KNH/k2wu7UAskQ8t68L56NHxuoT/r
JmCORD2zYFDUoeFZfDlVLGGC2Dwwdlc+HQ0PjozxxLeeQt76G0WTHKPBt/NR
D0VMF9GRMcypc4uGCZtD8dkxOsiRu3qv1AKjwZBt+AtnMIqw52lLnEiMBleF
q18EfykhiXZwPDY1mrbf+J4WHVJEfvFiVvjFaHjD770IuTLIp0ytJOx6NPhX
uPLw3RdGHE1O3EzIj4ZPN/Ruj7vyIoO7jte8LIoGwjVei0OSzEhLivrsyfvR
kMbY+bpIY6tJXUdtK6U6Ggo7hlDDF5z4w3+qPG+e0PKdWpZbZRXAb0Ur6xi0
RAMqWhK9L0QSjyQo3DEZjoZuiuQXj8NKOAfrjyiV8WiYD3s0QupXxosKmiyF
pqNhb+GT93uDVfGuLmP6hYVoSL+soaOWrY4LH/J3Tf4bDZuHLP+8IyL44+dK
Gv70MeD4cf4N6wiK61n95rJkiQF3AiO95H7AQ+LTXohwx0B/f8RWlp82/mqs
VKRRMgauqraf3/lwErcjBG8WycSAvuz77gMhuvgii1rveYUY8NGti4zd0cX5
VNvibNVj4N7KGP9/PHp4RVeGrZZWDIQml1xNuK6Ho242CpLaMfAMg2wtAX3c
J/PjxIoRzVb/zveH0wD/K3W/7r15DIiGp8hyphjg2c9DM5ptYoB7enmgaNMA
b1yg18pwjgFpLf0fAQOGOMdJsfz/QmPgzFGJ/wKcjfGisc+heyJjoHkhNsaj
wRg/Rnhk9CMmBmSG6i4f2GuCOxegW6/OxcCkXovQ16cm+LoKy2DFhRjo7uPf
z81siqd19VRkZ8XAUKbJCp+FKf74p6O9c14MIDVuMD5hio9LLbHJ340B8jNW
TTJtfzFZxdT/rooBaokem8KgGa4Qz+7b/jQGqhKkJ9ROmON2VXkC11piQM3y
0ey7XHM8YUym3b0rBt4LfzHUWTTHK1jqI44OxdDe/99EXfdb4IMq+tI7kzGg
Pq3/u03dAv/rOjL89nMMpFuwdKxaWOBmzzdUff7EwIuhlmKBMAu8mJ/3KgNX
LHTeRLy6ki3wXku8UFcqFq6YZgxsxtPiL/lUpGrGQnrurbIyHwtctmtvXYdZ
LNwvE/u0X8sCt2Npamb3jIXPpte4+LfN8SCpva33g2PhjfD9W1015niKjnen
SVQsPE3JEwpyNcdvuj7v/ZYcCy+4ezqMWczxxxTuoczMWOg1rpl/UmKGd9zy
GjuSFwtfW57Ubp0ww6caG6f678aCyJ+TIX7dpjjHT88vPA2xcONrzSP6cRNc
MJUr0KM5Ftq2dtoL8kxwSf7G5drXsTD7JLC287QJflyFa8OmNxY0Qj3u/uoz
xn1CGnauf4wFjq8NpzqqjfBXnzn5DuyJgz+7viaPaRngkaNPUUmPOEiutPA6
0KqDF8HhxP2+cdBrns6yFqyDd5UXvOYKigPGs3UR+ft1cOGoFIO/EXGg8HeC
8XywNt6y38pq+EIcuA6fvnxHAHD2s9+8ztfEwdilqe9rH47jKq9dy+OexYGT
8zmudJXjuKPc0FdSUxxsvFjsfnNRE3/0pzHE9U0cXPz8rSgK1cBtbqVFaY7H
wVJxqkLCw2N44aTkpUV6CoRcoHsv334Ubz91o4/KQoEC5fSBt0eP4isP2HlG
d1Ngw+3MOxmNI/hJyur1Vn4KfH4V8qntuzy+IPKiqECWAq+HDfuIGTL43vPK
H68oUoD3BKWgP+4//Pj3e4cuqFCAuvdVaQpJGs94kVEZgVAgNcLLPyhQCldy
dagzt6TA3Z7cJx03xHCHjp7NU3YUyKBmPKt2FsVTjmprap2lwIOrTVGU3IP4
CJ1Ms4wXBZzZwlz+UxDC//nm04n6U0BU7ktScpogLjOw5yR/CAWUEjiFs7/v
w6OLf7TTR1HAKRV91ETlxe/u8mP/FUcB5psaFU5BPHg3ccJkOYkC++81CT5m
3ouL6rweGM+gQGN3dPVsIwduUKnGN3CZAs93zCyaj7PjoTyVdu3XKWBVsTTO
MMKKt85mf6gtotW3oVnd5cqIUxTl5C/fo8Chf6Z3PM7S4xrRbbHBlRT4IFmk
kTK307TW5tJj/IgCySsati+M/zRV7d06KFtHAcstkdqAbz+bvJ2uBrM0UOD0
e/aA2K6NJrEKxRcfcQrcO/jk2tzH1abxjQ6ul68ocPNN1Q3F8OWmq+DhWthO
wxdrZsJ1+0uTWcZ2dUw3BXrTW6It9T81sY3eoLcfoMDm/jCbDyHUpleSylZq
IxQoq6njlz420RQb0n2H9wMF9ix0FOI5I01qz73XV6Yp4C7PWmb4d6BphYVe
t3eOAl2P7kooLHY3VVrlX73/hQI15/YlUpk6mjwLj31KW6YAw0W5I4ambU0i
X/uOea9T4DihbO3v29am0WP+qSd/0fiRdqM9h980mfQU/rdDHw9H7O+emB96
29Ti+a6jfnc8cDeJk0fJ/U2qf1n9SfzxUNoSN8v2fbCJyWF82UkrHhZMK1SO
T3xoWko7qfTOPB7aan+17eqabhp6VkUy8IgH4XlLS+5qalPTPP9TPCIeOvUM
vTMsPjaV8Mf/Ur4QD/yRdpJv2ueawkiWcQcfx4OiSlJ+Kfa5SXdAkoFtNB5q
18Pa9kt8aXogN19PggSYjl3aNLm42FQf3Ej4eDUB9iSDGjPn56a1j4NO18sT
YJ1rn1SY06cmeftFI8OmBDj9PF22NfVjU9FJ4UOPPibAk9+T1QSR6abxelUe
958JIPdkbuYL64cmPkXTf3y7E0GgO3gr9fdIU7ogZSxaORGkbcsNDt7obQq8
m8MhfSwRtBnXo/8W9DSZKZZhA+qJMOTgHF1S1t3Ep9t/7z8kEVqaGsaaXnc1
FYZIhA7pJ4L6mYiv3BLtTQlbavfijRIh+0yDrYbOmyaPc8ajh00TYZvonsDk
3dYkkx+GJlolQlLFLs7f9a+bat68YVd0SoQ15dvvbLJamq5afkDGXBJhaw8H
n8HtF02RE98JKe6JMNd1dO6zTHOT1prg+3GfRKj71lrEeuZ5U/vBgLvnQxOh
ZHn78Fu5p02V5fEjyuGJYKPrb0X+XwCTA2z8+rS8jDOUCd53gUBqjrjB3tOz
vFJJvW80fYFA7m1AarOnsbzcdA884YeBQBrhxgX/squ8vv8jb4yKgUC08IoS
9QeqvKGKOKI3jYFAyKgoeM11qLxmoGEIjpKBQGP1ezLdnaW88cuz1DqdgUCq
IU6jfyuhvAYjWG2UsoFAp5TNQZX+mbww0aCeR92BQKM566wGdo28283IWObf
gUDPpC0D3RmMvIbK8BKF4oFA/ehgblu+irzcw0CHwueBQGN5mAhQCYi8iLbg
bz3ygUCTJUHvFKeCvOCbIEEzB4JAdApIOuUDcLyQZqDjHjGCQG6h6o6zl3k8
8PufKPaEgkBN8qbTJT6aPGxKuqtcIYNApYTSqnj3rTy9pzOL+MqDQNcvqpbe
8LY8yijIY0xphEBDyDXDYVG9PPEbOQGCBIVAHiJRWCRRwTztHQn77KyFQFIp
Se+JtMM8pUP07Q9KhkA9j/jjgH7FPDJ4Pj1o9IZAq+GArtP7xjx70KOFeJOH
QJLOa0qu+sc83ZrlkmoviEAUd5npH5zIPBV0hvyR2IhAlwup7YDvyDwJcUJf
cXaJQIvBYFz47cg80nxdHoYhikD6LCDobZ3IPLX6VKJ8yYpAaNjB3ToGyDxT
nGcfK2aLQNJL8TydP8c8x0zZ+A4QjEC1fp9z6jDGPPYgZsuqroxAZLof+xcH
xTw/Z89iKEqNQOPUipxGv8M8XryXVtvyjUCVnQEopDrCPDg1e0NGkI5AYi/X
YcS3wDzWe0IqBZOOQNydTtfZsMA8dcIJEcSVjkCSO3r+7anAPLJPmN5Bm45A
9CPHahKcwDwsarV5PaaOQEWDJ/lLgMA8IJ/vrzS8jkDzUYHcg0jAPAkJZBwj
6I5AFrwfcyywvzyoTysD4uqOQGGtcF0Mor88Rpby6aDtjkAg8bs46pO/PIQj
gbce845AVa7z0593vzz+PZ5SGv6OQEm1xxjzPr888nLYiBEUj0DUoP+6Pc2+
PJC5n2/QFo9AtgvZx/6+vjwvAGdWjxmPQPrCdQy+sL48bI31Iw0fj0A4VatO
N5S+POanEr8IKo9A4b3mMhVbvjyE7tmlxyyPQGdBunnITL48IzWhjIYvj0BK
jrUbej6+PGDCL1oENY9AucLVgtghvjz+CPdAwzePQITJ01CFE748nU++J4I6
j0At2KuLMAW+PDyWhQ5BPY9AVX7KN9r2vTza3Ez1/z+PQKNLnFmC6L08adlW
gQ==
       "]]},
     Annotation[#, "Charting`Private`Tag$12736#1"]& ], 
    TagBox[
     {RGBColor[0.922526, 0.385626, 0.209179], AbsoluteThickness[1.6], Opacity[
      1.], LineBox[CompressedData["
1:eJwl13c81G8cAHArDZUyokJIooxCRcbzsTOyUva4s/cNJCQrO6RBRoiQIqSM
IpVCCcm+S2lQP1yyC/l9v/nrXu/X9xn3Gc/zvRMh+pm5sDAxMS0zMzHhn+PT
y4Y6rnNqTJ1H9AuVx1Upt8/Ja+W/Ryb+b2bC3N6qBXFMuu7M/4I22JVNRJ8a
UTumJVidSp5EwKn94uBNhlpIYxETW/4M+qgzUjrBtKg2NKRWjOIXkUO5wNCB
68zo+ELfyRDyCqq7GL7rVf4G9Db+WDBNihnkHty5JFO+Da2kR538nccKJbcv
1syu8CKpok5hPl52yF8RIrFaCiDb6t2zCvEbQFbwxK7HYyIo6blbi9nKJkD6
MwovFcXRk64HmSTyFohOfbjZR/Qgmhhe9Un+xgknsk92GpgdQsnzt4X7pLbD
vfEc3wU7eVS0YrDpmysX5PBLVIpVHkWNbNMzM3nc0JVldiVH9zjq48j4wELj
AdYp+Uw7ATXE4FJr2c67A5SGu1qmedSRkEhCpmw8P3QW+Sue8dZG51VF1b3I
gqBlVoSk/xghIWVJ3V95e6H/lUkhF4c1KlVbfryoKgZVnLNHPbxt0FGNzkNM
NDFYvFYlXtFli4z0AnZx8oqD5UEqYTHfAYVZPJuUipcApyvpGpzVRPSBanXV
nSwNtPHN+/na3JH7WamNpK0yIBY3IbZ6xQPNBq+eP3tXBozNpwO+O3qizZG3
3WK+yUKGtMvrGSZvJNQaJNgtdRjaaxyanGz8kFFf89TPPHlQy351a0CDii58
tLPaOi8POk7nPJteUlHF9/lnUgYKEOsh22al74+2L0lc8ZhTgIlKhbEWywDU
s+fSkS96R2FDo5VbUeJZZO1xOrhvWhGSRzXKI8xCUSKF8XlWVwnSNU51Gc6F
oichsQbcOUogJjPpQM08jwST6wRMdI8DVffwbZaJMPSpSvBpW5YyfE9bP9XU
F47clr+xNmipwdz7g/llQ1EoY90Fb9oNNXBP+vH5P/Vo1LqVv/c3Qw0cB75y
NZVGowMi+kVHbyD45RcsaxJxES2IWogNBAK8kaD4fdSIRanFBZZu+QC7ngU0
PaiJRRJSU0nzbwAo5h77HWTikOWR+DkeEXXQqi5WsxWJR/W6j1+ZvlGH/CmO
ro9Cicisff3Spzl1uBAWMWpbkIjGTcxlScIawHPqVNaCZBISsJ5MTw7QgAK9
45WlqpfQee89Hm/2aIJyc7vPzvAUBJejOLT9tcAhN2R4nWoaahneocaSrQXT
WoVKvUlpyEiqlPT0hRZUJuxnGfyQhuxaunqVuLXBjYPj4uWoKyh4RTBPpkob
NvSQLEyGryJmg8ru8UFtWHi3JHlS8RqKy9Bad4dZB0bZPjgXXbmG0uW9PPea
6kBRQvWGKKPrqNqjVoF/Sge4P0ZIhfamI+UaA7dePl04LDucNn08Az1n+3gj
DemC/C8P6V/5Gehd7rrVzSm6sEWrZCrH/wZi9Jq1McucAIF7x1JspLOQhMak
3biXHmzhevyk7ddNdD8lPLXkih4ovmHVyKLkoqMfuF+4PNYDY49vo5ZzuUg7
6LjEp036sM1FTcY6PA8Ry2One+7ow3mVTIGB9HyUvUs0tnHMAJQmEhnRfwrQ
XveHdSGchuDH0fh9yaAQlT48MaF4zBBaUEBCwc1CVGfiZ/ogxhBOXBDXu6p7
G/XFPNldsu8kyGUqBHiVFKHtM2cqLjsZgb6zpHHEnTtIyE7EPDbBCH6+rZAe
2VKKpFrGF0IrjYD90fZPhdRSdCIrHLmvGsFbZbMxN827KEyztEMtyxjIIb94
jWbvofm2sPkADxMYPRHbkm5cgVb+OrVOhZqA88rwyNClCsSmoJfplWoC9SsC
N6baK9D2m9xqhBoT4DSnrcs+WYmkKCUXDdeZAph3pB+0qkJOu7p59uabAl3h
+tJ/mdXI07hmNKfaFFg5yJW6Y9WIFJ1dy99qCpE7oi2vKzxEYQxX260/TeEw
y4cn27ofosznSwW/VcygKcLxYyl/Dery3CffNWAG02LtLz721qH+3E3rDCbM
wN23VHavXD0a7vnZ93LVDGx2WgWSU+rRhFp98GPxU6DLuyoof/IxWs9t/LzI
/xQsMLb9cut9gtQeB5me32YOcaqVDrc3NyHh7h8dN/eZQ/Pz4e1Luk2I+Ye1
YdNxc6h8d1ZkNqoJNe9Q1WV1MYc+65mlzpUmpE9hVo2vM4fk3q2lB34/Q2ck
EySuEU+DVaZ4y4atzcgvPWv1XvUZ+PLjT8BASSsyKd98vqPtDHQ9DFHZuNCK
5F6e//Nz+Ax8e8Cj9UC7Dc1PO8zJbbSAcgkvKbevbSjUSGy81s4CXK0db82I
v0Fx68r6mtktof7T6qRPw1uUR20so1taQeTKY7pr3Dv0m2F24Jq3FXydnOMx
rHiHzDzHik6GWwGj1TRUfOAdYiNsy2sstgJ4qq9Wub8buRsR0/LmrWC+Z7l0
6GU3OiTJftb5qjVoB3xKsVp+j+ILM2cESqyBt7Hoo49oD/q8R5bU+9gaiv48
8zc50YOu7rD00PliDRkuf38EXulBi6ylNhJyNnDmwPHo9ft70dPhkzDRaQOH
l4Z8tNX7EL/15yeFX2xAUkVEQNapD5F6A5XsFmygWOpxdHN0HxJtz5XrELKF
wz+dbcZf9aGYul9iFT62UP6cafq3Tj/6qBCT7x5hC38PU+e2u/YjxYpdQiLX
bEGOvfxta3Q/+q9Iky/tiS0EZITWbnnWj4yuXtvoz2EH/NF/v3crDKBizgMx
UnvsIJTpV91TkwHElNjI8k3ODhKcCYEa3gOoKmJs6bS1HUhS2x+z3xpAO/yU
GMfu2MEtvhDpoA2DaFjvQ/eSjj0cVhd4VtI0iLiKV/5Y29qDGNtzQnD/INJh
E9pbT7aHC4lHdF9PDqKyRntqULY9FN2alBnlH0Kh8p+4537Zw5uiPXNCHkOo
IpVJxXy9A7SNzSf8ChlCXyaFnR8IOECHF1+NbvIQ0i8hVJN1HcC5a/NoZOUQ
2in4xZyR7QBKnpV55tNDyDCY9fzJKgcID/qU6sRMQ+H9e2/fa3GAwG0946uc
NPT9svOc57QD9P1gtI8epKHks8+3fmN1BEfRBVcFJRqSKOq+dXWrI6x/fDib
V4eGbFhnXs/sdYSfvCFuN+xpaPYwq0OBjCM0tUW7IE9sviP3jJmSI9TumXx9
IYCGnjfI764ycoSsGJehvgQaOhDk70U65wh2LEpa2ytpqLkoenVPtCPUWSxo
NNTRkH3v1SudyY6gIZdA4HpOQ2lyDx/LFDrCOZXItKfvaEiK8NJ4uNwRInP8
yLsHaehVSu+XS3WO8KNVm1niEw39npjjmOxwhG93Tj2ynsTm72bPyx50hIIW
l8LoGWy+/g4Fw6+OUK6tPuj6m4Yci4/a3v3tCJ9364fYsNHRn16dKWs2Aihq
6WWRN9LRVTaL6E2cBDC2n3XU3UpHrYSz9zzECLCz4S+XEh8dEVNjYacsAX5+
bUix3E1Hy43pPa1KBLiR5fxObQ8dXZ8sdg/SIsAL6EqbFKUjWYHa5f3GBCjR
3xnvKo6tp9+a2m9FAM0sQ6e7kth65wbEYp0J4PyU93WDFDa/b9Fw9BwB4pS1
Gk3l6OjQuo0j16IJQI94F9KnQEev5XcGaKcQgKOOfb/sMTpyJkpunLtBAKau
bi07JTr6m6qUU1hIgO/KdHOiMh1lPNU7bH4f21+iuhOp0pEcw+olaz0Burli
9i+o0VG7gKfVg2YCbMqvbowHOnIxCJ4kdhLg3vS++UV1OhJWH8j5NIjFs3TB
FTTpiH70qJH9VwKceetm5q5FR+lSV//SGATYf6n3B1mbjsxEp8utfhPAKr3H
xl6Hjrbymzj0sxIhPeRIv4wuHbVtKec8vZUISRLfwr5ijmbd3NTNT4Q7ptnu
4SfoCH57kEz2EiE27OIdVj0sv4wW4Q5pIkyXbj3th7nm6753BopEOGwy7tOM
mTIUFdGmQYTCiIBJVn06kukaOax7kghnpCbbZTD/9xJ9brYgwiUeBVYdzLcf
56RpEIkgILslUB+zY+WSRpM3EaZW6llVMQsUW82oniUCn0BQghDmgeyagscR
RODpjv7+E9vvShqvuVISEZxbDv6oxGwUR2WruU4EUWGCoQvmTWHvqhXyifBs
HU/3JsyvqLIuVXeJ8DBf/ngBFl+ExyXeQ4+IcEj5gJYsZhWH8ZdlTUTQLeXK
u4/lY9FcL/DgGyI8ZapliGGu1i8Wv9NLBB9Ws64ULJ9+sK5f/BMRRM7yf5vC
8j168Nkx0TkiWHyeFcnA6pEvsud77ioR4mWPeXzE6mXLdz5DcJMTnOzOFd+D
+T2L0m/+PU7AXLuBKwGrb/Li9TvXJZ1gB1Fe+xFWf33GrBWPghOcfrLvO1Zt
1DRYUc+p5wSLvov7dmP9Ul4hEcpOdYI+xuh/rsfpKMGef3XmlRMEDL46GYf1
q3r9AlunrzOEb/madBfrf0XimEJGkDN4t31JbBXB+nlTvzMh0hnkb108PCZM
R0LWj5pnrjlD2dlz9ZLY+fnz2z+av8EZtKp0Ql5i56taaZqVyOECDwbNhxx5
6ejuyIj8QV4X6EeOR2/y0NGt+HdOs0IucEc2auADNx2lDla8iJFzAfvc4iUn
LjryOecXddfKBb4Zsf9O5KQj8boJlrliFzBZXBE02ERHggS6XGOlC5yOT7Es
w84/z8Z2YuxjFwjPCu3fjpnF6u7znZ0u2O+RuWsj6+no46JHpNq8C0x0Bz/I
WkdHfXlWVeuZXMFdQ/g+J+aOE3qfuza6QumvxK6L2P3yJENCw0nQFSRTrlGD
WLHzqDjGHKflCvnNAuWBzHSU8qnvsKmRK0T8sTBZYqKjmLhXhF2WrvBOyGEq
AnPAwO1n97xcYThhlfvaKg2ZBTlHvEtzhQv3Txt2r9AQR+0I0+4RV1Cukk0q
+ENDUybpMTXjruAj+SNOFXPPD8PN5vOuUHZ/G3kQu/9ydtfyXeJwA+1mydEd
mGUvJMusHnEDnoHOjOIFGuLh16rOAjcIuW0sZoJ5seK3kqKBGxh6Zjv+maeh
Z5+dtcmObvD9w93OU5hP6Sjbfklwg8+C69t3ztGQ4sepkQvX3GChcvuezlka
EggqchPIc4MT9JCJi5i/3dlOPf3QDU4LTtEXsPv57Jbv8S0f3WB3sbL7xDQN
ZfVcrbmr4A5hW0rfc/3C3l8++qonkDus1pYw6FM05MzO9OKrnjvcOb1OrASz
tKJXh6CDO2jwxTerY36apf4tJd4dXhnvdIn4SUOFCgueUlfdQdtKpfkU5ri3
96Zab7oDV7Tzjv2YTVf5lpmr3aGq+kl4F4OGvhAZXP7D7qA8t2dcGnPrUkHG
th/u0DctRliP+d5VK6GyGXcwrS+6PYK9bwJeYYnc4AE1/FqJGZjXH8gCS3kP
iBDNJ3BiPvhL11clzgOMC5bnBSdoyFAlhSqW5gE/grnd2DB7x/YFbc72AI9D
blbj49j6gi5R9Pse8Lpc40n9OP7+iswI7fcABXrmEQfMhtfacpxHPCCn3S5Q
D7P3p20FhuMe4I227FfAXBaYWyaw6gFWgbKdmzDLFDx5/kTcE6wM9648+Y+G
jBisrYWHPGFvYXV4KWZfJYO3Scc9IVWS7pSB+X7nYL+tkSfUXypRD8B8aHl+
YjnAE+6ai0rIY5Y7fZhP9aUnBAf8FG/8gfVjXpDAvk5PYHfO6K3ATBl/KrJl
0BNOk/lbCzA/iDCS+jCBWVSCnIBZodxL/TyPFzhQnnZbYzb/XaXjIuQFubff
xxhj9tf6Y3BSwguWJ6/4a2F+OBR3RlDFCx6ZZf+RwXx0fZFXg5MX6BqH57Bj
PmM2Sbrt4wU06y0bV77TUGCOQuCls15QyZ1VNIO5Rv5FuF2iF/jp8/uPYFZ0
/HRtpcoLbu9aUn2K+XjdriZVFm9IDnv7NhJz6Jv7IzMc3qCRN8YZirnxgxZr
Ka83bDpa7R+AWZ3FT2eHpDe0NLgXumM+YfCinWGMzW+7E2eCOcHOklFo5Q1d
34s79DG3+01y2jh5w/2Lx+S0MZtc5TvVEugN2d2uJscxW3zwGszN8YaD7SED
+zBn/GRaOl3sDUkEyWVhzEPM1wU2V3rDifhnigKY7cWbHIKavWGf8s95Lsyu
fjyjJuPY+krFCcyY/ZkbppmVfEDBprr+8xgNPeI246nV8AGPAnPFj5gX940d
8TX0Ad8ojlYa5lD97eeGHHzA4CEI9mKOuuKyWhXjAzJtQmmtmJtv/xH2SPUB
Ifbo9JeY2WtTNPZk+kBJQPa955gT6HUXE8t8gNl++7oGzGn7tm527vEBy5L7
zlWYe44VSO8a9oFj9sPD9zHv0Fc07hrzgZx9G13LMN/wJaapLPlA18/hGyWY
82oe8fOK+kKeymxqLub7eg77Xvn5AvtISUoK5mHD+mzjYF9It5u/dgnzVhNe
nsFoX1Dk+1OSiNn7zBuWiRu+ULUYMh2LWcLp2Kftzb5w3fzBn3DMFq5pFlkd
vjCyq/LUBcwxHpMdYoO+2P9jqUfnMX/zK2g4xsD2y1VOD8Z8K5Qzy47fD3zI
IU3+mN9d8OQaE/WDNJYtDlTMTFEv40nSfqDh67qOgtk+PiQoSsMPDOx73P0w
774+dvqONzb+jHG0J2b9Gxpv5c76QVlssY0H5uDsHK0nEX5w8ECSkjvmgVun
5Duv+4Hxiz8bXDFfvf9021yTH7BOdfwiYH5RtSsu7I0f3BMb+u2IefphwOr6
Pj/gP2e/Hrfpk4OMXeN+oBjRLWePOfbrG5e8TSSw+57ZYo1ZyPWcyDdOEvBq
Oi5a4f0xJv5BkpcE4XZ10rhH/4swf7CHBD7vxIssMGv9Oqb5SoEEVDLfW3PM
dMq3v5uOkyDDIlQEN3U2rd4YkeAs/eu5U3i+FiYPD+qRQGePxlEzPD9/C4Qn
7EmgwF0zaIy5YdO2v9vjSXCOTeWuAWaKS8y55UskMP+prohboml5djSNBPXy
6S36eD8F/Bh/nE2CSLv9DD3M7p+eD7pUkCBsebfdCTweZaXTJg9JYC069FcX
8/tr97uO15NA7bn0LdxqBtktnM0keLnVd0IHM8+jgId1/STQTdW+ro359baJ
Q4V0Eng0m2vjvuBFvJc8QoJPmbzzWpj/EzYucBonAat7qC3upkSJy1tWSWBx
5JuyJt5vBJo3QZwM9L9X1NQxiz4x/W5wkAwWNg1suPt3tDodPUSGhY387YBZ
o73amuM4GWLl1O1x8x9LPvHwJBn4oiJSEOaOy2zNuWZkGNUwt8cdNRGMEizI
cPMvnwxuRr7bUQcCGUrUzLrU8H7YrC62MYAMf69HCeMOcqvJnTlHhq39+guq
mGWeS+8eDiMD50v+TtwZZ3dxPYgjAyUhLwK37+eZVdtsMlzp1/mlgnlXbRGt
4gUZ2In7p5Ux63AwsaxrI4MzHOrGTbG3krDqIENAwKcq3K/ZNgcwD5LBdq4x
EHeIKXmrGYMM1uFO63GXFL5WKJohgyhVZvI4fh8s7LX5s0iGoemk97ilbvYV
32KlwDzlQz5u+n/K6jP8FOjxrNfEvUHtmpuuEAUK9vFL41a4zLiUtZcCM+kb
+XAnHcsf0pShQBxTzYQSZtVodv+rmhQwE3a7iduz3yHz+wkKbMtaTMR9/UBd
k4oRBZK0ps7hZnR5bflmSQGmpzNncN8UfFd0xJcCeamBPLhfkw68jadSoMww
gg33/IuomQ9BFPDwX55VxGzkeRRioijwY/pQP+7VR1mDfRkUKEpgz8MttWlu
9cBNCsRUb7qC29LOSPxCAQVep1rE4K5gZabuL6dArU2ND25HE9fNQS8o4Lq6
DuFOKngq195KgYHlUXnctfP8VsIdFEigcEni3pbz5nbrAAUsalV4cD/7cQjt
ZFBAUy9h8hgen0qCi88MBWwKPb/i3pX6JfHZIgU22Jyn4aYcvT7gwUqF1nbp
17hFo5bI9fxUaJnxu4P7Y11I0ZwgFVRk+vJxZ08tDR3aSwWOraRM3DvslzWL
palAEjyWhHuT0grvVQ0q6O38QMbd4ndev1OXCkkCd71wRxethG06SYXr0Tku
uP9y/x0Lt6BC9ecxK9y/GH/rfLypsC3ggybu8n0XGCVkKkSq3FDD7Wm7Kvo1
kAr7JTyVcH9tW020jqDCIwsdWdwDhUz2utepoG0WLYD7Gi08LTKLCl9uifPj
NuNibmnIo8I8+xg37vYLzIcU7lLhPeMxB+4maxYWkSYqPItMXD6K+fzlyKO2
L6ngUj2ziPt4K4tX+msqHGj2mcNdfYS1Z0svFr/TZQbukm1sRX9+UOHzjNcI
bhfd6KEjP6kgeERjGLdoGBsneZYKMVRZGu7scbagsb9UoJXq9+JOebVOv4fb
HyIsXV/j3qDA/kBfyB9eDZ1+iTsyn13gmYQ/FEmFNOEODF3PKFP1BwEL7Rrc
Uz/WW4id8Idi5cEq3J4WG5oyzfyhen1EOW57uY1psW7+wONpW4SbxywrWI/s
D5Ev/7uFu40s7cQR4g9VnndzcStUmiqkJPvDr8myG7jzpgLWcd/yB5a7ildx
cxzK7Lv+0B94rYRT/n0fv8biXW3+4Jupm4D7c/nnoJt0f2hZHbqI+ySDXV90
yh9cSD0RuGulD+4uYg0A6ivRMNx7fYwnJPkCYAe9Ohh38j1qQ9mBADiXeO4s
7t/j6cmH1QLgRbmDP27ng08cHpoGgIDwGfK/+pSysTQEBYCkW7sX7u2SJwub
cwOg3zbL7V++vcpydr4OAI+RRSfcEuVb0n1nA0CI+Zrjv3pO+aS+EAqEmu54
O9wg3xHPrxcIgvoKNrgta5NDn+cEwrqHRha4/VSN/bynA0Gn/bw5bmuv8ZNB
qWdhf0yHCW6tG7FS0TJBcFhr0Ag3W1+k28vBIDCUSj6Ju5kr7Bb7xXOgavHT
EPfNZ6dvSUoHw5BE4T+fJUnfMuwNBtFLef+8WVM4az8lBF6dqPnnfF7uqyyc
oXBE+fna8wXnH1x1oWDa17w2f+CR2l6n8+C5d+35zQ97L40zh0HCs8Z/bv6c
SnuQFwa8aM1s1kMMO5ULwJhYG6/1bi/LhoELcKP81T+XHRytpUI4fE9s/eda
33rSl6vhsH9gzXmaAvvufwmHaoc1x/OHDQbLRUBPR8s/0/05VUZiIwDa13zo
Xd5N3Q8RQHu/Nj7VNe+L0OFIeDra9s9TS7kS89GRsPj99T9769fftRWJgsDc
9n9uKJZPXHwdBaOqHf/8WqLVydAjGmQTOv/Z/la43NijaMjd1fXPv3YrMUey
XQTr3DX/FBAJq7G8CGGi7/55UnDj0sS9i5CVsea2ijD/sKWL4L605tuas5Oc
+jEQd6r7nyfsbvCq5MYAoXjNckFqqu6zMXD255rPiJEJU5qxcFHi/T+HdBVc
DLoSC6yWa773UCuJPBILWefX/CHzW5qnbBwUZq753PpHun+j4qC7Ys28/jHL
lwfi4EHDmlMoX8si9sdD+bM1byRrOJAD4+F445oZ852NS2/iIaRqzd2hdkIx
IgnQcXPNzcpWjhEBCSAVveaHf8xvhbYlQCVxzdEGw5/e8yVCnuqaT2W77Tno
mgia3Gu+5C+8WfBxIjz4uBZvi+Hg4tZtSXC/aM3zwq5vSsuTgF12zcitkyih
fwmk7q7l0/5J+hna9CV4unXNikdCNHVSk2GGslafjRudBfZ+T4Yh/jUP0Q3n
VlEKbG9Yq+//76dtqw==
       "]]},
     Annotation[#, "Charting`Private`Tag$12736#1"]& ], 
    TagBox[
     {RGBColor[0.528488, 0.470624, 0.701351], AbsoluteThickness[1.6], Opacity[
      1.], LineBox[CompressedData["
1:eJw9yg0wlHkcB/BtcXmZaDlNNifauzlFaZ+17Mry81q00tspd5s6sl7GYUNe
Vi/s2qXyPEh0Kp7ViXFXmQv5K64pk446WtUo5SJM0t5m10bp3HUz1/Od+c53
PjNfp+iU7bF0Go0W9rH/7ZTugzBYbPCh/Z8DddmcQNWA7ydnWWjEdqoXlKWd
F2jGKj3lvytlYe9II/jkTmOdXk/aUHbYsHrjNMmivOVR1xstyaEMpTKLoPRA
ygx9RFNpzBbKPteyth1aupMymdZ58enuSMrDIc/U88FRlGM352ii+76n7Nc+
a9yXvJ+yRdsIbcWImLLL9MZk78IEyl6IeUNAT6J8OWTvV7dTkil3mC9dYBSl
Uma2XRhquiWBYcGeh7ntVfxVsnlJ+/I0IBO+afF3d+JHYWZlyrh0WD7SaJ+5
K5bPWB32U1dNBki0Wg/lPn9+iiA8JUl3EI4ezR71ax9oC/xR6SpflwWGsjeR
w+scUJf14drPCrJha3Pq1dDe9fzM1LW1woc5IBG1mE+mOPJVtjbldKtcaHK1
37324hwvc7DVhxVzCHgzrb4RYga/a7Rk6Ap5GJ6PjOYbFjvyA++z6KaDR8Bc
17NQtY3Jb0tuT31RfhSclVHLNq+b5xUtP/w4B8uDvv7msrMqK7T+Plm98Vke
MOKPqE3wVejNfI3zW3k+8Ezz0gg3F5QU2v6zyEkGXMubrTeYbNRRzzk+1yMD
eSh9yLDPHfU434kRJsih02VJSJDBA02v4C/KNy4AQlOxftyKjzRfmM2//qUA
cN6Vc/bjXqguYEZjFaqAbu298rvu3gjL8hHEzyjgS1O0iM0TIGn/+YKsk0oY
mJ2TKv8QoGdV42WJboWwJkhk08jwQbbpig+lg4XwErq3eiz2QWYS/72Sg0Vw
bBOZ90OLAKlz9zgonI5Bx9rEnRxbAWp5v7M29/dj0DMUzU3y8EY7zsatdBEf
h6hqemAktgF1Cx/PWS49AU/O6+0cJvjoraO4t/HSCdA2DNTRlTzkG9cX7Rxa
DN3fhYkCLD1R1PXKiCFdMdTnbO85tYuLeFxpQHAJDiWe5rO+DRz0SOq/xuQk
Do4d6uEykoMybpoxuk7hsCPfuXLsNAf9Gn562O8MDiYTsjx5EQe5JrZkCy58
/PdiGa2JHORYo73sfh0HRb9H1ZgrB5mZ7bdnvcSh8ZXJZGYThhrCXYxGX+Gg
Xh1zu6EBQ8EVuklSg0ORFG8eJDEkZ+VdddDjoE/d1cstxdCCoHo7cwEHkWiK
OS7BkO7AYCHjcwLuvHtuxORgqATVpPQvI+BMlvWf3i4YcqPFRRB2BCSmYVNR
LAwlFRtYS1YSED8bVE3aYGii3vo30zUE7J/W1zNn2Ej+1+O6blcCbpiq/T1f
sxGLqzqhcCPgQf8lhx1jbLTvptu3xlwCioqTVIUP2GjBdBZueRKwm9gmrL3L
RufCO7/O9yLAWySAa11s5F1RYOknIODee/aRgets9OSp0PCPLwH1ErbFVDMb
/QsbBPmr
       "]]},
     Annotation[#, "Charting`Private`Tag$12736#1"]& ], 
    TagBox[
     {RGBColor[0.772079, 0.431554, 0.102387], AbsoluteThickness[1.6], Opacity[
      1.], LineBox[CompressedData["
1:eJw9xw841Accx/Gjq4dE/qQUIfcw5UrzJ8Lx9SeehEt0tdZU4qTMucrvjgvd
nbsofj9kVFOOUra2sjXCN7f+WJa2R7Tp7NSeSM+q3codEs3Wnmf9Ps/zfj7P
a1myYFOqMYPBiH3Xf/9C/zYmkj8ezPh/+xtyvCPq7oe8t9hMx19cN0xboj7P
YNYZaP9dLY99o5oF761m6g0GlQ1tx8DlUaMqFu24/s5XL1XetKFcbrbuYARt
KwOvqXx3HO1gFMfnWSbSVh1Qfz249SPaj9Y/7JuOTKKduiFXl9yzi3Zo+2tm
T2YKbbPWxwz7x3zaHqNRmUFF6bQD2pZc5xhn0L68fofrbUEm7Y65ljNWxVm0
l7Se1zbdEsKIxfz7HWUT7S7yaWG73QG4m7nNw4hrjUlephVH0g7C5uerGfJU
Z7RaHnuuszYbzM8VmbMr2CjgcAUZegJKVjq8GPANwIiTR9iFq8Qw++xPpZNd
UdhpnV8/R5EDNZpTa6uv8VCUtbI+5tdc4FGjg/vmpGKdrU2l8fxDQJwum+v+
YheKNC3BrN15wBh1bapJWYqdQ2XaK6p8WOXWVv40aWdgRC/L2ERTAL+Uyv1N
jPmBrZntWcOVh0E/PDRZyUwILLbLH8j1koI6Kn6LpjkeV/eqzkQ9lMIGQ0cZ
fzwNX03Xuk8UyuALSYVweK8QM6LbL25fJoeljjjo8CAbOy54H5vsfme/8CcW
EznY7f7j7pj0Qviw/fecRJ88HLVfayRjKiDxBlV6W1OAuqWm039+pYB7IqGP
1FqKDeFjuvnRSnAJf1W79YkUvcTBnD1jSrBp3aNtU8hQcu+sQnz8CFxqnIrj
Dsnw4amRir2eRZCgbeuPnytH24PKt+WaInCOCh2bZyRHU2HYDiFRDAlbN409
6JZh36FPHJXLjsKCzVPM3mQZNk8l1h+6cxQKfnafirwvxYSaNCcP/jFIzHJs
SGBLsStmYNLCsgQ8t/TZF205jBPO/LtfXioBhxvPUg26fAxJ60l2jy4F96ZG
7eF5eZh0rZqn1ZcCpId/GjuYi/6+kvDIMhJc2uYp1c1i7JeErZh9nIQ+jeSq
/qIYs2+aWnV+RoJMYpPuWi/Gb7knHoV+ToKb0whPSYqRvbc5h3OehP4rnufW
pInRufblZZ9rJOS2bAxOsBOjqWmKA+sPEro4fv5kjggbuR6zhp6TUDwrf1u1
QISRVfpnKh0Jb8a942pTRVjIkl51NJBgtmbhdxfjRTjDObNpyQwJJa97r7cs
F6F+v6bIagEFUpbtohMDBJa11QruLaQgoGmRlOoh0JORxqMWU5ClZo8ofiAw
o3ScZe5EQZXP1QbBNwQ+vWD9vckKCjy27+P6FRNY+NdAQxebgo/vOPW6FRDI
8q0rUXpSIEz232WbTeDOm57bmL4UVOrULS93Ejhj8hpu+VEQFB0q1fIIPM1V
fyALoMCocWPK7RgCg6oUFqEcCryCRMlNYQT+Nhgz/k8IBc5BIfkn/Qn8FyUd
AkA=
       "]]},
     Annotation[#, "Charting`Private`Tag$12736#1"]& ]}, {}},
  AspectRatio->NCache[GoldenRatio^(-1), 0.6180339887498948],
  Axes->{True, True},
  AxesLabel->{None, None},
  AxesOrigin->{0, 0},
  DisplayFunction->Identity,
  Frame->{{False, False}, {False, False}},
  FrameLabel->{{None, None}, {None, None}},
  FrameTicks->{{Automatic, 
     Charting`ScaledFrameTicks[{Identity, Identity}]}, {Automatic, 
     Charting`ScaledFrameTicks[{Identity, Identity}]}},
  GridLines->{None, None},
  GridLinesStyle->Directive[
    GrayLevel[0.5, 0.4]],
  ImagePadding->All,
  Method->{
   "DefaultBoundaryStyle" -> Automatic, 
    "DefaultGraphicsInteraction" -> {
     "Version" -> 1.2, "TrackMousePosition" -> {True, False}, 
      "Effects" -> {
       "Highlight" -> {"ratio" -> 2}, "HighlightPoint" -> {"ratio" -> 2}, 
        "Droplines" -> {
         "freeformCursorMode" -> True, 
          "placement" -> {"x" -> "All", "y" -> "None"}}}}, "DefaultMeshStyle" -> 
    AbsolutePointSize[6], "ScalingFunctions" -> None, 
    "CoordinatesToolOptions" -> {"DisplayFunction" -> ({
        (Identity[#]& )[
         Part[#, 1]], 
        (Identity[#]& )[
         Part[#, 2]]}& ), "CopiedValueFunction" -> ({
        (Identity[#]& )[
         Part[#, 1]], 
        (Identity[#]& )[
         Part[#, 2]]}& )}},
  PlotRange->{{0, 1000}, {-9.858707081359283*^-9, 0.5624381273398186}},
  PlotRangeClipping->True,
  PlotRangePadding->{{
     Scaled[0.02], 
     Scaled[0.02]}, {
     Scaled[0.05], 
     Scaled[0.05]}},
  Ticks->{Automatic, Automatic}]], "Output",
 CellChangeTimes->{{3.810628936167955*^9, 3.8106289417805243`*^9}, {
   3.810628984843701*^9, 3.810628988810295*^9}, 3.8154764579121103`*^9, 
   3.8165147609902697`*^9},
 CellLabel->"Out[22]=",ExpressionUUID->"b09df3e6-c52f-4fe6-9bc9-f20c959ae63d"],

Cell[BoxData[
 GraphicsBox[{
   {Opacity[0], 
    PointBox[{{0.6259431900946831, -7.330582101820131*^-46}, {
     6.64639475600874, -7.330582101820131*^-46}}]}, {{}, {{}, {{}, {
       {RGBColor[0.982864, 0.7431472, 0.3262672], EdgeForm[{Opacity[
        0.6579999999999999], Thickness[Small]}], 
        TagBox[
         TooltipBox[
          TagBox[
           TagBox[
            DynamicBox[{
              FEPrivate`If[
               CurrentValue["MouseOver"], 
               EdgeForm[{
                 GrayLevel[0.5], 
                 AbsoluteThickness[1.5], 
                 Opacity[0.66]}], {}, {}], 
              
              RectangleBox[{0.7439912600145666, 0.}, {
               1.64639475600874, -3.541178430489872*^-48}, "RoundingRadius" -> 
               0]},
             
             ImageSizeCache->{{23.190223148082758`, 72.9216920552554}, {
              92.147186678409, 92.647186678409}}],
            "DelayedMouseEffectStyle"],
           StatusArea[#, -3.541178430489872*^-48]& ,
           TagBoxNote->"-3.541178430489872*^-48"],
          StyleBox[
           RowBox[{"-", "3.541178430489872`*^-48"}], {}, StripOnInput -> 
           False]],
         Annotation[#, 
          Style[-3.541178430489872*^-48, {}], "Tooltip"]& ]}, 
       {RGBColor[0.9965728, 0.58382944, 0.22525344], EdgeForm[{Opacity[
        0.6579999999999999], Thickness[Small]}], 
        TagBox[
         TooltipBox[
          TagBox[
           TagBox[
            DynamicBox[{
              FEPrivate`If[
               CurrentValue["MouseOver"], 
               EdgeForm[{
                 GrayLevel[0.5], 
                 AbsoluteThickness[1.5], 
                 Opacity[0.66]}], {}, {}], 
              
              RectangleBox[{1.7439912600145666`, 0.}, {2.64639475600874, 
               0.25701358197126867`}, "RoundingRadius" -> 0]},
             
             ImageSizeCache->{{77.74616084747585, 
              127.4776297546485}, {-22.28214647343728, 92.647186678409}}],
            "DelayedMouseEffectStyle"],
           StatusArea[#, 0.25701358197126867`]& ,
           TagBoxNote->"0.25701358197126867"],
          StyleBox["0.25701358197126867`", {}, StripOnInput -> False]],
         Annotation[#, 
          Style[0.25701358197126867`, {}], "Tooltip"]& ]}, 
       {RGBColor[0.8704000000000001, 0.50272, 0.2], EdgeForm[{Opacity[
        0.6579999999999999], Thickness[Small]}], 
        TagBox[
         TooltipBox[
          TagBox[
           TagBox[
            DynamicBox[{
              FEPrivate`If[
               CurrentValue["MouseOver"], 
               EdgeForm[{
                 GrayLevel[0.5], 
                 AbsoluteThickness[1.5], 
                 Opacity[0.66]}], {}, {}], 
              
              RectangleBox[{2.7439912600145666`, 0.}, {
               3.64639475600874, -7.330582101820131*^-46}, "RoundingRadius" -> 
               0]},
             
             ImageSizeCache->{{132.30209854686893`, 182.0335674540416}, {
              92.147186678409, 92.647186678409}}],
            "DelayedMouseEffectStyle"],
           StatusArea[#, -7.330582101820131*^-46]& ,
           TagBoxNote->"-7.330582101820131*^-46"],
          StyleBox[
           RowBox[{"-", "7.330582101820131`*^-46"}], {}, StripOnInput -> 
           False]],
         Annotation[#, 
          Style[-7.330582101820131*^-46, {}], "Tooltip"]& ]}, 
       {RGBColor[0.74058432, 0.47903999999999997`, 0.4089916800000002], 
        EdgeForm[{Opacity[0.6579999999999999], Thickness[Small]}], 
        TagBox[
         TooltipBox[
          TagBox[
           TagBox[
            DynamicBox[{
              FEPrivate`If[
               CurrentValue["MouseOver"], 
               EdgeForm[{
                 GrayLevel[0.5], 
                 AbsoluteThickness[1.5], 
                 Opacity[0.66]}], {}, {}], 
              
              RectangleBox[{3.7439912600145666`, 0.}, {4.64639475600874, 
               0.4359870672114925}, "RoundingRadius" -> 0]},
             
             ImageSizeCache->{{186.85803624626203`, 
              236.5895051534347}, {-101.96593754324165`, 92.647186678409}}],
            "DelayedMouseEffectStyle"],
           StatusArea[#, 0.4359870672114925]& ,
           TagBoxNote->"0.4359870672114925"],
          StyleBox["0.4359870672114925`", {}, StripOnInput -> False]],
         Annotation[#, 
          Style[0.4359870672114925, {}], "Tooltip"]& ]}, 
       {RGBColor[0.64020864, 0.49888000000000005`, 0.74416944], EdgeForm[{
        Opacity[0.6579999999999999], Thickness[Small]}], 
        TagBox[
         TooltipBox[
          TagBox[
           TagBox[
            DynamicBox[{
              FEPrivate`If[
               CurrentValue["MouseOver"], 
               EdgeForm[{
                 GrayLevel[0.5], 
                 AbsoluteThickness[1.5], 
                 Opacity[0.66]}], {}, {}], 
              
              RectangleBox[{4.743991260014567, 0.}, {
               5.64639475600874, -1.3627615560537958`*^-64}, "RoundingRadius" -> 
               0]},
             
             ImageSizeCache->{{241.41397394565513`, 291.1454428528278}, {
              92.147186678409, 92.647186678409}}],
            "DelayedMouseEffectStyle"],
           StatusArea[#, -1.3627615560537958`*^-64]& ,
           TagBoxNote->"-1.3627615560537958*^-64"],
          StyleBox[
           RowBox[{"-", "1.3627615560537958`*^-64"}], {}, StripOnInput -> 
           False]],
         Annotation[#, 
          Style[-1.3627615560537958`*^-64, {}], "Tooltip"]& ]}, 
       {RGBColor[0.4992, 0.5552, 0.8309304], EdgeForm[{Opacity[
        0.6579999999999999], Thickness[Small]}], 
        TagBox[
         TooltipBox[
          TagBox[
           TagBox[
            DynamicBox[{
              FEPrivate`If[
               CurrentValue["MouseOver"], 
               EdgeForm[{
                 GrayLevel[0.5], 
                 AbsoluteThickness[1.5], 
                 Opacity[0.66]}], {}, {}], 
              
              RectangleBox[{5.743991260014567, 0.}, {6.64639475600874, 
               2.1545448550062382`*^-33}, "RoundingRadius" -> 0]},
             ImageSizeCache->{{295.9699116450482, 345.7013805522209}, {
              92.147186678409, 92.647186678409}}],
            "DelayedMouseEffectStyle"],
           StatusArea[#, 2.1545448550062382`*^-33]& ,
           TagBoxNote->"2.1545448550062382*^-33"],
          StyleBox["2.1545448550062382`*^-33", {}, StripOnInput -> False]],
         Annotation[#, 
          Style[2.1545448550062382`*^-33, {}], 
          "Tooltip"]& ]}}}, {}, {}}, {}, {}}, {}, {}, {}, {}, 
   StyleBox[{
     {Thickness[Tiny], 
      LineBox[{{0.6259431900946831, -7.330582101820131*^-46}, {
       6.766803787327021, -7.330582101820131*^-46}}], 
      StyleBox[{}, "GraphicsLabel",
       StripOnInput->False]}, 
     StyleBox[{
       {Thickness[Tiny], 
        LineBox[{{0.7439912600145666, -7.330582101820131*^-46}, 
          Offset[{-1.102182119232618*^-15, -6.}, {
           0.7439912600145666, -7.330582101820131*^-46}]}], 
        LineBox[{{6.64639475600874, -7.330582101820131*^-46}, 
          Offset[{-1.102182119232618*^-15, -6.}, {
           6.64639475600874, -7.330582101820131*^-46}]}], {{}, {}, {}, {}, \
{}, {}, {LineBox[{{1.64639475600874, -7.330582101820131*^-46}, 
            Offset[{-7.347880794884119*^-16, -4.}, {
             1.64639475600874, -7.330582101820131*^-46}]}], 
          LineBox[{{1.7439912600145666`, -7.330582101820131*^-46}, 
            Offset[{-7.347880794884119*^-16, -4.}, {
             1.7439912600145666`, -7.330582101820131*^-46}]}], 
          LineBox[{{2.64639475600874, -7.330582101820131*^-46}, 
            Offset[{-7.347880794884119*^-16, -4.}, {
             2.64639475600874, -7.330582101820131*^-46}]}], 
          LineBox[{{2.7439912600145666`, -7.330582101820131*^-46}, 
            Offset[{-7.347880794884119*^-16, -4.}, {
             2.7439912600145666`, -7.330582101820131*^-46}]}], 
          LineBox[{{3.64639475600874, -7.330582101820131*^-46}, 
            Offset[{-7.347880794884119*^-16, -4.}, {
             3.64639475600874, -7.330582101820131*^-46}]}], 
          LineBox[{{3.7439912600145666`, -7.330582101820131*^-46}, 
            Offset[{-7.347880794884119*^-16, -4.}, {
             3.7439912600145666`, -7.330582101820131*^-46}]}], 
          LineBox[{{4.64639475600874, -7.330582101820131*^-46}, 
            Offset[{-7.347880794884119*^-16, -4.}, {
             4.64639475600874, -7.330582101820131*^-46}]}], 
          LineBox[{{4.743991260014567, -7.330582101820131*^-46}, 
            Offset[{-7.347880794884119*^-16, -4.}, {
             4.743991260014567, -7.330582101820131*^-46}]}], 
          LineBox[{{5.64639475600874, -7.330582101820131*^-46}, 
            Offset[{-7.347880794884119*^-16, -4.}, {
             5.64639475600874, -7.330582101820131*^-46}]}], 
          LineBox[{{5.743991260014567, -7.330582101820131*^-46}, 
            Offset[{-7.347880794884119*^-16, -4.}, {
             5.743991260014567, -7.330582101820131*^-46}]}]}, {}}}, 
       StyleBox[
        {Thickness[Tiny], InsetBox[
          RowBox[{"nF", "(", "t", ")"}], 
          Offset[{0, -2}, {1.1951930080116533, -7.330582101820131*^-46}], {0, 1},
           Automatic, {1, 0}], InsetBox[
          RowBox[{"nC", "(", "t", ")"}], 
          Offset[{0, -2}, {2.1951930080116533, -7.330582101820131*^-46}], {0, 1},
           Automatic, {1, 0}], InsetBox[
          RowBox[{"nFP", "(", "t", ")"}], 
          Offset[{0, -2}, {3.1951930080116533, -7.330582101820131*^-46}], {0, 1},
           Automatic, {1, 0}], InsetBox[
          RowBox[{"nCP", "(", "t", ")"}], 
          Offset[{0, -2}, {4.195193008011653, -7.330582101820131*^-46}], {0, 1},
           Automatic, {1, 0}], InsetBox[
          RowBox[{"nFB", "(", "t", ")"}], 
          Offset[{0, -2}, {5.195193008011653, -7.330582101820131*^-46}], {0, 1},
           Automatic, {1, 0}], InsetBox[
          RowBox[{"nCB", "(", "t", ")"}], 
          Offset[{0, -2}, {6.195193008011653, -7.330582101820131*^-46}], {0, 1},
           Automatic, {1, 0}]}, "GraphicsLabel",
        StripOnInput->False]}, "GraphicsTicks",
      StripOnInput->False]}, "GraphicsAxes",
    StripOnInput->False,
    Antialiasing->False]},
  AspectRatio->NCache[GoldenRatio^(-1), 0.6180339887498948],
  Axes->{False, True},
  AxesLabel->{None, None},
  AxesOrigin->{0.6259431900946831, -7.330582101820131*^-46},
  CoordinatesToolOptions:>{"DisplayFunction" -> ({
      Identity[
       Part[#, 1]], 
      Identity[
       Part[#, 2]]}& ), "CopiedValueFunction" -> ({
      Identity[
       Part[#, 1]], 
      Identity[
       Part[#, 2]]}& )},
  DisplayFunction->Identity,
  FrameLabel->{{None, None}, {None, None}},
  FrameTicks->{{Automatic, Automatic}, {Automatic, Automatic}},
  GridLines->{None, None},
  GridLinesStyle->Directive[
    GrayLevel[0.5, 0.4]],
  PlotRange->{{All, All}, {All, All}},
  PlotRangePadding->{{
     Scaled[0.02], 
     Scaled[0.02]}, {
     Scaled[0.05], 
     Scaled[0.05]}},
  Ticks->{None, Automatic}]], "Output",
 CellChangeTimes->{{3.810628936167955*^9, 3.8106289417805243`*^9}, {
   3.810628984843701*^9, 3.810628988810295*^9}, 3.8154764579121103`*^9, 
   3.816514761218931*^9},
 CellLabel->"Out[23]=",ExpressionUUID->"1da84764-11bc-4616-8ee8-7e60a4dd89ae"]
}, Open  ]]
}, Open  ]]
}, Open  ]]
}, Open  ]],

Cell[CellGroupData[{

Cell["Stability Analysis", "Section",
 CellChangeTimes->{{3.792408141552622*^9, 3.7924081439681253`*^9}, {
  3.795865082412849*^9, 
  3.7958650851579037`*^9}},ExpressionUUID->"5616097a-a5cf-4062-a172-\
82b4c05791c2"],

Cell[CellGroupData[{

Cell["Main resistance model", "Subsection",
 CellChangeTimes->{{3.7924081470246973`*^9, 3.792408151356968*^9}, {
  3.7959391953799047`*^9, 
  3.79593919730269*^9}},ExpressionUUID->"3b971988-52c2-4ba0-a1cc-\
c2f6b6c6abc8"],

Cell["Code in this section is for the results in the main text", "Text",
 CellChangeTimes->{{3.806310204970769*^9, 
  3.8063102161644382`*^9}},ExpressionUUID->"c1d37ff5-6648-40f5-a400-\
9e10062f9e51"],

Cell[CellGroupData[{

Cell["Full model", "Subsubsection",
 CellChangeTimes->{{3.795865058228841*^9, 
  3.795865074955955*^9}},ExpressionUUID->"ded203f5-0408-4fa2-ad8b-\
fd17c23a9e00"],

Cell[BoxData[{
 RowBox[{
  RowBox[{"FullModel", " ", "=", " ", 
   RowBox[{
   "Replication", "+", "SegregationGain", "+", "SegregationLoss", "+", 
    "AntibioticAction", "+", "Death", "+", "PlasmidTransmission"}]}], 
  ";"}], "\[IndentingNewLine]", 
 RowBox[{
  RowBox[{"J", " ", "=", " ", 
   RowBox[{"D", "[", 
    RowBox[{"FullModel", ",", 
     RowBox[{"{", "Vars", "}"}]}], "]"}]}], ";"}], "\[IndentingNewLine]", 
 RowBox[{
  RowBox[{"Parabounds", " ", "=", " ", 
   RowBox[{
    RowBox[{"\[Lambda]", ">", "0"}], "&&", 
    RowBox[{"\[Gamma]", ">", "0"}], "&&", 
    RowBox[{"\[Beta]", ">", "0"}], "&&", 
    RowBox[{"s", ">", "0"}], "&&", 
    RowBox[{"s", "<", "1"}], "&&", 
    RowBox[{"cP", ">", "0"}], "&&", 
    RowBox[{"cP", "<", "1"}], "&&", 
    RowBox[{"cR", ">", "0"}], "&&", 
    RowBox[{"cR", "<", "1"}], "&&", 
    RowBox[{"A", ">", "0"}]}]}], ";"}]}], "Input",
 CellChangeTimes->{{3.7923239380329227`*^9, 3.7923240006643457`*^9}, {
   3.7923240383594713`*^9, 3.7923240585870237`*^9}, {3.792324096652525*^9, 
   3.792324158662006*^9}, {3.792345917694396*^9, 3.79234592388973*^9}, {
   3.7923461963276253`*^9, 3.7923461969109287`*^9}, {3.792346338570222*^9, 
   3.7923463387292*^9}, 3.792408185264311*^9, 3.7924082158964777`*^9, {
   3.79240846531036*^9, 3.792408466127961*^9}, {3.795865002280245*^9, 
   3.79586500279792*^9}, 3.795865052333026*^9, {3.795865094498838*^9, 
   3.79586509486679*^9}, {3.7959463897223883`*^9, 3.795946397899774*^9}},
 CellLabel->"In[15]:=",ExpressionUUID->"243c6b9a-cc13-469b-a676-ac1ab2cb4232"]
}, Open  ]],

Cell[CellGroupData[{

Cell["Gene on plasmid", "Subsubsection",
 CellChangeTimes->{{3.7958651103263607`*^9, 
  3.795865130877741*^9}},ExpressionUUID->"eae86152-33ad-440e-b4e3-\
9d8aaee5957f"],

Cell["\<\
Find stable equilibria when gene is only found on plasmid (nF and nFP \
present). \
\>", "Text",
 CellChangeTimes->{{3.795865149136994*^9, 3.795865233151763*^9}, 
   3.795865269083798*^9},ExpressionUUID->"34515d35-bd04-4b66-9704-\
7f2af3b2136f"],

Cell[BoxData[{
 RowBox[{
  RowBox[{"RplasmidOnly", " ", "=", " ", 
   RowBox[{
    RowBox[{"FullModel", "[", 
     RowBox[{"[", 
      RowBox[{"{", 
       RowBox[{"1", ",", "3"}], "}"}], "]"}], "]"}], "/.", 
    RowBox[{"{", 
     RowBox[{
      RowBox[{
       RowBox[{"nC", "[", "t", "]"}], "\[Rule]", "0"}], ",", 
      RowBox[{
       RowBox[{"nCP", "[", "t", "]"}], "\[Rule]", "0"}], ",", 
      RowBox[{
       RowBox[{"nCB", "[", "t", "]"}], "\[Rule]", "0"}], ",", 
      RowBox[{
       RowBox[{"nFB", "[", "t", "]"}], "\[Rule]", "0"}]}], "}"}]}]}], 
  ";"}], "\[IndentingNewLine]", 
 RowBox[{
  RowBox[{"eq1", " ", "=", " ", 
   RowBox[{
    RowBox[{"Solve", "[", 
     RowBox[{
      RowBox[{"Map", "[", 
       RowBox[{
        RowBox[{
         RowBox[{"#", "\[Equal]", "0"}], "&"}], ",", "RplasmidOnly"}], "]"}], 
      ",", 
      RowBox[{"{", 
       RowBox[{
        RowBox[{"nF", "[", "t", "]"}], ",", 
        RowBox[{"nFP", "[", "t", "]"}]}], "}"}]}], "]"}], "//", 
    "FullSimplify"}]}], ";"}]}], "Input",
 CellChangeTimes->{{3.7958652374166803`*^9, 3.795865265832861*^9}, {
  3.795866496941825*^9, 3.795866498212138*^9}},
 CellLabel->"In[22]:=",ExpressionUUID->"68f8d734-3efa-4bdd-894e-9a8829e22310"],

Cell["\<\
We are interested in the equilibrium with both nF and nFP present: 3rd and \
4th equilibria.  Only 4th equilibrium is interesting: the 3rd equilibrium has \
 negative values in parameter range of interest.\
\>", "Text",
 CellChangeTimes->{{3.795866487850502*^9, 3.7958665237153597`*^9}, {
  3.795866557859392*^9, 3.7958666052779217`*^9}, {3.795866952322158*^9, 
  3.7958669616735973`*^9}, {3.7958671768490267`*^9, 3.7958671912602863`*^9}, {
  3.795868500479022*^9, 3.795868535782358*^9}, {3.7959380645273733`*^9, 
  3.795938072267517*^9}, {3.79593831388407*^9, 3.795938321443411*^9}, {
  3.795938380281003*^9, 3.795938402377634*^9}, {3.795938436024734*^9, 
  3.795938450177124*^9}, {3.795938486774737*^9, 
  3.795938537315235*^9}},ExpressionUUID->"006064c6-2fe4-4243-b976-\
df8d6025e156"],

Cell[CellGroupData[{

Cell[BoxData[
 RowBox[{"Reduce", "[", 
  RowBox[{"Parabounds", "&&", 
   RowBox[{
    RowBox[{"(", 
     RowBox[{
      RowBox[{"nF", "[", "t", "]"}], "/.", 
      RowBox[{"eq1", "[", 
       RowBox[{"[", "3", "]"}], "]"}]}], ")"}], "<", "0"}]}], "]"}]], "Input",\

 CellChangeTimes->{{3.795938087837838*^9, 3.7959382071680193`*^9}, {
  3.795938252618156*^9, 3.795938253324891*^9}, {3.7959382855250683`*^9, 
  3.795938306357482*^9}, {3.7959384137181263`*^9, 3.7959384309959583`*^9}, {
  3.795938496809396*^9, 3.7959384971799498`*^9}, {3.795946386689152*^9, 
  3.7959464023672323`*^9}},
 CellLabel->
  "In[380]:=",ExpressionUUID->"41734c53-f368-4e0e-ac69-128460716de6"],

Cell[BoxData[
 RowBox[{
  RowBox[{"0", "<", "cR", "<", "1"}], "&&", 
  RowBox[{"0", "<", "cP", "<", "1"}], "&&", 
  RowBox[{"A", ">", "0"}], "&&", 
  RowBox[{"\[Lambda]", ">", "0"}], "&&", 
  RowBox[{"\[Gamma]", ">", "0"}], "&&", 
  RowBox[{"\[Beta]", ">", "0"}], "&&", 
  RowBox[{"0", "<", "s", "<", "1"}]}]], "Output",
 CellChangeTimes->{
  3.795938497718465*^9, 3.795948490898303*^9, 3.795948547080799*^9, 
   3.7959526980536747`*^9, 3.7960353431133204`*^9, 3.797933537305332*^9, 
   3.8012892979522257`*^9, 3.8012976352797203`*^9, 3.801391363110879*^9, {
   3.80145746883817*^9, 3.801457486760502*^9}, 3.801475202442554*^9, 
   3.801746932558514*^9, 3.803739401336104*^9, 3.8039023375088053`*^9},
 CellLabel->
  "Out[380]=",ExpressionUUID->"944c93c2-d389-495b-b60e-5bcfb5220a20"]
}, Open  ]],

Cell["\<\
Confirm this is an equilibrium in full model and compute \
it\[CloseCurlyQuote]s eigenvalues in full model.\
\>", "Text",
 CellChangeTimes->{{3.795865243715446*^9, 3.795865263762012*^9}, {
  3.795938649425919*^9, 
  3.795938656571463*^9}},ExpressionUUID->"ebacb6ed-ddc3-463d-abd1-\
7351a0c39a5a"],

Cell[CellGroupData[{

Cell[BoxData[{
 RowBox[{
  RowBox[{
   RowBox[{"FullModel", "/.", 
    RowBox[{"{", 
     RowBox[{
      RowBox[{
       RowBox[{"nC", "[", "t", "]"}], "\[Rule]", "0"}], ",", 
      RowBox[{
       RowBox[{"nCP", "[", "t", "]"}], "\[Rule]", "0"}], ",", 
      RowBox[{
       RowBox[{"nCB", "[", "t", "]"}], "\[Rule]", "0"}], ",", 
      RowBox[{
       RowBox[{"nFB", "[", "t", "]"}], "\[Rule]", "0"}]}], "}"}]}], "/.", 
   RowBox[{"eq1", "[", 
    RowBox[{"[", "4", "]"}], "]"}]}], "//", 
  "FullSimplify"}], "\[IndentingNewLine]", 
 RowBox[{
  RowBox[{"eigRplasmidOnly", " ", "=", " ", 
   RowBox[{"Eigenvalues", "[", 
    RowBox[{
     RowBox[{"J", "/.", 
      RowBox[{"{", 
       RowBox[{
        RowBox[{
         RowBox[{"nC", "[", "t", "]"}], "\[Rule]", "0"}], ",", 
        RowBox[{
         RowBox[{"nCP", "[", "t", "]"}], "\[Rule]", "0"}], ",", 
        RowBox[{
         RowBox[{"nCB", "[", "t", "]"}], "\[Rule]", "0"}], ",", 
        RowBox[{
         RowBox[{"nFB", "[", "t", "]"}], "\[Rule]", "0"}]}], "}"}]}], "/.", 
     RowBox[{"eq1", "[", 
      RowBox[{"[", "4", "]"}], "]"}]}], "]"}]}], ";"}]}], "Input",
 CellChangeTimes->{{3.79586557669296*^9, 3.795865632290007*^9}, {
  3.795938586710444*^9, 3.7959386452086363`*^9}},
 CellLabel->"In[24]:=",ExpressionUUID->"831a7086-19b6-4eff-a38b-9e934e95cdba"],

Cell[BoxData[
 RowBox[{"{", 
  RowBox[{"0", ",", "0", ",", "0", ",", "0", ",", "0", ",", "0"}], 
  "}"}]], "Output",
 CellChangeTimes->{
  3.795865633194408*^9, 3.795938564806645*^9, 3.7959386353218327`*^9, 
   3.795948446594273*^9, 3.79594849110781*^9, 3.795948547146618*^9, 
   3.7959526982079153`*^9, 3.796035343273169*^9, 3.7960354295320797`*^9, 
   3.7965481127159777`*^9, 3.79776624877098*^9, 3.797933537459697*^9, 
   3.7994146921805*^9, 3.800720548647677*^9, 3.80128929810956*^9, 
   3.80129763542898*^9, 3.8013913633121777`*^9, {3.801457468900523*^9, 
   3.8014574869119263`*^9}, 3.801475202598817*^9, 3.801570537469366*^9, 
   3.801746932775598*^9, 3.8018204133044863`*^9, 3.8037394051570787`*^9, 
   3.8037876988330383`*^9, 3.803902339362163*^9, 3.80631036238269*^9, 
   3.815476736830689*^9, 3.8165150913703327`*^9, 3.816530995147341*^9, {
   3.816949706940843*^9, 3.816949722404395*^9}},
 CellLabel->"Out[24]=",ExpressionUUID->"9a45a5dc-358a-4144-af9f-978d26c7e536"]
}, Open  ]]
}, Open  ]],

Cell[CellGroupData[{

Cell["Gene on chromosome, plasmid present", "Subsubsection",
 CellChangeTimes->{{3.7958656105012693`*^9, 3.795865614311994*^9}, {
  3.79593901922899*^9, 
  3.79593902673011*^9}},ExpressionUUID->"f321a30a-81db-4d27-b668-\
85f90ebb88bf"],

Cell["Same process as above", "Text",
 CellChangeTimes->{{3.7958656185980463`*^9, 
  3.795865624135395*^9}},ExpressionUUID->"d1d4f0e9-7a44-46a7-b583-\
8600d113672b"],

Cell[BoxData[{
 RowBox[{
  RowBox[{"OnlyChromosomalResistance", " ", "=", " ", 
   RowBox[{
    RowBox[{"FullModel", "[", 
     RowBox[{"[", 
      RowBox[{"{", 
       RowBox[{"2", ",", "6"}], "}"}], "]"}], "]"}], "/.", 
    RowBox[{"{", 
     RowBox[{
      RowBox[{
       RowBox[{"nF", "[", "t", "]"}], "\[Rule]", "0"}], ",", 
      RowBox[{
       RowBox[{"nFP", "[", "t", "]"}], "\[Rule]", "0"}], ",", 
      RowBox[{
       RowBox[{"nFB", "[", "t", "]"}], "\[Rule]", "0"}], ",", 
      RowBox[{
       RowBox[{"nCP", "[", "t", "]"}], "\[Rule]", "0"}]}], "}"}]}]}], 
  ";"}], "\[IndentingNewLine]", 
 RowBox[{
  RowBox[{"eq2", " ", "=", " ", 
   RowBox[{
    RowBox[{"Solve", "[", 
     RowBox[{
      RowBox[{"Map", "[", 
       RowBox[{
        RowBox[{
         RowBox[{"#", "\[Equal]", "0"}], "&"}], ",", 
        "OnlyChromosomalResistance"}], "]"}], ",", 
      RowBox[{"{", 
       RowBox[{
        RowBox[{"nC", "[", "t", "]"}], ",", 
        RowBox[{"nCB", "[", "t", "]"}]}], "}"}]}], "]"}], "//", 
    "FullSimplify"}]}], ";"}]}], "Input",
 CellChangeTimes->{3.795938700675161*^9, 3.7959390019358463`*^9, 
  3.796113545162757*^9},
 CellLabel->
  "In[198]:=",ExpressionUUID->"726643f4-1263-4bd9-b757-2f79b3e041c4"],

Cell["\<\
Which equilibrium is relevant depends on relative size of gamma and beta. We \
will be working in parameter space where gamma>beta, so focus on 4th\
\>", "Text",
 CellChangeTimes->{{3.79593896403965*^9, 3.795938999475285*^9}, {
  3.795948779074854*^9, 3.795948835178688*^9}, {3.816515207146306*^9, 
  3.816515207359787*^9}},ExpressionUUID->"652a9efc-5a62-4cc5-928e-\
c98b6d40a59c"],

Cell[CellGroupData[{

Cell[BoxData[{
 RowBox[{"Reduce", "[", 
  RowBox[{"Parabounds", "&&", 
   RowBox[{
    RowBox[{"(", 
     RowBox[{
      RowBox[{"nC", "[", "t", "]"}], "/.", 
      RowBox[{"eq2", "[", 
       RowBox[{"[", "3", "]"}], "]"}]}], ")"}], "<", "0"}]}], 
  "]"}], "\[IndentingNewLine]", 
 RowBox[{"Reduce", "[", 
  RowBox[{"Parabounds", "&&", 
   RowBox[{
    RowBox[{"(", 
     RowBox[{
      RowBox[{"nC", "[", "t", "]"}], "/.", 
      RowBox[{"eq2", "[", 
       RowBox[{"[", "4", "]"}], "]"}]}], ")"}], "<", "0"}]}], "]"}]}], "Input",\

 CellChangeTimes->{{3.795938703170369*^9, 3.795938751802785*^9}, {
   3.795938792935527*^9, 3.795938822363001*^9}, {3.79593885692524*^9, 
   3.7959388649668207`*^9}, {3.795938917686922*^9, 3.795938926673311*^9}, 
   3.795946410085256*^9, {3.7959487704938297`*^9, 3.795948773023527*^9}},
 CellLabel->"In[49]:=",ExpressionUUID->"7d8223c8-55af-4fbb-9cf9-ea3101ee2cc2"],

Cell[BoxData[
 RowBox[{
  RowBox[{"A", ">", "0"}], "&&", 
  RowBox[{"\[Gamma]", ">", "0"}], "&&", 
  RowBox[{"0", "<", "\[Beta]", "<", "\[Gamma]"}], "&&", 
  RowBox[{"0", "<", "cP", "<", "1"}], "&&", 
  RowBox[{"0", "<", "s", "<", "1"}], "&&", 
  RowBox[{"0", "<", "cR", "<", "1"}], "&&", 
  RowBox[{"\[Lambda]", ">", "0"}]}]], "Output",
 CellChangeTimes->{
  3.795938878716682*^9, {3.79593891871628*^9, 3.7959389270682592`*^9}, 
   3.79594845296811*^9, 3.7959485012296133`*^9, 3.795948548537632*^9, 
   3.795948614074766*^9, 3.795948773501155*^9, 3.7959527025592737`*^9, 
   3.7960353479222527`*^9, 3.801289302530108*^9, 3.801297639722219*^9, {
   3.801457469005266*^9, 3.8014574912920732`*^9}, 3.8014752054036493`*^9, 
   3.816515104516502*^9, 3.81651529208502*^9},
 CellLabel->"Out[49]=",ExpressionUUID->"3094c685-0c21-4147-b79a-19a4f7f69cae"],

Cell[BoxData[
 RowBox[{
  RowBox[{"A", ">", "0"}], "&&", 
  RowBox[{"\[Gamma]", ">", "0"}], "&&", 
  RowBox[{"\[Beta]", ">", "\[Gamma]"}], "&&", 
  RowBox[{"0", "<", "cP", "<", "1"}], "&&", 
  RowBox[{"0", "<", "s", "<", "1"}], "&&", 
  RowBox[{"0", "<", "cR", "<", "1"}], "&&", 
  RowBox[{"\[Lambda]", ">", "0"}]}]], "Output",
 CellChangeTimes->{
  3.795938878716682*^9, {3.79593891871628*^9, 3.7959389270682592`*^9}, 
   3.79594845296811*^9, 3.7959485012296133`*^9, 3.795948548537632*^9, 
   3.795948614074766*^9, 3.795948773501155*^9, 3.7959527025592737`*^9, 
   3.7960353479222527`*^9, 3.801289302530108*^9, 3.801297639722219*^9, {
   3.801457469005266*^9, 3.8014574912920732`*^9}, 3.8014752054036493`*^9, 
   3.816515104516502*^9, 3.816515292140073*^9},
 CellLabel->"Out[50]=",ExpressionUUID->"8a8bd12f-c690-4516-8db2-24ac26570b5e"]
}, Open  ]],

Cell[BoxData[
 RowBox[{
  RowBox[{"eigRCOnly", " ", "=", " ", 
   RowBox[{"Eigenvalues", "[", 
    RowBox[{
     RowBox[{"J", "/.", 
      RowBox[{"{", 
       RowBox[{
        RowBox[{
         RowBox[{"nF", "[", "t", "]"}], "\[Rule]", "0"}], ",", 
        RowBox[{
         RowBox[{"nFP", "[", "t", "]"}], "\[Rule]", "0"}], ",", 
        RowBox[{
         RowBox[{"nCP", "[", "t", "]"}], "\[Rule]", "0"}], ",", 
        RowBox[{
         RowBox[{"nFB", "[", "t", "]"}], "\[Rule]", "0"}]}], "}"}]}], "/.", 
     RowBox[{"eq2", "[", 
      RowBox[{"[", "4", "]"}], "]"}]}], "]"}]}], ";"}]], "Input",
 CellLabel->
  "In[200]:=",ExpressionUUID->"921dee8b-8cec-4906-a2e3-9c5084f29218"]
}, Open  ]],

Cell[CellGroupData[{

Cell["Gene on chromosome, plasmid not present", "Subsubsection",
 CellChangeTimes->{{3.795939030307942*^9, 
  3.795939037012418*^9}},ExpressionUUID->"eb76f034-7b27-4be1-90e6-\
069553690e11"],

Cell["Again, same process", "Text",
 CellChangeTimes->{
  3.795939007617087*^9, {3.7959458500502253`*^9, 
   3.795945858192136*^9}},ExpressionUUID->"fd4723b2-766b-4168-b180-\
1212180f4cd1"],

Cell[BoxData[{
 RowBox[{
  RowBox[{"OnlyChromosomalResistanceNoPlasmid", " ", "=", " ", 
   RowBox[{
    RowBox[{"FullModel", "[", 
     RowBox[{"[", "2", "]"}], "]"}], "/.", 
    RowBox[{"{", 
     RowBox[{
      RowBox[{
       RowBox[{"nF", "[", "t", "]"}], "\[Rule]", "0"}], ",", 
      RowBox[{
       RowBox[{"nFP", "[", "t", "]"}], "\[Rule]", "0"}], ",", 
      RowBox[{
       RowBox[{"nFB", "[", "t", "]"}], "\[Rule]", "0"}], ",", 
      RowBox[{
       RowBox[{"nCP", "[", "t", "]"}], "\[Rule]", "0"}], ",", 
      RowBox[{
       RowBox[{"nCB", "[", "t", "]"}], "\[Rule]", "0"}]}], "}"}]}]}], 
  ";"}], "\[IndentingNewLine]", 
 RowBox[{
  RowBox[{"eq3", " ", "=", " ", 
   RowBox[{
    RowBox[{"Solve", "[", 
     RowBox[{
      RowBox[{"Map", "[", 
       RowBox[{
        RowBox[{
         RowBox[{"#", "\[Equal]", "0"}], "&"}], ",", 
        RowBox[{"{", "OnlyChromosomalResistanceNoPlasmid", "}"}]}], "]"}], 
      ",", 
      RowBox[{"{", 
       RowBox[{"nC", "[", "t", "]"}], "}"}]}], "]"}], "//", 
    "FullSimplify"}]}], ";"}], "\[IndentingNewLine]", 
 RowBox[{
  RowBox[{"eigRCNP", " ", "=", " ", 
   RowBox[{"Eigenvalues", "[", 
    RowBox[{
     RowBox[{"J", "/.", 
      RowBox[{"{", 
       RowBox[{
        RowBox[{
         RowBox[{"nF", "[", "t", "]"}], "\[Rule]", "0"}], ",", 
        RowBox[{
         RowBox[{"nFP", "[", "t", "]"}], "\[Rule]", "0"}], ",", 
        RowBox[{
         RowBox[{"nFB", "[", "t", "]"}], "\[Rule]", "0"}], ",", 
        RowBox[{
         RowBox[{"nCP", "[", "t", "]"}], "\[Rule]", "0"}], ",", 
        RowBox[{
         RowBox[{"nCB", "[", "t", "]"}], "\[Rule]", "0"}]}], "}"}]}], "/.", 
     RowBox[{"eq3", "[", 
      RowBox[{"[", "2", "]"}], "]"}]}], "]"}]}], 
  ";"}], "\[IndentingNewLine]"}], "Input",
 CellChangeTimes->{{3.795945884406714*^9, 3.795945935503931*^9}, {
  3.7959473600573463`*^9, 3.7959473615754004`*^9}},
 CellLabel->
  "In[201]:=",ExpressionUUID->"26bd0293-87fa-4663-9e01-6c417789f263"],

Cell[BoxData[""], "Input",
 CellChangeTimes->{3.799414839197906*^9},
 CellLabel->
  "In[144]:=",ExpressionUUID->"4e461a13-f33f-4ae5-85d5-2cb06f002f32"]
}, Open  ]],

Cell[CellGroupData[{

Cell["Plotting stability ", "Subsubsection",
 CellChangeTimes->{{3.7959459938224363`*^9, 
  3.795946018335781*^9}},ExpressionUUID->"5cd5a6af-e1e5-4266-be90-\
86b4000a1b05"],

Cell["\<\
This section illustrates how to plot regions of evolutionary stability\
\>", "Text",
 CellChangeTimes->{{3.8165153578283777`*^9, 
  3.816515377955142*^9}},ExpressionUUID->"43e1bfba-ad6d-4274-977e-\
7a830c135554"],

Cell[CellGroupData[{

Cell[BoxData[{
 RowBox[{
  RowBox[{
   RowBox[{"RegionToPlot", " ", "=", " ", 
    RowBox[{"Reduce", "[", 
     RowBox[{
      RowBox[{"(", 
       RowBox[{
        RowBox[{
         RowBox[{"eigRplasmidOnly", "[", 
          RowBox[{"[", "1", "]"}], "]"}], "<", "0"}], "&&", 
        RowBox[{
         RowBox[{"eigRplasmidOnly", "[", 
          RowBox[{"[", "2", "]"}], "]"}], "<", "0"}], "&&", 
        RowBox[{
         RowBox[{"eigRplasmidOnly", "[", 
          RowBox[{"[", "6", "]"}], "]"}], "<", "0"}], "&&", 
        RowBox[{
         RowBox[{"eigRplasmidOnly", "[", 
          RowBox[{"[", "4", "]"}], "]"}], "<", "0"}], "&&", 
        RowBox[{
         RowBox[{"eigRplasmidOnly", "[", 
          RowBox[{"[", "3", "]"}], "]"}], "<", "0"}], "&&", 
        RowBox[{
         RowBox[{"eigRplasmidOnly", "[", 
          RowBox[{"[", "5", "]"}], "]"}], "<", "0"}], "&&", "Parabounds"}], 
       ")"}], "/.", 
      RowBox[{"{", 
       RowBox[{
        RowBox[{"\[Lambda]", "\[Rule]", "1"}], ",", 
        RowBox[{"\[Gamma]", "\[Rule]", "1"}], ",", 
        RowBox[{"\[Beta]", "\[Rule]", 
         RowBox[{"2", "/", "10"}]}], ",", 
        RowBox[{"s", "\[Rule]", 
         RowBox[{"5", "/", "1000"}]}], ",", 
        RowBox[{"cP", "\[Rule]", 
         RowBox[{"75", "/", "1000"}]}]}], "}"}]}], "]"}]}], ";"}], 
  "\[IndentingNewLine]"}], "\[IndentingNewLine]", 
 RowBox[{
  RowBox[{
   RowBox[{"RegionToPlot2", " ", "=", " ", 
    RowBox[{"Reduce", "[", 
     RowBox[{
      RowBox[{"(", 
       RowBox[{
        RowBox[{
         RowBox[{"eigRCOnly", "[", 
          RowBox[{"[", "1", "]"}], "]"}], "<", "0"}], "&&", 
        RowBox[{
         RowBox[{"eigRCOnly", "[", 
          RowBox[{"[", "2", "]"}], "]"}], "<", "0"}], "&&", 
        RowBox[{
         RowBox[{"eigRCOnly", "[", 
          RowBox[{"[", "6", "]"}], "]"}], "<", "0"}], "&&", 
        RowBox[{
         RowBox[{"eigRCOnly", "[", 
          RowBox[{"[", "4", "]"}], "]"}], "<", "0"}], "&&", 
        RowBox[{
         RowBox[{"eigRCOnly", "[", 
          RowBox[{"[", "3", "]"}], "]"}], "<", "0"}], "&&", 
        RowBox[{
         RowBox[{"eigRCOnly", "[", 
          RowBox[{"[", "5", "]"}], "]"}], "<", "0"}], "&&", "Parabounds"}], 
       ")"}], "/.", 
      RowBox[{"{", 
       RowBox[{
        RowBox[{"\[Lambda]", "\[Rule]", "1"}], ",", 
        RowBox[{"\[Gamma]", "\[Rule]", "1"}], ",", 
        RowBox[{"\[Beta]", "\[Rule]", 
         RowBox[{"2", "/", "10"}]}], ",", 
        RowBox[{"s", "\[Rule]", 
         RowBox[{"5", "/", "1000"}]}], ",", 
        RowBox[{"cP", "\[Rule]", 
         RowBox[{"75", "/", "1000"}]}]}], "}"}]}], "]"}]}], ";"}], 
  "\[IndentingNewLine]"}], "\[IndentingNewLine]", 
 RowBox[{"RegionToPlot3", " ", "=", " ", 
  RowBox[{"Reduce", "[", 
   RowBox[{
    RowBox[{"(", 
     RowBox[{
      RowBox[{
       RowBox[{"eigRCNP", "[", 
        RowBox[{"[", "1", "]"}], "]"}], "<", "0"}], "&&", 
      RowBox[{
       RowBox[{"eigRCNP", "[", 
        RowBox[{"[", "2", "]"}], "]"}], "<", "0"}], "&&", 
      RowBox[{
       RowBox[{"eigRCNP", "[", 
        RowBox[{"[", "6", "]"}], "]"}], "<", "0"}], "&&", 
      RowBox[{
       RowBox[{"eigRCNP", "[", 
        RowBox[{"[", "4", "]"}], "]"}], "<", "0"}], "&&", 
      RowBox[{
       RowBox[{"eigRCNP", "[", 
        RowBox[{"[", "3", "]"}], "]"}], "<", "0"}], "&&", 
      RowBox[{
       RowBox[{"eigRCNP", "[", 
        RowBox[{"[", "5", "]"}], "]"}], "<", "0"}], "&&", "Parabounds"}], 
     ")"}], "/.", 
    RowBox[{"{", 
     RowBox[{
      RowBox[{"\[Lambda]", "\[Rule]", "1"}], ",", 
      RowBox[{"\[Gamma]", "\[Rule]", "1"}], ",", 
      RowBox[{"\[Beta]", "\[Rule]", 
       RowBox[{"2", "/", "10"}]}], ",", 
      RowBox[{"s", "\[Rule]", 
       RowBox[{"5", "/", "1000"}]}], ",", 
      RowBox[{"cP", "\[Rule]", 
       RowBox[{"75", "/", "1000"}]}]}], "}"}]}], "]"}]}]}], "Input",
 CellChangeTimes->{{3.793424712302644*^9, 3.79342471901488*^9}, {
   3.7934247680182543`*^9, 3.7934248529221697`*^9}, {3.793424925534289*^9, 
   3.793424940290432*^9}, 3.795865573758309*^9, 3.795865604694619*^9, 
   3.795946199597278*^9, 3.795946274872357*^9, {3.7959463349465218`*^9, 
   3.795946354463155*^9}, {3.795947368653146*^9, 3.795947383873536*^9}, {
   3.795947713577029*^9, 3.795947718334011*^9}, {3.795947870901032*^9, 
   3.795947874409479*^9}, {3.79594812257482*^9, 3.795948130458091*^9}, {
   3.795948166786591*^9, 3.795948169485141*^9}, {3.795948407950197*^9, 
   3.795948423467606*^9}, {3.795948632031002*^9, 3.795948638886471*^9}, {
   3.795948856489435*^9, 3.7959488633623323`*^9}, {3.796548074532722*^9, 
   3.796548082497098*^9}, {3.796548130986038*^9, 3.796548141356888*^9}, {
   3.7965486940314693`*^9, 3.796548699405487*^9}, {3.7994147880235157`*^9, 
   3.799414850210435*^9}, {3.79941497232938*^9, 3.799414999609617*^9}, {
   3.801289317586238*^9, 3.801289325200769*^9}},
 CellLabel->"In[55]:=",ExpressionUUID->"9c8e098c-9e54-4184-97ad-2d11ba095a77"],

Cell[BoxData["False"], "Output",
 CellChangeTimes->{{3.795948858336474*^9, 3.79594886502542*^9}, 
   3.7959527046920557`*^9, 3.7960353500051527`*^9, {3.796548126070713*^9, 
   3.7965481426211357`*^9}, 3.797766258793429*^9, 3.799414710815785*^9, {
   3.799414791594679*^9, 3.799414821242715*^9}, 3.799414852346498*^9, {
   3.799414985768334*^9, 3.7994150014912453`*^9}, 3.801289328070566*^9, 
   3.801297641204547*^9, 3.8013913718154697`*^9, 3.801746940812921*^9, 
   3.803739461446405*^9, 3.803739708605515*^9, 3.8037397474289227`*^9, 
   3.803788891763317*^9, 3.803789675713972*^9, 3.806310371670136*^9, 
   3.816515305514649*^9},
 CellLabel->"Out[57]=",ExpressionUUID->"d88b8697-b3bd-4a92-9fb3-83bbf9a0699a"]
}, Open  ]],

Cell[CellGroupData[{

Cell[BoxData[
 RowBox[{"P1", " ", "=", " ", 
  RowBox[{"RegionPlot", "[", 
   RowBox[{
    RowBox[{"{", 
     RowBox[{"RegionToPlot", ",", "RegionToPlot2", ",", "RegionToPlot3"}], 
     "}"}], ",", 
    RowBox[{"{", 
     RowBox[{"A", ",", "0", ",", "1"}], "}"}], ",", 
    RowBox[{"{", 
     RowBox[{"cR", ",", "0", ",", "1"}], "}"}], ",", 
    RowBox[{"PlotPoints", "\[Rule]", "200"}], ",", 
    RowBox[{"MaxRecursion", "\[Rule]", "2"}], ",", 
    RowBox[{"Frame", "\[Rule]", "True"}], ",", 
    RowBox[{"FrameLabel", "->", 
     RowBox[{"{", 
      RowBox[{
      "\"\<Antibiotic Pressure\>\"", ",", "\"\<Cost of Resistance\>\""}], 
      "}"}]}], ",", 
    RowBox[{"BaseStyle", "\[Rule]", 
     RowBox[{"{", 
      RowBox[{"FontSize", "\[Rule]", "18"}], "}"}]}]}], "]"}]}]], "Input",
 CellChangeTimes->{{3.7959462626533546`*^9, 3.795946307878993*^9}, {
  3.7959474305624733`*^9, 3.795947430763095*^9}, {3.795947900937771*^9, 
  3.7959479188348513`*^9}, {3.7959486529088383`*^9, 3.795948674113365*^9}, {
  3.7994150747199087`*^9, 3.799415217860125*^9}, {3.799415259239731*^9, 
  3.799415316342341*^9}, {3.799415492864874*^9, 3.7994154960472717`*^9}, {
  3.799415579590691*^9, 3.79941558742983*^9}, {3.799415948451416*^9, 
  3.799415953611761*^9}, {3.799416007714032*^9, 3.7994160164647493`*^9}, {
  3.801392645107826*^9, 3.801392662881237*^9}, {3.8013926983306704`*^9, 
  3.801392730368931*^9}, {3.801393226433218*^9, 3.801393271453266*^9}, {
  3.806310379269307*^9, 3.806310379889819*^9}},
 CellLabel->"In[58]:=",ExpressionUUID->"34c80178-dc10-4e8a-ab39-e79a9d46245e"],

Cell[BoxData[
 GraphicsBox[{GraphicsComplexBox[CompressedData["
1:eJxk3WnQ/3ddn+0YENFgXQhuZKiCmiJL0ohACBilVKU01VoHLZYBFSO1UkVF
LaMUJoksBmQLVhSoSNkEChGQRBZZVEQqoGXHhBCBKIhoxYKI1E5fx/mdufro
mvPB3fb+X9fv9Tne4b98xff+8Ld//6mnnHLKLV5zyin/9+tHLn3ozc667Ou+
3tefvfujzz3vsh8/39fHv/naS+902cX19/zdKT/z9qsfU3/J6T9/+ztd9sT6
lOc+5QWPuPIX6+vOf95Xv/3qpx79g/d+0+NPfXr9npfc77Q7XfaM+s2n/NA3
X3Pms+rX3ePHLnrElc+pX/akB7/qrAueVz/vmod98m1Xv6D+tie97qbnX/HC
+g3nvf6Kx596eX23a37/Oz9wj1+vX/mzb/rYuZe9uL7jrf/oCY++6iX15W95
2z+95szfqG/9k+960+0e+LL6mWdc9YBHXHlF/eWvuea091zvN+sn/8D7n3PW
BS+vT//cP/3mi570ivoxl3/4/W+7+pX19W/98W+87PTfql/995/4/POvOPoh
b/nk1dfd+9X1ec/41Asef+pr6o//xKd/5s7POvold/+MCz5wj9f+f99PX30/
te+n9v3Uvp/1vp/a91P7fmrfT+37qX0/te+n9v3Uvp/a91P7fmrfT+37qX0/
te+n9v3Uvp/a91P7fmrfT+37qX0/te+n9v3UP3rG9c547EePPusvrv+hcy97
Xf3hV9/gymvP/e36OU+84SMffdXRF/7A53zXHS76nfoWd7rRmdec+bv1e2/0
j/7mUW88+ilXf95v3+6Br6/vdfkXPPGqm/xe/cWX3Pj7HnHl0f/zO29yzjn3
eUP9uK/54s94z/V+v/5Xn/qSN1/y7KNPe/OXPe2sC95Yv/7pZ/zHd/7l0Zc8
6GZ3uehJ/6O+67d8+Y1uc94f1J/+spu/+21XH/3yP7/Fcx968ZvqO7/38Xe+
7PQ3H9/P37vxV/7ZhUd//PInnnb+FUff85dv8r+ecNpb6hdf8qR3XXfvo7/w
h7/4NXd54dE/8l3/5TmPP/UP6z/4xi993Ae/4+hb3+rJP3XnZx39qNNvet/H
feLo6z71S9/8gXv8Uf1NHzzjrPOeevQz3vyUL3rsR48+9cqb/f2f3PV/1vf9
1ae9/9zLjn7lpV/+Px7zwaPP+IlfefG15761fvB9bv7Ld7z06Hd8y69e9Oir
jr79OV/5H9539tvqJ970v337HS46+q+u/9V3uvStR3/bR575Fdec+fb6BW8/
87Nv/+Cjb/TqZ3/0UW88+gefe8t3XH2zdxzf7yc891W3e+DRX/0zt3rWI197
9MUXPu8xV93knfX7vvU2P/G19z/6G859wb0fceXRT735Wf/8j2/0rvrvTnvh
rc+5z9H3+tjZpz/8RUe/7KoXffLd13t3/UWvP+fas+959I+/6NffcMmzj/7D
J9/u8nf97dFnX/ySXzzrgvcce/CA2z/s4qcd/eF7/sb93/mXR/+Lb7jjt932
bn9cP/uWV9zhoicdfYMb3+kfv+O6o+/3d1fe4DbnXVW/5v3nfeRhjz76y9/0
8re+7eqjH/Kyu7ziVudcfezzr7zyGQ+9+Og7/dz5//DtO/pf3um95152+nvr
T77gvz7/VXc5+rm3+J6v+LMLj/63/+UrLjv9sUff8HPfd8Pzrzj6Nx729J/+
9+87+sK/+d6PPuG0a+qb/Idb3O+Vtzv6dVdf+/br7n30j33HM+5x44cfffPf
u9+r7vLCo99yl6/6h2//0Q+9/P3PfPyp7zv28MxnftkrbnX0Vb904WM++B1H
P/rzzzz1Cx9y9J0v+eCD7vysoz/0iWf96YVvPvrJ//H+937cJ46++7X/5C2/
efNrj/34zj+92wfucfSz3vicl33+g46+5zf+4K3Pe+rRn/nSr/mv3/+7R7/4
az5048d+9Ojve9qvPfzKL/2TY29O/6FP/sldj371I279w5/3Q0f/yKc+/L5z
Lzv6H//o8+95v1ce/QcfeMAbHvPBo3/mu2/79Vd8/vuPfXrzR1507blHv/tu
//2r/tH3Hf2oK374F+946dHn3vbsz/2+lxx93dM/+tBHX3X0L3zxi/76Nz7r
A8eeXfrA+7/v7KM/dso577nRvY5+xoP+6lvvcNHR/+bPLn/t9zzv6FPv82N3
uPStR7/oj772117690ff91v++mbXnPnB+vNe8eLHn/avj37lP33QDW7/4KMf
8Myve/B9f/XoM276N3/+qDce/fs//9LvecnHjn7w9X/yrVff7Lr6lv/pDnf/
nG85+h1//r9ffrsHHv3w733Z2fd58tG3f/tPPeORrz36/fc490te/OGjn/hb
n/i5q27yp/U/+7orP33D84/+q+c8+Me+9v5H/8rNzvvgvR939Lc94ZP3esSV
R3/6s17+B5dfe/QLfvqn7/rHN/qz+t5/eeeXftbtj77RhZ+65Tn3Ofo33/WK
p/y7Rxz9g9/6kC94+IuO/tLXff0lL3rX0a+/46c//u7rfaj+yee/6oducJuj
v/rmD33v2fc8+q1P+obv+O7/fPTFp33G6y959tFf+9BXn/fCtxz9vr9+2H9/
198e/bh/f9dbfOZXfvjY/6tO/YWzLjj6L779tZ9zr584+qm/e9FDLn7a0Rfc
+W5/9YLXH/13L7z+he/8y6N/7at++53Xu+mfH+/Fky+54LZ3O/qzP++bXv1d
Dzj6ZRfd4OsuetLRP/Dx33n281919Bc94OFnvOO6o3/7mm9+7Klf+JHjfbnn
Da9/m/OOvsXvv/4nv/N+R//h+Y/80MMeffTDXnz3+zzvpUeffcvP+aO3XX30
1U95wzd9xmf/xfEefeHPXXmrc46+y8Pvcdt7fvfRH/7kaU9/6MVH/9KPvPEm
v/b8o//F+y995FvfdvQZ97rgU5/+9NHuCV/dE9o9od0T9e4J7Z7Q7gntntDu
Ce2e0O4J7Z7Q7gntntDuCe2e0O4J7Z7Q7gntntDuCe2e0O4J7Z7Q7gntntDu
Ce2e0O4J7Z7Q7gntntDuCe2e0O4J7Z7Q7gntntDuCe2e0O4J7Z7Q7gntntDu
Ce2e0O4J7Z7o+7l7ol/v3RPaPaHdE9o9od0T2j3Rz9vuCe2e6PO0e0K7J7R7
QrsntHuiz8PuCe2e0O4J7Z7Q7gntntDuiT6vuye0e0K7J7R7ou/37gntntDu
Ce2e0O4J7Z7Q7ol+fndPtEe7J7R7QrsntHtCuyfag90TfR53T2j3hHZPaPeE
dk9o90R7tXuifdk90T7vntDuCe2e0O4J7Z7Q7gntntDuifZm94R2T/Q+7J7Q
7gntntDuCe2eaA93T2j3hHZPtA+7J7R7or3YPaHdE+3H7gntnmhPdk9o90T7
sntCuyfam90TvSe7J9qf3RPaPdEe7Z7Q7on2afeEdk+0V7sntHui/do9od0T
7dnuCe2eaN92T2j3RHu3e0K7J9q/3RPaPdEe7p7Q7on2cfeEdk+0l7sntHui
/dw9od0T7enuCe2eaF93T2j3RHu7e0K7J9rf3RO9h7sn2uPdE9o90T7vntDu
ifZ694R2T7Tfuye0e6I93z2h3RPt++4J7Z5o73dPaPdE+797Qrsneg92T2j3
RO/D7gntnui92D2h3RO9H7sntHui92T3hHZP9L7sntDuid6b3RPaPdH7s3tC
uyd6j3ZPaPdE79PuCe2e6L3aPdHnZfeEdj/46n7Q7od694N2P2j3g3Y/aPeD
dj9o94N2P2j3g3Y/aPeDdj9o94N2P2j3g3Y/aPeDdj9o94N2P2j3g3Y/6I/v
ftDuB+1+0O4H7X7Q7gftftDuB+1+0O4H7X7Q7gftftDuB+1+0O4H7X7Q7gft
ftDuB+1+0O6Hvp+7H/r13v2g3Q/a/aDdD9r9oN0P/bztftDuhz5Pux+0+0G7
H7T7Qbsf+jzsftDuB+1+0O4H7X7Q7gftfujzuvtBux+0+0G7H/p+737Q7gft
ftDuB+1+0O4H7X7o53f3Q3u0+0G7H7T7QbsftPuhPdj90Odx94N2P2j3g3Y/
aPeDdj+0V7sf2pfdD+3z7gftftDuB+1+0O4H7X7Q7gftfmhvdj9o90Pvw+4H
7X7Q7gftftDuh/Zw94N2P2j3Q/uw+0G7H9qL3Q/a/dB+7H7Q7of2ZPeDdj+0
L7sftPuhvdn90Huy+6H92f2g3Q/t0e4H7X5on3Y/aPdDe7X7Qbsf2q/dD9r9
0J7tftDuh/Zt94N2P7R3ux+0+6H92/2g3Q/t4e4H7X5oH3c/aPdDe7n7Qbsf
2s/dD9r90J7uftDuh/Z194N2P7S3ux+0+6H93f3Qe7j7oT3e/aDdD+3z7gft
fmivdz9o90P7vftBux/a890P2v3Qvu9+0O6H9n73g3Y/tP+7H7T7ofdg94N2
P/Q+7H7Q7ofei90P2v3Q+7H7Qbsfek92P2j3Q+/L7gftfui92f2g3Q+9P7sf
tPuh92j3g3Y/9D7tftDuh96r3Q99XnY/aPeCr+6FeveCdi9o94J2L2j3gnYv
aPeCdi9o94J2L2j3gnYvaPeCdi9o94J2L2j3gnYvaPeCdi9o94J2L2j3gnYv
aPeCdi9o94J2L2j3gnYvaPeCdi9o94J2L2j3gnYvaPeCdi9o94J2L2j3gnYv
aPeCdi/0/dy90K/37gXtXtDuBe1e0O4F7V7o5233gnYv9HnavaDdC9q9oN0L
2r3Q52H3gnYvaPeCdi9o94J2L2j3Qp/X3QvavaDdC9q90Pd794J2L2j3gnYv
aPeCdi9o90I/v7sX2qPdC9q9oN0L2r2g3Qvtwe6FPo+7F7R7QbsXtHtBuxe0
e6G92r3QvuxeaJ93L2j3gnYvaPeCdi9o94J2L2j3Qnuze0G7F3ofdi9o94J2
L2j3gnYvtIe7F7R7QbsX2ofdC9q90F7sXtDuhfZj94J2L7Qnuxe0e6F92b2g
3Qvtze6F3pPdC+3P7gXtXmiPdi9o90L7tHtBuxfaq90L2r3Qfu1e0O6F9mz3
gnYvtG+7F7R7ob3bvaDdC+3f7gXtXmgPdy9o90L7uHtBuxfay90L2r3Qfu5e
0O6F9nT3gnYvtK+7F7R7ob3dvaDdC+3v7oXew90L7fHuBe1eaJ93L2j3Qnu9
e0G7F9rv3QvavdCe717Q7oX2ffeCdi+097sXtHuh/d+9oN0LvQe7F7R7ofdh
94J2L/Re7F7Q7oXej90L2r3Qe7J7QbsXel92L2j3Qu/N7gXtXuj92b2g3Qu9
R7sXtHuh92n3gnYv9F7tXujzsnuhz//ug77uPtDuA+0+0O4D7T7Q7gPtPtDu
A+0+0O4D7T7Q7gPtPtDuA+0+0O4D7T7Q7gPtPtDuA+0+0O4D7T7Q7gPtPtDu
A+0+0O4D7T7Q7gPtPtDuA+0+0O4D7T7Q7gPtPtDuA+0+0O4D7T7Q7gPtPtDu
g76fuw/69d59oN0H2n2g3QfafaDdB/287T7Q7oM+T7sPtPtAuw+0+0C7D/o8
7D7Q7gPtPtDuA+0+0O4D7T7o87r7QLsPtPtAuw/6fu8+0O4D7T7Q7gPtPtDu
A+0+6Od390F7tPtAuw+0+0C7D7T7oD3YfdDncfeBdh9o94F2H2j3gXYftFe7
D9qX3Qft8+4D7T7Q7gPtPtDuA+0+0O4D7T5ob3YfaPdB78PuA+0+0O4D7T7Q
7oP2cPeBdh9o90H7sPtAuw/ai90H2n3Qfuw+0O6D9mT3gXYftC+7D7T7oL3Z
fdB7svug/dl9oN0H7dHuA+0+aJ92H2j3QXu1+0C7D9qv3QfafdCe7T7Q7oP2
bfeBdh+0d7sPtPug/dt9oN0H7eHuA+0+aB93H2j3QXu5+0C7D9rP3QfafdCe
7j7Q7oP2dfeBdh+0t7sPtPug/d190Hu4+6A93n2g3Qft8+4D7T5or3cfaPdB
+737QLsP2vPdB9p90L7vPtDug/Z+94F2H7T/uw+0+6D3YPeBdh/0Puw+0O6D
3ovdB9p90Pux+0C7D3pPdh9o90Hvy+4D7T7ovdl9oN0HvT+7D7T7oPdo94F2
H/Q+7T7Q7oPeq90HfV52H/T5dw/sa/fAuntg3T2w7h5Ydw+suwfW3QPr7oF1
98C6e2DdPbDuHlh3D6y7B9bdA+vugXX3wLp7YN09sO4eWHcPrLsH1t0D6+6B
dffAuntg3T2w7h5Ydw+suwfW3QPr7oF198C6e2DdPbDuHlh3D6y7B9bdA+vu
gXX3wLp7YN094PvpHvDr7R5Ydw+suwfW3QPr7oF194CfN/fAunvA58g9sO4e
WHcPrLsH1t0DPg/ugXX3wLp7YN09sO4eWHcPrLsHfF7dA+vugXX3wLp7wPfb
PbDuHlh3D6y7B9bdA+vugXX3gJ9f94A9cg+suwfW3QPr7oF194A9cA/4PLoH
1t0D6+6BdffAuntg3T1gr9wD9sU9YJ/dA+vugXX3wLp7YN09sO4eWHcPrLsH
7I17YN094H1wD6y7B9bdA+vugXX3gD10D6y7B9bdA/bBPbDuHrAX7oF194D9
cA+suwfsiXtg3T1gX9wD6+4Be+Me8J64B+yPe2DdPWCP3APr7gH75B5Ydw/Y
K/fAunvAfrkH1t0D9sw9sO4esG/ugXX3gL1zD6y7B+yfe2DdPWAP3QPr7gH7
6B5Ydw/YS/fAunvAfroH1t0D9tQ9sO4esK/ugXX3gL11D6y7B+yve8B76B6w
x+6BdfeAfXYPrLsH7LV7YN09YL/dA+vuAXvuHlh3D9h398C6e8DeuwfW3QP2
3z2w7h7wHrgH1t0D3gf3wLp7wHvhHlh3D3g/3APr7gHviXtg3T3gfXEPrLsH
vDfugXX3gPfHPbDuHvAeuQfW3QPeJ/fAunvAe+Ue8HlxD3hf5n9f+V/zv+Z/
zf+a/zX/a/7X/K/5X/O/5n/N/5r/Nf9r/tf8r/lf87/mf83/mv81/2v+1/yv
+V/zv+Z/zf+a/zX/a/7X/K/5X/O/5n/N/5r/Nf9r/tf8r/lf83/fz/m/X+/5
X/O/5n/N/5r/Nf/38zb/a/7vbp7/Nf9r/tf8r/m/z8P8r/lf87/mf83/mv81
//d5nf81/2v+1/zf93v+1/yv+V/zv+Z/zf+a//v5nf/bo/lf87/mf83/mv/b
g/m/z+P8r/lf87/mf83/mv/bq/m/fZn/2+X5X/O/5n/N/5r/Nf9r/tf8397M
/5r/ex/mf83/mv81/2v+bw/nf83/mv/bh/lf8397Mf9r/m8/5n/N/+3J/K/5
v32Z/zX/tzfzf+/J/N/+zP+a/9uj+V/zf/s0/2v+b6/mf83/7df8r/m/PZv/
Nf+3b/O/5v/2bv7X/N/+zf+a/9vD+V/zf/s4/2v+by/nf83/7ef8r/m/PZ3/
Nf+3r/O/5v/2dv7X/N/+zv+9h/N/ezz/a/5vn+d/zf/t9fyv+b/9nv81/7fn
87/m//Z9/tf8397P/5r/2//5X/N/78H8r/m/92H+1/zfezH/a/7v/Zj/Nf/3
nsz/mv97X+Z/zf+9N/O/5v/en/lf83/v0fyv+b/3af7X/N97Nf/3eZn/Ne/7
yvua9zXva97XvK95X/O+5n3N+5r3Ne9r3te8r3lf877mfc37mvc172ve17yv
eV/zvuZ9zfua9zXva97XvK95X/O+5n3N+5r3Ne9r3te8r3lf877mfc37fT/n
/X69533N+5r3Ne9r3te838/bvK95v/9dbN7XvK95X/O+5v0+D/O+5n3N+5r3
Ne9r3te83+d13te8r3lf837f73lf877mfc37mvc172ve7+d33m+P5n3N+5r3
Ne9r3m8P5v0+j/O+5n3N+5r3Ne9r3m+v5v32Zd7vv7vM+5r3Ne9r3te8r3lf
877m/fZm3te83/sw72ve17yveV/zfns472ve17zfPsz7mvfbi3lf8377Me9r
3m9P5n3N++3LvK95v72Z93tP5v32Z97XvN8ezfua99uneV/zfns172veb7/m
fc377dm8r3m/fZv3Ne+3d/O+5v32b97XvN8ezvua99vHeV/zfns572vebz/n
fc377em8r3m/fZ33Ne+3t/O+5v32d97vPZz32+N5X/N++zzva95vr+d9zfvt
97yveb89n/c177fv877m/fZ+3te83/7P+5r3ew/mfc37vQ/zvub93ot5X/N+
78e8r3m/92Te17zf+zLva97vvZn3Ne/3/sz7mvd7j+Z9zfu9T/O+5v3eq3m/
z8u8337P977yveZ7zfea7zXfa77XfK/5XvO95nvN95rvNd9rvtd8r/le873m
e833mu8132u+13yv+V7zveZ7zfea7zXfa77XfK/5XvO95nvN95rvNd9rvtd8
r/m+7+d836/3fK/5XvO95nvN95rv+3mb7zXf9/vc5nvN95rvNd9rvu/zMN9r
vtd8r/le873me833fV7ne833mu813/f9nu8132u+13yv+V7zveb7fn7n+/Zo
vtd8r/le873m+/Zgvu/zON9rvtd8r/le873m+/Zqvm9f5vv+d9T5XvO95nvN
95rvNd9rvtd8397M95rvexfme833mu8132u+bw/ne833mu/bh/le8317Md9r
vm8/5nvN9+3JfK/5vn2Z7zXftzfzfe/JfN/+zPea79uj+V7zffs032u+b6/m
e8337dd8r/m+PZvvNd+3b/O95vv2br7XfN/+zfea79vD+V7zffs432u+by/n
e8337ed8r/m+PZ3vNd+3r/O95vv2dr7XfN/+zve9h/N9ezzfa75vn+d7zfft
9Xyv+b79nu8137fn873m+/Z9vtd8397P95rv2//5XvN978F8r/m+92G+13zf
ezHfa77v/ZjvNd/3nsz3mu97X+Z7zfe9N/O95vven/le833v0Xyv+b73ab7X
fN97Nd/3eZnv+///ed5Xntc8r3le87zmec3zmuc1z2ue1zyveV7zvOZ5zfOa
5zXPa57XPK95XvO85nnN85rnNc9rntc8r3le87zmec3zmuc1z2ue1zyveV7z
vOZ5zfOa5/t+zvP9es/zmuc1z2ue1zyveb6ft3le83x/TmWe1zyveV7zvOb5
Pg/zvOZ5zfOa5zXPa57XPN/ndZ7XPK95XvN83+95XvO85nnN85rnNc9rnu/n
d55vh+Z5zfOa5zXPa55vD+b5Po/zvOZ5zfOa5zXPa55vr+b59mWe7/dBzvOa
5zXPa57XPK95XvO85vn2Zp7XPN9/15nnNc9rntc8r3m+PZznNc9rnm8f5nnN
8+3FPK95vv2Y5zXPtyfzvOb59mWe1zzf3szzvSfzfPszz2ueb4/mec3z7dM8
r3m+vZrnNc+3X/O85vn2bJ7XPN++zfOa59u7eV7zfPs3z2uebw/nec3z7eM8
r3m+vZznNc+3n/O85vn2dJ7XPN++zvOa59vbeV7zfPs7z/cezvPt8Tyveb59
nuc1z7fX87zm+fZ7ntc8357P85rn2/d5XvN8ez/Pa55v/+d5zfO9B/O85vne
h3le83zvxTyveb73Y57XPN97Ms9rnu99mec1z/fezPOa53t/5nnN871H87zm
+d6neV7zfO/VPN/nZZ7X/O4rv2t+1/yu+V3zu+Z3ze+a3zW/a37X/K75XfO7
5nfN75rfNb9rftf8rvld87vmd83vmt81v2t+1/yu+V3zu+Z3ze+a3zW/a37X
/K75XfO75ve+n/N7v97zu+Z3ze+a3zW/a37v521+1/zenyuf3zW/a37X/K75
vc/D/K75XfO75nfN75rfNb/3eZ3fNb9rftf83vd7ftf8rvld87vmd83vmt/7
+Z3f++8G87vmd83vmt81v7cH83ufx/ld87vmd83vmt81v7dX83v7Mr/355bm
d83vmt81v2t+1/yu+V3ze3szv2t+73+Hnd81v2t+1/yu+b09nN81v2t+bx/m
d83v7cX8rvm9/ZjfNb+3J/O75vf2ZX7X/N7ezO+9J/N7+zO/a35vj+Z3ze/t
0/yu+b29mt81v7df87vm9/Zsftf83r7N75rf27v5XfN7+ze/a35vD+d3ze/t
4/yu+b29nN81v7ef87vm9/Z0ftf83r7O75rf29v5XfN7+zu/9x7O7+3x/K75
vX2e3zW/t9fzu+b39nt+1/zens/vmt/b9/ld83t7P79rfm//53fN770H87vm
996H+V3ze+/F/K75vfdjftf83nsyv2t+732Z3zW/997M75rfe3/md83vvUfz
u+b33qf5XfN779X83udlftf9HM7tJ7/yu+Z3ze+a3zW/a37X/K75XfO75nfN
75rfNb9rftf8rvld87vmd83vmt81v2t+1/yu+V3zu+Z3ze+a3zW/a37X/K75
XfO75nfN75rfNb/3/Zzf+/We3zW/a37X/K75XfN7P2/zu+b3/h6o+V3zu+Z3
ze+a3/s8zO+a3zW/a37X/K75XfN7n9P5XfO75nfN732/53fN75rfNb9rftf8
rvm9n9/5vf+db37X/K75XfO75vf2YH7v8zi/a37X/K75XfO75vf2an5vX+b3
/p6B+V3zu+Z3ze+a3zW/a37X/N7ezO+a3/t9k/O75nfN75rfNb+3h/O75nfN
7+3D/K75vb2Y3zW/tx/zu+b39mR+1/zevszvmt/bm/m992R+b3/md83v7dH8
rvm9fZrfNb+3V/O75vf2a37X/N6eze+a39u3+V3ze3s3v2t+b//md83v7eH8
rvm9fZzfNb+3l/O75vf2c37X/N6ezu+a39vX+V3ze3s7v2t+b3/n997D+b09
nt81v7fP87vm9/Z6ftf83n7P75rf2/P5XfN7+z6/a35v7+d3ze/t//yu+b33
YH7X/N77ML9rfu+9mN81v/d+zO+a33tP5nfN770v87vm996b+V3ze+/P/K75
vfdoftf83vs0v2t+772a3/u8zO/9/O0rp5/8yuua1zWva17XvK55XfO65nXN
65rXNa9rXte8rnld87rmdc3rmtc1r2te17yueV3zuuZ1zeua1zWva17XvK55
XfO65nXN65rXNa9rXu/7Oa/36z2va17XvK55XfO65vV+3uZ1zev9Pa3zuuZ1
zeua1zWv93mY1zWva17XvK55XfO65vXu6Hld87rmdc3rfb/ndc3rmtc1r2te
17yueb2f33m934c3r2te17yueV3zenswr/d5nNc1r2te17yueV3zens1r7cv
83p/D9i8rnld87rmdc3rmtc1r2teb2/mdc3r/bmmeV3zuuZ1zeua19vDeV3z
uub19mFe17zeXszrmtfbj3ld83p7Mq9rXm9f5nXN6+3NvN57Mq+3P/O65vX2
aF7XvN4+zeua19ureV3zevs1r2teb8/mdc3r7du8rnm9vZvXNa+3f/O65vX2
cF7XvN4+zuua19vLeV3zevs5r2teb0/ndc3r7eu8rnm9vZ3XNa+3v/N67+G8
3h7P65rX2+d5XfN6ez2va15vv+d1zevt+byueb19n9c1r7f387rm9fZ/Xte8
3nswr2te732Y1zWv917M65rXez/mdc3rvSfzuub13pd5XfN67828rnm992de
17zeezSva17vfZrXNa/3Xs3rfV7mde0rl5/8yueazzWfaz7XfK75XPO55nPN
55rPNZ9rPtd8rvlc87nmc83nms81n2s+13yu+VzzueZzzeeazzWfaz7XfK75
XPO55nPN55rPNZ/3/ZzP+/WezzWfaz7XfK75XPN5P2/zuebz/t2E+VzzueZz
zeeaz/s8zOeazzWfaz7XfK75XPN5/7vWfK75XPO55vO+3/O55nPN55rPNZ9r
Ptd83s/vfN6fi5nPNZ9rPtd8rvm8PZjP+zzO55rPNZ9rPtd8rvm8vZrP25f5
vL+Xdz7XfK75XPO55nPN55rPNZ+3N/O55vP+noH5XPO55nPN55rP28P5XPO5
5vP2YT7XfN5ezOeaz9uP+VzzeXsyn2s+b1/mc83n7c183nsyn7c/87nm8/Zo
Ptd83j7N55rP26v5XPN5+zWfaz5vz+Zzzeft23yu+by9m881n7d/87nm8/Zw
Ptd83j7O55rP28v5XPN5+zmfaz5vT+dzzeft63yu+by9nc81n7e/83nv4Xze
Hs/nms/b5/lc83l7PZ9rPm+/53PN5+35fK75vH2fzzWft/fzuebz9n8+13ze
ezCfaz7vfZjPNZ/3Xsznms97P+Zzzee9J/O55vPel/lc83nvzXyu+bz3Zz7X
fN57NJ9rPu99ms81n/dezed9XuZz3edsDj/5lcc1j2se1zyueVzzuOZxzeOa
xzWPax7XPK55XPO45nHN45rHNY9rHtc8rnlc87jmcc3jmsc1j2se1zyueVzz
uOZxzeOaxzWP9/2cx/v1nsc1j2se1zyueVzzeD9v87jm8f7dsnlc87jmcc3j
msf7HMzjmsc1j2se1zyueVzzeL+vbB7XPK55XPN43+95XPO45nHN45rHNY9r
Hu/ndx7vz6XP45rHNY9rHtc83h7M430e53HN45rHNY9rHtc83l7N4+3LPN6/
izGPax7XPK55XPO45nHN45rH25t5XPN4f8/XPK55XPO45nHN4+3hPK55XPN4
+zCPax5vL+ZxzePtxzyuebw9mcc1j7cv87jm8fZmHu89mcfbn3lc83h7NI9r
Hm+f5nHN4+3VPK55vP2axzWPt2fzuObx9m0e1zze3s3jmsfbv3lc83h7OI9r
Hm8f53HN4+3lPK55vP2cxzWPt6fzuObx9nUe1zze3s7jmsfb33m893Aeb4/n
cc3j7fM8rnm8vZ7HNY+33/O45vH2fB7XPN6+z+Oax9v7eVzzePs/j2se7z2Y
xzWP9z7M45rHey/mcc3jvR/zuObx3pN5XPN478s8rnm892Ye1zze+zOPax7v
PZrHNY/3Ps3jmsd7r+bxPi/zeJ+vfeXuk1/5W/O35m/N35q/NX9r/tb8rflb
87fmb83fmr81f2v+1vyt+Vvzt+Zvzd+avzV/a/7W/K35W/O35m/N35q/NX9r
/tb8rfm77+f83a/3/K35W/O35m/N35q/+3mbvzV/9+8Ez9+avzV/a/7W/N3d
OX9r/tb8rflb87fmb83f/TmO+Vvzt+Zvzd99v+dvzd+avzV/a/7W/K35u5/f
+bu/B2r+1vyt+Vvzt+bv9mD+7vM4f2v+1vyt+Vvzt+bv9mr+bl/m7/4duvlb
87fmb83fmr81f2v+1vzd3szfmr/7e3Xnb83fmr81f2v+bg/nb83fmr/bh/lb
83d7MX9r/m4/5m/N3+3J/K35u32ZvzV/tzfzd+/J/N3+zN+av9uj+Vvzd/s0
f2v+bq/mb83f7df8rfm7PZu/NX+3b/O35u/2bv7W/N3+zd+av9vD+Vvzd/s4
f2v+bi/nb83f7ef8rfm7PZ2/NX+3r/O35u/2dv7W/N3+zt+9h/N3ezx/a/5u
n+dvzd/t9fyt+bv9nr81f7fn87fm7/Z9/tb83d7P35q/2//5W/N378H8rfm7
92H+1vzdezF/a/7u/Zi/NX/3nszfmr97X+Zvzd+9N/O35u/en/lb83fv0fyt
+bv3af7W/N17NX/3eZm/ta+cffIrb2ve1ryteVvztuZtzduatzVva97WvK15
W/O25m3N25q3NW9r3ta8rXlb87bmbc3bmrc1b2ve1ryteVvztuZtzduat/t+
ztv9es/bmrc1b2ve1rytebuft3lb87bmbc3bmrc1b2ve7n/Xmbc1b2ve1ryt
eVvztubt/pz0vK15W/O25u2+3/O25m3N25q3NW9r3ta83c/vvN3fszpva97W
vK15W/N2ezBv93mctzVva97WvK15W/N2ezVvty/zdv/O87yteVvztuZtzdua
tzVva95ub+Ztzdv9uxXztuZtzduatzVvt4fztuZtzdvtw7ytebu9mLc1b7cf
87bm7fZk3ta83b7M25q325t5u/dk3m5/5m3N2+3RvK15u32atzVvt1fztubt
9mve1rzdns3bmrfbt3lb83Z7N29r3m7/5m3N2+3hvK15u32ctzVvt5fztubt
9nPe1rzdns7bmrfb13lb83Z7O29r3m5/5+3ew3m7PZ63NW+3z/O25u32et7W
vN1+z9uat9vzeVvzdvs+b2vebu/nbc3b7f+8rXm792De1rzd+zBva97uvZi3
NW/3fszbmrd7T+Ztzdu9L/O25u3em3lb83bvz7ytebv3aN7WvN37NG9r3u69
mrf7vMzbuh2Zq09+5WvN15qvNV9rvtZ8rfla87Xma83Xmq81X2u+1nyt+Vrz
teZrzdearzVfa77WfK35WvO15mvN15qvNV9rvtZ8rfm67+d83a/3fK35WvO1
5mvN15qv+zmbrzVfa77WfK35WvO15ut+n9R8rfla87Xma83Xmq81X/f3Ds3X
mq81X2u+7vs9X2u+1nyt+VrzteZrzdf9/M7X/bsF87Xma83Xmq81X7cH83Wf
x/la87Xma83Xmq81X7dX83X7Ml9rvtZ8rfla87Xma83Xmq81X7c387Xm6/4d
uPla87Xma83Xmq/bw/la87Xm6/ZhvtZ83V7M15qv24/5WvN1ezJfa75uX+Zr
zdftzXzdezJftz/ztebr9mi+1nzdPs3Xmq/bq/la83X7NV9rvm7P5mvN1+3b
fK35ur2brzVft3/ztebr9nC+1nzdPs7Xmq/by/la83X7OV9rvm5P52vN1+3r
fK35ur2drzVft7/zde/hfN0ez9ear9vn+VrzdXs9X2u+br/na83X7fl8rfm6
fZ+vNV+39/O15uv2f77WfN17MF9rvu59mK81X/dezNear3s/5mvN170n87Xm
696X+Vrzde/NfK35uvdnvtZ83Xs0X2u+7n2arzVf917N131e5uv2Y185+uRX
ntY8rXla87Tmac3Tmqc1T2ue1jyteVrztOZpzdOapzVPa57WPK15WvO05mnN
05qnNU9rntY8rXla87Tmac3TfT/n6X6952nN05qnNU9rntY83Z02T2ue1jyt
eVrztOZpzdP9OYN5WvO05mnN05qnNU9rnu7v7ZynNU9rntY83fd7ntY8rXla
87Tmac3Tmqf7+Z2n+3e/5mnN05qnNU9rnm4P5uk+j/O05mnN05qnNU9rnm6v
5un2ZZ7WPK15WvO05mnN05qnNU9rnm5v5mnN0/07yvO05mnN05qnNU+3h/O0
5mnN0+3DPK15ur2YpzVPtx/ztObp9mSe1jzdvszTmqfbm3m692Sebn/mac3T
7dE8rXm6fZqnNU+3V/O05un2a57WPN2ezdOap9u3eVrzdHs3T2uebv/mac3T
7eE8rXm6fZynNU+3l/O05un2c57WPN2eztOap9vXeVrzdHs7T2uebn/n6d7D
ebo9nqc1T7fP87Tm6fZ6ntY83X7P05qn2/N5WvN0+z5Pa55u7+dpzdPt/zyt
ebr3YJ7WPN37ME9rnu69mKc1T/d+zNOap3tP5mnN070v87Tm6d6beVrzdO/P
PK15uvdontY83fs0T2ue7r2ap/u8zNO6d2huPvmVnzU/a37W/Kz5WfOz5mfN
z5qfNT9rftb8rPlZ87PmZ83Pmp81P2t+1vys+Vnzs+Znzc+anzU/a37W/Kz5
ue/n/Nyv9/ys+Vnzs+Znzc+an/vfNeZnzc+anzU/a37W/Kz5uT+XOz9rftb8
rPlZ87PmZ83P/T3387PmZ83Pmp/7fs/Pmp81P2t+1vys+Vnzcz+/83P/Tu78
rPlZ87PmZ83P7cH83Odxftb8rPlZ87PmZ83P7dT83L7Mz5qfNT9rftb8rPlZ
87PmZ83P7c38rPlZ87PmZ83Pmp81P7eH87PmZ83P7cP8rPm5vZifNT+3H/Oz
5uf2ZH7W/Ny+zM+an9ub+bn3ZH5uf+Znzc/t0fys+bl9mp81P7dX87Pm5/Zr
ftb83J7Nz5qf27f5WfNzezc/a35u/+Znzc/t4fys+bl9nJ81P7eX87Pm5/Zz
ftb83J7Oz5qf29f5WfNzezs/a35uf+fn3sP5uT2enzU/t8/zs+bn9np+1vzc
fs/Pmp/b8/lZ83P7Pj9rfm7v52fNz+3//Kz5ufdgftb83PswP2t+7r2YnzU/
937Mz5qfe0/mZ83PvS/zs+bn3pv5WfNz78/8rPm592h+1vzc+zQ/a37uvZqf
+7zMz70/dnJOPvmVlzUva17WvKx5WfOy5mXNy5qXNS9rXta8rHlZ87LmZc3L
mpc1L2te1ryseVnzsuZlzcualzUva17WvNz3cV7u13te1ryseVnzsuZlzcv9
vp95WfOy5mXNy5qXNS9rXu7vrZmXNS9rXta8rHlZ87Lm5f4dqHlZ87LmZc3L
fb/nZc3Lmpc1L2te1rysebmf33lZ87LmZc3Lmpc1L7cH83Kfx3lZ87LmZc3L
mpc1L3fHz8vty7yseVnzsuZlzcualzUva17WvNzezMualzUva17WvKx5WfNy
ezgva17WvNw+zMual9uLeVnzcvsxL2tebk/mZc3L7cu8rHm5vZmXe0/m5fZn
Xta83B7Ny5qX26d5WfNyezUva15uv+Zlzcvt2bysebl9m5c1L7d387Lm5fZv
Xta83B7Oy5qX28d5WfNyezkva15uP+dlzcvt6bysebl9nZc1L7e387Lm5fZ3
Xu49nJfb43lZ83L7PC9rXm6v52XNy+33vKx5uT2flzUvt+/zsubl9n5e1rzc
/s/Lmpd7D+Zlzcu9D/Oy5uXei3lZ83Lvx7ysebn3ZF7WvNz7Mi9rXu69mZc1
L/f+zMual3uP5mXNy71P87Lm5d6rebnPy7zcPu4rF5/8yseajzUfaz7WfKz5
WPOx5mPNx5qPNR9rPtZ8rPlY87HmY83Hmo81H2s+1nys+VjzseZjzceajzUf
d9fMx/16z8eajzUfaz7WfKz5uN8HPx9rPtZ8rPlY87HmY83H/T2O87HmY83H
mo81H2s+1nzcv4s6H2s+1nys+bjv93ys+VjzseZjzceajzUf9/M7H2s+1nys
+Vjzsebj9mA+7vM4H2s+1nys+Vjzsebj/net+bh9mY81H2s+1nys+VjzseZj
zceaj9ub+VjzseZjzceajzUfaz5uD+djzceaj9uH+VjzcXsxH2s+bj/mY83H
7cl8rPm4fZmPNR+3N/Nx78l83P7Mx5qP26P5WPNx+zQfaz5ur+Zjzcft13ys
+bg9m481H7dv87Hm4/ZuPtZ83P7Nx5qP28P5WPNx+zgfaz5uL+djzcft53ys
+bg9nY81H7ev87Hm4/Z2PtZ83P7Ox72H83F7PB9rPm6f52PNx+31fKz5uP2e
jzUft+fzsebj9n0+1nzc3s/Hmo/b//lY83HvwXys+bj3YT7WfNx7MR9rPu79
mI81H/eezMeaj3tf5mPNx70387Hm496f+Vjzce/RfKz5uPdpPtZ83Hs1H/d5
mY91//fMwSe/8rDmYc3Dmoc1D2se1jyseVjzsOZhzcOahzUPax7WPKx5WPOw
5mHNw5qHNQ9rHtY8rHlY87Dm4f67/jzcr/c8rHlY87DmYc3Dmof7c6DzsOZh
zcOahzUPax7WPNzfYz4Pax7WPKx5WPOw5mHNw5qHNQ9rHtY83Pd7HtY8rHlY
87DmYc3Dmof7+Z2HNQ9rHtY8rHlY83A7MA/3eZyHNQ9rHtY8rHlY83C/r2se
bl/mYc3Dmoc1D2se1jyseVjzsObh9mYe1jyseVjzsOZhzcOah9vDeVjzsObh
9mEe1jzcXszDmofbj3lY83B7Mg9rHm5f5mHNw+3NPNx7Mg+3P/Ow5uH2aB7W
PNw+zcOah9ureVjzcPs1D2sebs/mYc3D7ds8rHm4vZuHNQ+3f/Ow5uH2cB7W
PNw+zsOah9vLeVjzcPs5D2sebk/nYc3D7es8rHm4vZ2HNQ+3v/Nw7+E83B7P
w5qH2+d5WPNwez0Pax5uv+dhzcPt+Tysebh9n4c1D7f387Dm4fZ/HtY83Hsw
D2se7n2YhzUP917Mw5qHez/mYc3DvSfzsObh3pd5WPNw7808rHm492ce1jzc
ezQPax7ufZqHNQ/3Xs3DfV7m4f7P31fuPfmVfzX/av7V/Kv5V/Ov5l/Nv5p/
Nf9q/tX8q/lX86/mX82/mn81/2r+1fyr+Vfzr+Zfzb+af/t9LPNvv97zr+Zf
zb+afzX/av7t7z2ZfzX/av7V/Kv5V/Ov5t/+3Z75V/Ov5l/Nv5p/Nf9q/tX8
q/lX86/m377f86/mX82/mn81/2r+1fzbz+/8q/lX86/mX82/mn+7e+ffPo/z
r+Zfzb+afzX/av7tzzHMv+3L/Kv5V/Ov5l/Nv5p/Nf9q/tX8297Mv5p/Nf9q
/tX8q/lX8297OP9q/tX82z7Mv5p/24v5V/Nv+zH/av5tT+Zfzb/ty/yr+be9
mX97T+bf9mf+1fzbHs2/mn/bp/lX8297Nf9q/m2/5l/Nv+3Z/Kv5t32bfzX/
tnfzr+bf9m/+1fzbHs6/mn/bx/lX8297Of9q/m0/51/Nv+3p/Kv5t32dfzX/
trfzr+bf9nf+7T2cf9vj+Vfzb/s8/2r+ba/nX82/7ff8q/m3PZ9/Nf+27/Ov
5t/2fv7V/Nv+z7+af3sP5l/Nv70P86/m396L+Vfzb+/H/Kv5t/dk/tX82/sy
/2r+7b2ZfzX/9v7Mv5p/e4/mX82/vU/zr+bf3qv5t8/L/Nv/+e7yE87VJ7/y
r+Zfzb+afzX/av7V/Kv5V/Ov5l/Nv5p/Nf9q/tX8q/lX86/mX82/mn81/2r+
1fyr+bfftz3/9us9/2r+1fyr+Vfzr+bf/p6/+Vfzr+Zfzb+afzX/av7t36mc
fzX/av7V/Kv5V/Ov5l/Nv5p/Nf9q/u37Pf9q/tX8q/lX86/mX82//fzOv5p/
Nf9q/tX8q/m3/51n/u3zOP9q/tX8q/lX86/m3/7c7vzbvsy/mn81/2r+1fyr
+Vfzr+Zfzb/tzfyr+Vfzr+Zfzb+afzX/tofzr+Zfzb/tw/yr+be9mH81/7Yf
86/m3/Zk/tX8277Mv5p/25v5t3dk/m1/5l/Nv+3R/Kv5t32afzX/tlfzr+bf
9mv+1fzbns2/mn/bt/lX8297N/9q/m3/5l/Nv+3h/Kv5t32cfzX/tpfzr+bf
9nP+1fzbns6/mn/b1/lX8297O/9q/m1/59/ew/m3PZ5/Nf+2z/Ov5t/2ev7V
/Nt+z7+af9vz+Vfzb/s+/2r+be/nX82/7f/8q/m392D+1fzb+zD/av7tvZh/
Nf/2fsy/mn97T+Zfzb+9L/Ov5t/em/lX82/vz/yr+bf3aP7V/Nv7NP9q/u29
mn/7vMy/uv/ucsK1+uRX3tW8q3lX867mXc27mnc172re1byreVfzruZdzbua
dzXvat7VvKt5V/Ou5l3Nu5p3+3OJ826/3vOu5l3Nu5p3Ne9q3u3vsZ53Ne9q
3tW8q3lX867m3f4d9nlX867mXc27mnc172re1byreVfzrubdvt/zruZdzbua
dzXvat7VvNvP77yreVfzruZdzbuad/t9TPNun8d5V/Ou5l3Nu5p3Ne/299LM
u+3KvKt5V/Ou5l3Nu5p3Ne9q3tW8297Mu5p3Ne9q3tW8q3lX8257OO9q3tW8
2z7Mu5p324t5V/Nu+zHvat5tT+Zdzbvty7yrebe9mXd7T+bd9mfe1bzbHs27
mnfbp3lX8257Ne9q3m2/5l3Nu+3ZvKt5t32bdzXvtnfzrubd9m/e1bzbHs67
mnfbx3lX8257Oe9q3m0/513Nu+3pvKt5t32ddzXvtrfzrubd9nfe7T2cd9vj
eVfzbvs872reba/nXc277fe8q3m3PZ93Ne+27/Ou5t32ft7VvNv+z7uad3sP
5l3Nu70P867m3d6LeVfzbu/HvKt5t/dk3tW82/sy72re7b2ZdzXv9v7Mu5p3
e4/mXc27vU/zrubd3qt5t8/Lvf6fd9uj+fakY/XJr3yr+VbzreZbzbeabzXf
ar7VfKv5VvOt5lvNt5pvNd9qvtV8q/lW863mW823mm/7ezbm236951vNt5pv
Nd9qvtV827/LMt9qvtV8q/lW863mW823mm8132q+1Xyr+VbzreZbzbeabzXf
ar7t+z3far7VfKv5VvOt5lvNt/38zreabzXfar7VfKv5tt+XP9/2eZxvNd9q
vtV8q/lW821/z+J8277Mt5pvNd9qvtV8q/lW863mW8237c18q/lW863mW823
mm8137aH863mW8237cN8q/m2vZhvNd+2H/Ot5tv2ZL7VfNu+zLeab9ub+bb/
3W++bX/mW8237dF8q/m2fZpvNd+2V/Ot5tv2a77VfNuezbeab9u3+VbzbXs3
32q+bf/mW8237eF8q/m2fZxvNd+2l/Ot5tv2c77VfNuezreab9vX+VbzbXs7
32q+bX/n297D+bY9nm8137bP863m2/Z6vtV8237Pt5pv2/P5VvNt+z7far5t
7+dbzbft/3yr+bb3YL7VfNv7MN9qvu29mG813/Z+zLeab3tP5lvNt70v863m
296b+Vbzbe/PfKv5tvdovtV82/s032q+7b2ab/u8zLe9N+78E27VJ7/yrOZZ
zbOaZzXPap7VPKt5VvOs5lnNs5pnNc9qntU8q3lW86zmWc2zmmc1z/b3xM2z
/TrPs5pnNc9qntU8q3m2f1dwntU8q3lW86zmWc2zmmc1z2qe1TyreVbzrOZZ
zbOaZzXPap7VPNv3e57VPKt5VvOs5lnNs5pn+/mdZzXPap7VPKt5VvNsf650
nu3zOM9qntU8q3lW86zm2f6e8Hm2/51nntU8q3lW86zmWc2zmmc1z2qebW/m
Wc2zmmc1z2qe1TyrebY9nGc1z2qebR/mWc2z7cU8q3m2/ZhnNc+2J/Os5tn2
ZZ7VPNvezLP9vrV5tv2ZZzXPtkfzrObZ9mme1TzbXs2zmmfbr3lW82x7Ns9q
nm3f5lnNs+3dPKt5tv2bZzXPtofzrObZ9nGe1TzbXs6zmmfbz3lW82x7Os9q
nm1f51nNs+3tPKt5tv2dZ3sP59n2eJ7VPNs+z7OaZ9vreVbzbPs9z2qebc/n
Wc2z7fs8q3m2vZ9nNc+2//Os5tneg3lW82zvwzyrebb3Yp7VPNv7Mc9qnu09
mWc1z/a+zLOaZ3tv5lnNs70/86zm2d6jeVbzbO/TPKt5tvdqnu3zMs9qfj3p
VH3yK79qftX8qvlV86vmV82vml81v2p+1fyq+VXzq+ZXza+aXzW/an7V/Kr5
tb/XeH7t13t+1fyq+VXzq+ZXza/9O9jzq+ZXza+aXzW/an7V/Kr5VfOr5lfN
r5pfNb9qftX8qvlV86vm177f86vmV82vml81v2p+1fzaz+/8qvlV86vmV82v
ml/7e1Dm1z6P86vmV82vml81v2p+7d+1mV/7fUnzq+ZXza+aXzW/an7V/Kr5
VfNrezO/an7V/Kr5VfOr5lfNr+3h/Kr5VfNr+zC/an5tL+ZXza/tx/yq+bU9
mV81v7Yv86vm1/Zmfu3PWcyv7c/8qvm1PZpfNb+2T/Or5tf2an7V/Np+za+a
X9uz+VXza/s2v2p+be/mV82v7d/8qvm1PZxfNb+2j/Or5tf2cn7V/Np+zq+a
X9vT+VXza/s6v2p+bW/nV82v7e/82ns4v7bH86vm1/Z5ftX82l7Pr5pf2+/5
VfNrez6/an5t3+dXza/t/fyq+bX9n181v/YezK+aX3sf5lfNr70X86vm196P
+VXza+/J/Kr5tfdlftX82nszv2p+7f2ZXzW/9h7Nr5pfe5/mV82vvVfza5+X
+bX9m1dPulSf/Mqrmlc1r2pe1byqeVXzquZVzauaVzWval7VvKp5VfOq5lXN
q5pXNa/2727Mq/1363lV86rmVc2rmlc1r2pe1byqeVXzquZVzauaVzWval7V
vKp5VfOq5lXNq5pXNa9qXtW82vd7XtW8qnlV86rmVc2rmlf7+Z1XNa9qXtW8
qnlV82p/T9+82udxXtW8qnlV86rmVc2r/buL82q/b35e1byqeVXzquZVzaua
VzWval5tb+ZVzauaVzWval7VvKp5tT2cVzWval5tH+ZVzavtxbyqebX9mFc1
r7Yn86rm1fZlXtW82t7Mq/054Hm1/ZlXNa+2R/Oq5tX2aV7VvNpezauaV9uv
eVXzans2r2pebd/mVc2r7d28qnm1/ZtXNa+2h/Oq5tX2cV7VvNpezquaV9vP
eVXzans6r2pebV/nVc2r7e28qnm1/Z1Xew/n1fZ4XtW82j7Pq5pX2+t5VfNq
+z2val5tz+dVzavt+7yqebW9n1c1r7b/86rm1d6DeVXzau/DvKp5tfdiXtW8
2vsxr2pe7T2ZVzWv9r7Mq5pXe2/mVc2rvT/zqubV3qN5VfNq79O8qnm192pe
7fMyr+r+O8EJh+qTX/lU86nmU82nmk81n2o+1Xyq+VTzqeZTzaeaTzWfaj7V
fKr5VPNp/w7cfNrvo5hPNZ9qPtV8qvlU86nmU82nmk81n2o+1Xyq+VTzqeZT
zaeaTzWfaj7VfKr5VPOp5lPNp32/51PNp5pPNZ9qPtV8qvm0n9/5VPOp5lPN
p5pPNZ/290bPp30e51PNp5pPNZ9qPtV82r8DPp/25zjnU82nmk81n2o+1Xyq
+VTzqebT9mY+1Xyq+VTzqeZTzaeaT9vB+VTzqebT9mE+1XzaXsynmk/bj/lU
82l7Mp9qPm1f5lPNp+3NfNrfSzOftj/zqebT9mg+1XzaPs2nmk/bq/lU82n7
NZ9qPm3P5lPNp+3bfKr5tL2bTzWftn/zqebT9nA+1XzaPs6nmk/by/lU82n7
OZ9qPm1P51PNp+3rfKr5tL2dTzWftr/zae/hfNoez6eaT9vn+VTzaXs9n2o+
bb/nU82n7fl8qvm0fZ9PNZ+29/Op5tP2fz7VfNp7MJ9qPu19mE81n/ZezKea
T3s/5lPNp70n86nm096X+VTzae/NfKr5tPdnPtV82ns0n2o+7X2aTzWf9l7N
p31e5lOdc0+4U5/8yqOaRzWPah7VPKp5VPOo5lHNo5pHNY9qHtU8qnlU86jm
Uc2j/TvE82i/j3ce1TyqeVTzqOZRzaOaRzWPah7VPKp5VPOo5lHNo5pHNY9q
HtU8qnlU86jmUc2jmkc1j/b9nkc1j2oe1TyqeVTzqObRfn7nUc2jmkc1j2oe
1Tzav1syj/Y5nEc1j2oe1TyqeVTzqObR/h6ReVTzqOZRzaOaRzWPah7VPKp5
tL2ZRzWPah7VPKp5VPOo5tH2cB7VPKp5tH2YRzWPthfzqObR9mMe1Tzansyj
mkfbl3lU82h7M4/29yLOo+3PPKp5tD2aRzWPtk/zqObR9moe1Tzafs2jmkfb
s3lU82j7No9qHm3v5lHNo+3fPKp5tD2cRzWPto/zqObR9nIe1Tzafs6jmkfb
03lU82j7Oo9qHm1v51HNo+3vPNp7OI+2x/Oo5tH2eR7VPNpez6OaR9vveVTz
aHs+j2oebd/nUc2j7f08qnm0/Z9HNY/2Hsyjmkd7H+ZRzaO9F/Oo5tHej3lU
82jvyTyqebT3ZR7VPNp7M49qHu39mUc1j/YezaOaR3uf5lHNo71X82ifl3m0
vZ0/TzpTn/zKn5o/NX9q/tT8qflT86fmT82fmj81f2r+1Pyp+VPzp+ZPzZ/9
ubH5U/On5k/Nn5o/NX9q/tT8qflT86fmT82fmj81f2r+1Pyp+VPzp+ZPzZ+a
PzV/av7U/Nn3e/7U/Kn5U/On5k/Nn5o/+/mdPzV/av7U/Kn5U/Nn/07e/Nnn
cf7U/Kn5U/On5k/Nn5o/+3vr5k/Nn5o/NX9q/tT8qflT86fmz/Zm/tT8qflT
86fmT82fmj/7333mT82fmj/bh/lT82d7MX9q/mw/5k/Nn+3J/Kn5s32ZPzV/
tjfzZ38P9/zZ/syfmj/bo/lT82f7NH9q/myv5k/Nn+3X/Kn5sz2bPzV/tm/z
p+bP9m7+1PzZ/s2fmj/bw/lT82f7OH9q/mwv50/Nn+3n/Kn5sz2dPzV/tq/z
p+bP9nb+1PzZ/s6fvYfzZ3s8f2r+bJ/nT82f7fX8qfmz/Z4/NX+25/On5s/2
ff7U/Nnez5+aP9v/+VPzZ+/B/Kn5s/dh/tT82Xsxf2r+7P2YPzV/9p7Mn5o/
e1/mT82fvTfzp+bP3p/5U/Nn79H8qfmz92n+1PzZezV/9nmZP/v/3n9nOOFK
ffIrb2re1LypeVPzpuZNzZuaNzVvat7UvKl5U/Om5k3Nm5o3+3sJ5k3Nm5o3
NW9q3tS8qXlT86bmTc2bmjc1b2re1LypeVPzpuZNzZuaNzVvat7UvKl5U/Nm
3+95U/Om5k3Nm5o3NW9q3uznd97UvKl5U/Om5k3Nm/07zPNm/7vCvKl5U/Om
5k3Nm5o3NW/29yLPm5o3NW9q3tS8qXlT86bmTc2b7cy8qXlT86bmTc2bmjc1
b/b7iuZNzZuaN9uHeVPzZnsxb2rebD/mTc2b7cm8qXmzfZk3NW+2N/Nm/87L
vNn+zJuaN9ujeVPzZvs0b2rebK/mTc2b7de8qXmzPZs3NW+2b/Om5s32bt7U
vNn+zZuaN9vDeVPzZvs4b2rebC/nTc2b7ee8qXmzPZ03NW+2r/Om5s32dt7U
vNn+zpu9h/Nmezxvat5sn+dNzZvt9bypebP9njc1b7bn86bmzfZ93tS82d7P
m5o32/95U/Nm78G8qXmz92He1LzZezFvat7s/Zg3NW/2nsybmjd7X+ZNzZu9
N/Om5s3en3lT82bv0bypebP3ad7UvNl7NW/2eZk3dU4+4Uh98itfar7UfKn5
UvOl5kvNl5ovNV9qvtR8qflS86XmS82X/T1X86XmS82Xmi81X2q+1Hyp+VLz
peZLzZeaL/V950vNl5ovNV9qvtR8qflS86XmS82Xmi81X/b9ni81X2q+1Hyp
+VLzpebLfn7nS82Xmi81X2q+1Hyp+bLfpzJfar7UfKn5UvOl5kvNl/07G/Ol
5kvNl5ovNV9qvtR8qflS82V7M19qvtR8qflS86XmS82X/T71+VLzpebL9mG+
1HzZXsyXmi/bj/lS82V7Ml9qvmxf5kvNl+3NfNm/Gzhftj/zpebL9mi+1HzZ
Ps2Xmi/bq/lS82X7NV9qvmzP5kvNl+3bfKn5sr2bLzVftn/zpebL9nC+1HzZ
Ps6Xmi/by/lS82X7OV9qvmxP50vNl+3rfKn5sr2dLzVftr/zZe/hfNkez5ea
L9vn+VLzZXs9X2q+bL/nS82X7fl8qfmyfZ8vNV+29/Ol5sv2f77UfNl7MF9q
vux9mC81X/ZezJeaL3s/5kvNl70n86Xmy96X+VLzZe/NfKn5svdnvtR82Xs0
X2q+7H2aLzVf9l7Nl31e5sv2fZ486UZ98itPap7UPKl5UvOk5knNk5onNU9q
ntQ8qXlS86Tmyf6e1HlS86TmSc2Tmic1T2qe1DypeVLzpOZJzZOaJzVPap7U
PKl5UvOk5knNk5onNU9qntQ82fd7ntQ8qXlS86TmSc2Tmif7+Z0nNU9qntQ8
qXlS86TmyX6f8zypeVLzpOZJzZOaJzVP9u+0zZOaJzVPap7UPKl5UvOk5knN
k/3vHvOk5knNk5onNU9qntQ82Z9znCc1T2qebB/mSc2T7cU8qXmy/ZgnNU+2
J/Ok5sn2ZZ7UPNnezJP9u9PzZPszT2qebI/mSc2T7dM8qXmyvZonNU+2X/Ok
5sn2bJ7UPNm+zZOaJ9u7eVLzZPs3T2qebA/nSc2T7eM8qXmyvZwnNU+2n/Ok
5sn2dJ7UPNm+zpOaJ9vbeVLzZPs7T/YezpPt8TypebJ9nic1T7bX86TmyfZ7
ntQ82Z7Pk5on2/d5UvNkez9Pap5s/+dJzZO9B/Ok5sneh3lS82TvxTypebL3
Y57UPNl7Mk9qnux9mSc1T/bezJOaJ3t/5knNk71H86Tmyd6neVLzZO/VPNnn
ZZ5s3+fJk//d8aQb9cmvPKl5UvOk5knNk5onNU9qntQ8qXlS86TmSc2T/T37
86TmSc2Tmic1T2qe1DypeVLzpOZJzZOaJzVPap7UPKl5UvOk5knNk5onNU9q
ntQ8qXmy7/c8qXlS86TmSc2Tmic1T/bzO09qntQ8qXlS86TmSc2T/Tm5eVLz
pOZJzZOaJzVPap7s3/mdJzVPap7UPKl5UvOk5knNk5on+30z86TmSc2Tmic1
T2qe1DzZ35MxT2qe1DzZPsyTmifbi3lS82T7MU9qnmxP5knNk+3LPKl5sr2Z
JzVPtj/zpObJ9mie1DzZPs2Tmifbq3lS82T7NU9qnmzP5knNk+3bPKl5sr2b
JzVPtn/zpObJ9nCe1DzZPs6Tmifby3lS82T7OU9qnmxP50nNk+3rPKl5sr2d
JzVPtr/zZO/hPNkez5OaJ9vneVLzZHs9T2qebL/nSc2T7fk8qXmyfZ8nNU+2
9/Ok5sn2f57UPNl7ME9qnux9mCc1T/ZezJOaJ3s/5knNk70n86Tmyd6XeVLz
ZO/NPKl5svdnntQ82Xs0T2qe7H2aJzVP9l7Nk31e5sn+3+u/457474wnnahP
fuVHzY+aHzU/an7U/Kj5UfOj5kfNj5ofNT/27zLNj5ofNT9qftT8qPlR86Pm
R82Pmh81P2p+1Pyo+VHzo+ZHzY+aHzU/an7U/Kj5UfOj5se+3/Oj5kfNj5of
NT9qftT82M/t/Kj5UfOj5kfNj5ofNT/29yrMj5ofNT9qftT8qPlR86PmR82P
mh81P2p+1Pyo+VHzo+bHfp/1/Kj5UfOj5kfNj5ofNT/296rNj5ofNT+2D/Oj
5sf2Yn7U/Nh+zI+aH9uT+VHzY/syP2p+bG/mR82P7c/8qPmxPZofNT+2T/Oj
5sf2an7U/Nh+zY+aH9uz+VHzY/s2P2p+bO/mR82P7d/8qPmxPZwfNT+2j/Oj
5sf2cn7U/Nh+zo+aH9vT+VHzY/s6P2p+bG/nR82P7e/82Hs4P7bH86Pmx/Z5
ftT82F7Pj5of2+/5UfNjez4/an5s3+dHzY/t/fyo+bH9nx81P/YezI+aH3sf
5kfNj70X86Pmx96P+VHzY+/J/Kj5sfdlftT82HszP2p+7P2ZHzU/9h7Nj5of
e5/mR82PvVfzY5+X+VHz4sn/jnjShfrkV17UvKh5UfOi5kXNi5oXNS9qXtS8
qHmxf7dzXtS8qHlR86LmRc2Lmhc1L2pe1LyoeVHzouZFzYuaFzUval7UvKh5
UfOi5kXNi5oXNS/2/Z4XNS9qXtS8qHlR86LmxX5+50XNi5oXNS9qXtS8qHmx
v3drXtS8qHlR86LmRc2Lmhc1L2pe1LyoeVHzouZFzYuaFzUv9ufw5kXNi5oX
NS9qXtS8qHmxv3d3XtS8qHmxfZgXNS+2F/Oi5sX2Y17UvNiezIuaF9uXeVHz
YnszL2pebH/mRc2L7dG8qHmxfZoXNS+2V/Oi5sX2a17UvNiezYuaF9u3eVHz
Yns3L2pebP/mRc2L7eG8qHmxfZwXNS+2l/Oi5sX2c17UvNiezouaF9vXeVHz
Yns7L2pebH/nxd7DebE9nhc1L7bP86LmxfZ6XtS82H7Pi5oX2/N5UfNi+z4v
al5s7+dFzYvt/7yoebH3YF7UvNj7MC9qXuy9mBc1L/Z+zIuaF3tP5kXNi70v
86Lmxd6beVHzYu/PvKh5sfdoXtS82Ps0L2pe7L2aF/u8zIuaD0/+d8KTDtQn
v/Kh5kPNh5oPNR9qPtR8qPlQ86Hmw/4d9/lQ86HmQ82Hmg81H2o+1Hyo+VDz
oeZDzYeaDzUfaj7UfKj5UPOh5kPNh5oPNR9qPtR82Pd7PtR8qPlQ86HmQ82H
mg/7+Z0PNR9qPtR8qPlQ86Hmw/4e1vlQ86HmQ82Hmg81H2o+1Hyo+VDzoeZD
zYeaDzUfaj7UfNjfyzAfaj7UfKj5UPOh5kPNh/07DPOh5kPNh+3DfKj5sL2Y
DzUfth/zoebD9mQ+1HzYvsyHmg/bm/lQ82H7Mx9qPmyP5kPNh+3TfKj5sL2a
DzUftl/zoebD9mw+1HzYvs2Hmg/bu/lQ82H7Nx9qPmwP50PNh+3jfKj5sL2c
DzUftp/zoebD9nQ+1HzYvs6Hmg/b2/lQ82H7Ox/2Hs6H7fF8qPmwfZ4PNR+2
1/Oh5sP2ez7UfNiez4eaD9v3+VDzYXs/H2o+bP/nQ82HvQfzoebD3of5UPNh
78V8qPmw92M+1HzYezIfaj7sfZkPNR/23syHmg97f+ZDzYe9R/Oh5sPep/lQ
82Hv1XzY52U+7NfHf+c98d8BT7pPn/zKg5oHNQ9qHtQ8qHlQ86DmQc2Dmgc1
D2oe1DyoeVDzoOZBzYOaBzUPah7UPKh5UPOg5kHNg5oHNQ9qHtQ8qHlQ86Dm
Qc2Dfb/nQc2Dmgc1D2oe1DyoebDf5zAPah7UPKh5UPOg5kHNg/09/POg5kHN
g5oHNQ9qHtQ8qHlQ86DmQc2Dmgc1D2oe1DyoebC/l2se1DyoeVDzoOZBzYOa
B/t3uOZBzYOaB9uHeVDzYHsxD2oebD/mQc2D7ck8qHmwfZkHNQ+2N/Og5sH2
Zx7UPNgezYOaB9uneVDzYHs1D2oebL/mQc2D7dk8qHmwfZsHNQ+2d/Og5sH2
bx7UPNgezoOaB9vHeVDzYHs5D2oebD/nQc2D7ek8qHmwfZ0HNQ+2t/Og5sH2
dx7sPZwH2+N5UPNg+zwPah5sr+dBzYPt9zyoebA9nwc1D7bv86DmwfZ+HtQ8
2P7Pg5oHew/mQc2DvQ/zoObB3ot5UPNg78c8qHmw92Qe1DzY+zIPah7svZkH
NQ/2/syDmgd7j+ZBzYO9T/Og5sHeq3mwz8s8qPnv5H/nO+k8ffIr/2n+0/yn
+U/zn+Y/zX+a/zT/af7T/Kf5T/Of5j/Nf5r/NP9p/tP8p/lP85/mP81/mv80
/2n+0/yn+U/zn+Y/zX+a//p+z3+a/zT/af7T/Kf5T/Nfv691/tP8p/lP85/m
P81/mv/6d5fmP81/mv80/2n+0/yn+U/zn+Y/zX+a/zT/af7T/Kf5T/Nffw/r
/Kf5T/Of5j/Nf5r/NP/1767Of5r/NP+1D/Of5r/2Yv7T/Nd+zH+a/9qT+U/z
X/sy/2n+a2/mP81/7c/8p/mvPZr/NP+1T/Of5r/2av7T/Nd+zX+a/9qz+U/z
X/s2/2n+a+/mP81/7d/8p/mvPZz/NP+1j/Of5r/2cv7T/Nd+zn+a/9rT+U/z
X/s6/2n+a2/nP81/7e/813s4/7XH85/mv/Z5/tP8117Pf5r/2u/5T/Nfez7/
af5r3+c/zX/t/fyn+a/9n/80//UezH+a/3of5j/Nf70X85/mv96P+U/zX+/J
/Kf5r/dl/tP813sz/2n+6/2Z/zT/9R7Nf5r/ep/mP81/vVfzX5+X+U/z3sn/
jnfSdfrkV97TvKd5T/Oe5j3Ne5r3NO9p3tO8p3lP857mPc17mvc072ne07yn
eU/znuY9zXua9zTvad7TvKd5T/Oe5j3Ne5r3+n7Pe5r3NO9p3tO8p3lP815/
bmne07yneU/znuY9zXua9/p3Nec9zXua9zTvad7TvKd5T/Oe5j3Ne5r3NO9p
3tO8p3lP815/z/68p3lP857mPc17mvc072ne07ynea99mPc077UX857mvfZj
3tO8157Me5r32pd5T/NeezPvad5rf+Y9zXvt0bynea99mvc077VX857mvfZr
3tO8157Ne5r32rd5T/Neezfvad5r/+Y9zXvt4bynea99nPc077WX857mvfZz
3tO8157Oe5r32td5T/Neezvvad5rf+e93sN5rz2e9zTvtc/znua99nre07zX
fs97mvfa83lP8177Pu9p3mvv5z3Ne+3/vKd5r/dg3tO81/sw72ne672Y9zTv
9X78H7ruIDWWLAiC4P0P3VCbMIdOeCth6xll+JdaVes91nvtyXqP9V77st5j
vdferPdY77U/6z3We+3Reo/1Xvu03mO9116t9/p+We/138PPfc/P6W7H8f2q
71jfsb5jfcf6jvUd6zvWd6zvWN+xvmN9x/qO9R3rO9Z3rO9Y37G+Y33H+o71
Hes71nes71jfsb5jfcf6jvVd/53Xd6zvWN+xvmN9x/qO9V1/h76+Y33H+o71
Hes71nes73pP+vqO9R3rO9Z3rO9Y37G+Y33H+o71Hes71nes71jfsb5jfdd7
k9Z3rO9Y37G+Y33H+o71Hes71nes77oP6zvWd92L9R3ru+7H+o71Xfdkfcf6
rvuyvmN9171Z37G+6/6s71jfdY/Wd6zvuk/rO9Z33av1Heu77tf6jvVd92x9
x/qu+7a+Y33XvVvfsb7r/q3vWN91D9d3rO+6j+s71nfdy/Ud67vu5/qO9V33
dH3H+q77ur5jfde9Xd+xvuv+ru/aw/Vd93h9x/qu+7y+Y33XvV7fsb7rfq/v
WN91z9d3rO+67+s71nfd+/Ud67vu//qO9V17sL5jfdc+rO9Y37UX6zvWd+3H
+o71XXuyvmN9176s71jftTfrO9Z37c/6jvVde7S+Y33XPq3vWN+1V+u7vl/W
d6zn7s/hbrfx/arnWM+xnmM9x3qO9RzrOdZzrOdYz7GeYz3Heo71HOs51nOs
51jPsZ5jPcd6jvUc6znWc6znWM+xnmM9x3qu/97rOdZzrOdYz7GeYz3Heq7n
CK3nWM+xnmM9x3qO9RzrOdZzrOdYz7GeYz3Heo71HOs51nOs51jPsZ5jPcd6
jvUc67nee7meYz3Heo71HOs51nOs51jPsZ5jPdd9WM+xnuterOdYz3U/1nOs
57on6znWc92X9Rzrue7Neo71XPdnPcd6rnu0nmM9131az7Ge616t51jPdb/W
c6znumfrOdZz3bf1HOu57t16jvVc9289x3que7ieYz3XfVzPsZ7rXq7nWM91
P9dzrOe6p+s51nPd1/Uc67nu7XqO9Vz3dz3XHq7nusfrOdZz3ef1HOu57vV6
jvVc93s9x3que76eYz3XfV/PsZ7r3q/nWM91/9dzrOfag/Uc67n2YT3Heq69
WM+xnms/1nOs59qT9RzrufZlPcd6rr1Zz7Gea3/Wc6zn2qP1HOu59mk9x3qu
vVrP9f2ynmP9dn/OdjuN71f9xvqN9RvrN9ZvrN9Yv7F+Y/3G+o31G+s31m+s
31i/sX5j/cb6jfUb6zfWb6zfWL+xfmP9xvqN9Rvrt/57r99Yv7F+Y/3G+o31
G+u3nvu4fmP9xvqN9RvrN9ZvrN9Yv7F+Y/3G+o31G+s31m+s31i/sX5j/cb6
jfUb6zfWb6zfek/5+o31G+s31m+s31i/sX5j/cb6jfVb92H9xvqte7F+Y/3W
/Vi/sX7rnqzfWL91X9ZvrN+6N+s31m/dn/Ub67fu0fqN9Vv3af3G+q17tX5j
/db9Wr+xfuuerd9Yv3Xf1m+s37p36zfWb92/9Rvrt+7h+o31W/dx/cb6rXu5
fmP91v1cv7F+656u31i/dV/Xb6zfurfrN9Zv3d/1W3u4fuser99Yv3Wf12+s
37rX6zfWb93v9Rvrt+75+o31W/d9/cb6rXu/fmP91v1fv7F+aw/Wb6zf2of1
G+u39mL9xvqt/Vi/sX5rT9ZvrN/al/Ub67f2Zv3G+q39Wb+xfmuP1m+s39qn
9Rvrt/Zq/db3y/qt//5+Dnx+jna7jO9XvcZ6jfUa6zXWa6zXWK+xXmO9xnqN
9RrrNdZrrNdYr7FeY73Geo31Gus11mus11ivsV5jvcZ6jfVav/der7FeY73G
eo31Gus11ms9l3u9xnqN9RrrNdZrrNdYr7FeY73Geo31Gus11mus11ivsV5j
vcZ6jfUa6zXWa6zXWK+xXmO9xnqN9RrrNdZrrNdYr7FeY73WfVivsV7rXqzX
WK91P9ZrrNe6J+s11mvdl/Ua67XuzXqN9Vr3Z73Geq17tF5jvdZ9Wq+xXute
rddYr3W/1mus17pn6zXWa9239Rrrte7deo31WvdvvcZ6rXu4XmO91n1cr7Fe
616u11ivdT/Xa6zXuqfrNdZr3df1Guu17u16jfVa93e91g6u17rH6zXWa93n
9Rrrte71eo31Wvd7vcZ6rXu+XmO91n1fr7Fe696v11ivdf/Xa6zX2oP1Guu1
9mG9xnqtvVivsV5rP9ZrrNfak/Ua67X2Zb3Geq29Wa+xXmt/1mus19qj9Rrr
tfZpvcZ6rb1ar/X9sl5jfXZ/TnY7jO9Xfcb6jPUZ6zPWZ6zPWJ+xPmN9xvqM
9RnrM9ZnrM9Yn7E+Y33G+oz1Gesz1mesz1ifsT5jfcb6rM8hrs9Yn7E+Y33G
+oz1Geuz3pOyPmN9xvqM9RnrM9ZnrM9Yn7E+Y33G+oz1Gesz1mesz1ifsT5j
fcb6jPUZ6zPWZ6zPWJ+xPmN9xvqM9RnrM9ZnrM9Yn7E+6z6sz1ifdS/WZ6zP
uh/rM9Zn3ZP1Geuz7sv6jPVZ92Z9xvqs+7M+Y33WPVqfsT7rPq3PWJ91r9Zn
rM+6X+sz1mfds/UZ67Pu2/qM9Vn3bn3G+qz7tz5jfdY9XJ+xPus+rs9Yn3Uv
12esz7qf6zPWZ93T9Rnrs+7r+oz1Wfd2fcb6rPu7PmsP12fd4/UZ67Pu8/qM
9Vn3en3G+qz7vT5jfdY9X5+xPuu+r89Yn3Xv12esz7r/6zPWZ+3B+oz1Wfuw
PmN91l6sz1iftR/rM9Zn7cn6jPVZ+7I+Y33W3qzPWJ+1P+sz1mft0fqM9Vn7
tD5jfdZerc/6flmfcb+XOD8Hu93F96seYz3Geoz1GOsx1mOsx1iPsR5jPcZ6
jPUY6zHWY6zHWI+xHmM9xnqM9RjrMdZjrMdYj7Ee6+9A1mOsx1iPsR5jPcZ6
jPVY76lbj7EeYz3Geoz1GOsx1mOsx1iPsR5jPcZ6jPUY6zHWY6zHWI+xHmM9
xnqM9RjrMdZjrMdYj7EeYz3Geoz1GOsx1mOsx1iPdRfWY6zHuhfrMdZj3Y/1
GOux7sl6jPVY92U9xnqse7MeYz3W/VmPsR7rHq3HWI91n9ZjrMe6V+sx1mPd
r/UY67Hu2XqM9Vj3bT3Geqx7tx5jPdb9W4+xHusersdYj3Uf12Osx7qX6zHW
Y93P9Rjrse7peoz1WPd1PcZ6rHu7HmM91v1dj7WH67Hu8XqM9Vj3eT3Geqx7
vR5jPdb9Xo+xHuuer8dYj3Xf12Osx7r36zHWY93/9RjrsfZgPcZ6rH1Yj7Ee
ay/WY6zH2o/1GOux9mQ9xnqsfVmPsR5rb9ZjrMfan/UY67H2aD3Geqx9Wo+x
Hmuv1mN9v6zHuM+BnN9D3p973e7i+1WPsR5jPcZ6jPUY6zHWY6zHWI+xHmM9
xnqM9RjrMdZjrMdYj7EeYz3Geoz1GOsx1mOsx/o73PUY6zHWY6zHWI+xHmM9
1nuC12Osx1iPsR5jPcZ6jPUY6zHWY6zHWI+xHmM9xnqM9RjrMdZjrMdYj7Ee
Yz3Geoz1GOsx1mOsx1iPsR5jPcZ6jPUY6zHWY92H9Rjrse7Eeoz1WPdjPcZ6
rHuyHmM91n1Zj7Ee696sx1iPdX/WY6zHukfrMdZj3af1GOux7tV6jPVY92s9
xnqse7YeYz3WfVuPsR7r3q3HWI91/9ZjrMe6h+sx1mPdx/UY67Hu5XqM9Vj3
cz3Geqx7uh5jPdZ9XY+xHuversdYj3V/12Pt4Xqse7weYz3WfV6PsR7rXq/H
WI91v9djrMe65+sx1mPd9/UY67Hu/XqM9Vj3fz3Geqw9WI+xHmsf1mOsx9qL
9RjrsfZjPcZ6rD1Zj7Eea1/WY6zH2pv1GOux9mc9xnqsPVqPsR5rn9ZjrMfa
q/VY3y/rsf5/8zmO83vG+3Ou21l8v+ov1l+sv1h/sf5i/cX6i/UX6y/WX6y/
WH+x/mL9xfqL9RfrL9ZfrL9Yf7H+Yv3F+qvnnqy/WH+x/mL9xfqL9RfrL9Zf
rL9Yf7H+Yv3F+ov1F+sv1l+sv1h/sf5i/cX6i/UX6y/WX6y/WH+x/mL9xfqL
9RfrL9ZfrL9Yf7H+Yv3F+ov1F+sv1l/dh/UX66/uxfqL9Vd3Y/3F+qt7sv5i
/dV9WX+x/urerL9Yf3V/1l+sv7pH6y/WX92n9Rfrr+7V+ov1V/dr/cX6q3u2
/mL91X1bf7H+6t6tv1h/df/WX6y/uofrL9Zf3cf1F+uv7uX6i/VX93P9xfqr
e7r+Yv3VfV1/sf7q3q6/WH91f9dffQ56/dU9Xn+x/uo+r79Yf3Wv11+sv7rf
6y/WX93z9Rfrr+77+ov1V/d+/cX6q/u//mL91R6sv1h/tQ/rL9Zf7cX6i/VX
+7H+Yv3Vnqy/WH+1L+sv1l/tzfqL9Vf7s/5i/dUerb9Yf7VP6y/WX+3V+qvv
l/UX9zmM83vE+3Os21V8v+ot1lust1hvsd5ivcV6i/UW6y3WW6y3WG+x3mK9
xXqL9RbrLdZbrLdYb7HeYr3Vc+XWW6y3WG+x3mK9xXqL9RbrLdZbrLdYb7He
Yr3Feov1Fust1lust1hvsd5ivcV6i/UW6y3WW6y3WG+x3mK9xXqL9RbrLdZb
rLdYb7HeYr3Feov1Fuut7sN6i/VW92K9xXqr+7HeYr3VHVlvsd7qvqy3WG91
b9ZbrLe6P+st1lvdo/UW663u03qL9Vb3ar3Feqv7td5ivdU9W2+x3uq+rbdY
b3Xv1lust7p/6y3WW93D9Rbrre7jeov1VvdyvcV6q/u53mK91T1db7He6r6u
t1hvdW/XW6y3ur/rrf7ObL3VPV5vsd7qPq+3WG91r9dbrLe63+st1lvd8/UW
663u+3qL9Vb3fr3Feqv7v95ivdUerLdYb7UP6y3WW+3Feov1Vvux3mK91Z6s
t1hvtS/rLdZb7c16i/VW+7PeYr3VHq23WG+1T+st1lvt1Xqr75f1VvfT5yjO
7wXvz6luR/H9qq9YX7G+Yn3F+or1Fesr1lesr1hfsb5ifcX6ivUV6yvWV6yv
WF+xvmJ9xfqq5/Sur1hfsb5ifcX6ivUV6yvWV6yvWF+xvmJ9xfqK9RXrK9ZX
rK9YX7G+Yn3F+or1Fesr1lesr1hfsb5ifcX6ivUV6yvWV6yvWF+xvmJ9xfqK
9RXrK9ZXfW5zfcX6qnuxvmJ91f1YX7G+6p6sr1hfdVfWV6yvujfrK9ZX3Z/1
Feur7tH6ivVV92l9xfqqe7W+Yn3V/Vpfsb7qnq2vWF9139ZXrK+6d+sr1lfd
v/UV66vu4fqK9VX3cX3F+qp7ub5ifdX9XF+xvuqerq9YX3Vf11esr7q36yvW
V93f9VV/t7++6h6vr1hfdZ/XV6yvutfrK9ZX3e/1Feur7vn6ivVV9319xfqq
e7++Yn3V/V9fsb5qD9ZXrK/ah/UV66v2Yn3F+qr9WF+xvmpP1lesr9qX9RXr
q/ZmfcX6qv1ZX7G+ao/WV6yv2qf1Feur9mp91ffL+qr76HMP5/d89+dQt5v4
ftVTrKdYT7GeYj3Feor1FOsp1lOsp1hPsZ5iPcV6ivUU6ynWU6ynWE+xnuo9
B+sp1lOsp1hPsZ5iPcV6ivUU6ynWU6ynWE+xnmI9xXqK9RTrKdZTrKdYT7Ge
Yj3Feor1FOsp1lOsp1hPsZ5iPcV6ivUU6ynWU6ynWE+xnmI9xXqK9VR/97Ke
Yj3V5zDXU6ynuh/rKdZT3ZP1FOup7st6ivVUd2Y9xXqq+7OeYj3VPVpPsZ7q
Pq2nWE91r9ZTrKe6X+sp1lPds/UU66nu23qK9VT3bj3Feqr7t55iPdU9XE+x
nuo+rqdYT3Uv11Osp7qf6ynWU93T9RTrqe7reor1VPd2PcV6qvu7nuq5R+up
7vF6ivVU93k9xXqqe72eYj3V/V5PsZ7qnq+nWE9139dTrKe69+sp1lPd//UU
66n2YD3Feqp9WE+xnmov1lOsp9qP9RTrqfZkPcV6qn1ZT7Geam/WU6yn2p/1
FOup9mg9xXqqfVpPsZ5qr9ZTfb+sp7p/Pqdwfm93f850O4nvV/3E+on1E+sn
1k+sn1g/sX5i/cT6ifUT6yfWT6yfWD+xfmL9xPqJ9VPvhVo/sX5i/cT6ifUT
6yfWT6yfWD+xfmL9xPqJ9RPrJ9ZPrJ9YP7F+Yv3E+on1E+sn1k+sn1g/sX5i
/cT6ifUT6yfWT6yfWD+xfmL9xPqJ9RPrJ9ZPrJ/6O+H1E+un/m5l/cT6qc9V
rp9YP3VP1k+sn7ov6yfWT92b9RPrp+7O+on1U/do/cT6qfu0fmL91L1aP7F+
6n6tn1g/dc/WT6yfum/rJ9ZP3bv1E+un7t/6ifVT93D9xPqp+7h+Yv3UvVw/
sX7qfq6fWD91T9dPrJ+6r+sn1k/d2/UT66fu7/qp50Sun7rH6yfWT93n9RPr
p+71+on1U/d7/cT6qXu+fmL91H1fP7F+6t6vn1g/df/XT6yf2oP1E+un9mH9
xPqpvVg/sX5qP9ZPrJ/ak/UT66f2Zf3E+qm9WT+xfmp/1k+sn9qj9RPrp/Zp
/cT6qb1aP/X9sn7qvvlcwfk93P050u0ivl/1Eusl1kusl1gvsV5ivcR6ifUS
6yXWS6yXWC+xXmK9xHqJ9RLrpd6buV5ivcR6ifUS6yXWS6yXWC+xXmK9xHqJ
9RLrJdZLrJdYL7FeYr3Eeon1Eusl1kusl1gvsV5ivcR6ifUS6yXWS6yXWC+x
XmK9xHqJ9RLrJdZLrJdYL/UclfUS66X+rne9xHqpvztZL7Fe6nOS6yXWS92X
9RLrpe7Neon1UvdnvcR6qTu0XmK91H1aL7Fe6l6tl1gvdb/WS6yXumfrJdZL
3bf1Euul7t16ifVS92+9xHqpe7heYr3UfVwvsV7qXq6XWC91P9dLrJe6p+sl
1kvd1/US66Xu7XqJ9VL3d73Uc7TXS93j9RLrpe7zeon1Uvd6vcR6qfu9XmK9
1D1fL7Fe6r6vl1gvde/XS6yXuv/rJdZL7cF6ifVS+7BeYr3UXqyXWC+1H+sl
1kvtyXqJ9VL7sl5ivdTerJdYL7U/6yXWS+3Reon1Uvu0XmK91F6tl/p+WS91
v3wO4Pxe7f6c6HYQ36/6iPUR6yPWR6yPWB+xPmJ9xPqI9RHrI9ZHrI9YH7E+
Yn3E+qj3iK+PWB+xPmJ9xPqI9RHrI9ZHrI9YH7E+Yn3E+oj1Eesj1kesj1gf
sT5ifcT6iPUR6yPWR6yPWB+xPmJ9xPqI9RHrI9ZHrI9YH7E+Yn3E+oj1Eesj
1kc9V259xPqo55ysj1gf9Xe46yPWR/3dyPqI9VGfe1wfsT7q3qyPWB91f9ZH
rI+6R+sj1kfdpfUR66Pu1fqI9VH3a33E+qh7tj5ifdR9Wx+xPurerY9YH3X/
1kesj7qH6yPWR93H9RHro+7l+oj1UfdzfcT6qHu6PmJ91H1dH7E+6t6uj1gf
dX/XR71XZH3UPV4fsT7qPq+PWB91r9dHrI+63+sj1kfd8/UR66Pu+/qI9VH3
fn3E+qj7vz5ifdQerI9YH7UP6yPWR+3F+oj1UfuxPmJ91J6sj1gftS/rI9ZH
7c36iPVR+7M+Yn3UHq2PWB+1T+sj1kft1fqo75f1UffJ7+3P78nuz4Fu9/D9
qodYD7EeYj3Eeoj1EOsh1kOsh1gPsR5iPcR6iPUQ6yHWQ6yHWA+xHmI9xHqI
9RDrIdZDrIdYD7EeYj3Eeoj1EOsh1kOsh1gPsR5iPcR6iPUQ6yHWQ6yHWA+x
HmI9xHqI9RDrIdZDrIdYD7EeYj3Eeoj1EOsh1kM9V3c9xHqo57yth1gP9RyS
9RDrof5udj3Eeqi/+1gPsR7qc4zrIdZD3Z/1EOuh7tF6iPVQ92k9xHqoO7Ue
Yj3U/VoPsR7qnq2HWA9139ZDrIe6d+sh1kPdv/UQ66Hu4XqI9VD3cT3Eeqh7
uR5iPdT9XA+xHuqerodYD3Vf10Osh7q36yHWQ93f9VDvVVsPdY/XQ6yHus/r
IdZD3ev1EOuh7vd6iPVQ93w9xHqo+74eYj3UvV8PsR7q/q+HWA+1B+sh1kPt
w3qI9VB7sR5iPdR+rIdYD7Un6yHWQ+3Leoj1UHuzHmI91P6sh1gPtUfrIdZD
7dN6iPVQe7Ue6vtlPdT98Xv23//vve7PeW7n8P2qf1j/sP5h/cP6h/UP6x/W
P6x/WP+w/mH9w/qH9Q/rH9Y/rH9Y/7D+Yf3D+of1D+sf1j+sf1j/sP5h/cP6
h/UP6x/WP6x/WP+w/mH9w/qH9Q/rH9Y/rH9Y/7D+Yf3D+of1D+sf1j+sf1j/
sP5h/cP6h/UP65/eI7D+Yf3Tc23XP6x/eu7a+of1T88JWf+w/unvXNc/rH/6
u431D+ufPpe4/mH90z1a/7D+6T6tf1j/dK/WP6x/ulvrH9Y/3bP1D+uf7tv6
h/VP9279w/qn+7f+Yf3TPVz/sP7pPq5/WP90L9c/rH+6n+sf1j/d0/UP65/u
6/qH9U/3dv3D+qf7u/7pPbLrn+7x+of1T/d5/cP6p3u9/mH90/1e/7D+6Z6v
f1j/dN/XP6x/uvfrH9Y/3f/1D+uf9mD9w/qnfVj/sP5pL9Y/rH/aj/UP65/2
ZP3D+qd9Wf+w/mlv1j+sf9qf9Q/rn/Zo/cP6p31a/7D+aa/WP32/rH+6L34v
fn6PdX+Oc7uG71e9w3qH9Q7rHdY7rHdY77DeYb3Deof1Dusd1jusd1jvsN5h
vcN6h/UO6x3WO6x3WO+w3mG9w3qH9Q7rHdY7rHdY77DeYb3Deof1Dusd1jus
d1jvsN5hvcN6h/UO6x3WO6x3WO+w3mG9w3qH9Q7rHdY7rHd6T9J6h/VOz+1f
77De6bmy6x3WOz0Hbb3DeqfneKx3WO/0d6nrHdY7/d3Feof1Tp8zXO+w3uk+
rXdY73Sv1jusd7pf6x3WO92x9Q7rne7beof1TvduvcN6p/u33mG90z1c77De
6T6ud1jvdC/XO6x3up/rHdY73dP1Duud7ut6h/VO93a9w3qn+7veYb3TPV7v
sN7pPq93WO90r9c7rHe63+sd1jvd8/UO653u+3qH9U73fr3Deqf7v95hvdMe
rHdY77QP6x3WO+3Feof1Tvux3mG9056sd1jvtC/rHdY77c16h/VO+7PeYb3T
Hq13WO+0T+sd1jvt1Xqn75f1TvfD77HP76Xuz2lux/D9qm9Y37C+YX3D+ob1
Desb1jesb1jfsL5hfcP6hvUN6xvWN6xvWN+wvmF9w/qG9Q3rG9Y3rG9Y37C+
YX3D+ob1Desb1jesb1jfsL5hfcP6hvUN6xvWN6xvWN+wvmF9w/qG9Q3rG9Y3
rG9Y37C+YX3D+qb3Pq5vWN/0HqL1DeubnpO/vmF903Nd1zesb3ou2fqG9U3P
2VjfsL7p70jXN6xv+ruJ9Q3rmz43uL5hfdO9Wt+wvul+rW9Y33TP1jesb7pr
6xvWN9279Q3rm+7f+ob1TfdwfcP6pvu4vmF9071c37C+6X6ub1jfdE/XN6xv
uq/rG9Y33dv1Deub7u/6hvVN93h9w/qm+7y+YX3TvV7fsL7pfq9vWN90z9c3
rG+67+sb1jfd+/UN65vu//qG9U17sL5hfdM+rG9Y37QX6xvWN+3H+ob1TXuy
vmF9076sb1jftDfrG9Y37c/6hvVNe7S+YX3TPq1vWN+0V+ubvl/WN90Pn8M7
n7O5v3e6P5e5HcP3q75hfcP6hvUN6xvWN6xvWN+wvmF9w/qG9Q3rG9Y3rG9Y
37C+YX3D+ob1Desb1jesb1jfsL5hfcP6hvUN6xvWN6xvWN+wvmF9w/qG9Q3r
G9Y3rG9Y37C+YX3D+ob1Desb1jesb1jfsL5hfcP6hvVN77Fe37C+6b2K6xvW
N733Z33D+qbn1K9vWN/0nNX1Deubnhu2vmF903Mx1jesb/o70PUN65v+DmJ9
w/qme7W+YX3T/VrfsL7pnq1vWN9039Y3rG+6c+sb1jfdv/UN65vu4fqG9U33
cX3D+qZ7ub5hfdP9XN+wvumerm9Y33Rf1zesb7q36xvWN93f9Q3rm+7x+ob1
Tfd5fcP6pnu9vmF90/1e37C+6Z6vb1jfdN/XN6xvuvfrG9Y33f/1Deub9mB9
w/qmfVjfsL5pL9Y3rG/aj/UN65v2ZH3D+qZ9Wd+wvmlv1jesb9qf9Q3rm/Zo
fcP6pn1a37C+aa/WN32/rG+6Dz43dz43c3+vdH8Oc7uF71c9w3qG9QzrGdYz
rGdYz7CeYT3Deob1DOsZ1jOsZ1jPsJ5hPcN6hvUM6xnWM6xnWM+wnmE9w3qG
9QzrGdYzrGdYz7CeYT3Deob1DOsZ1jOsZ1jPsJ5hPcN6hvUM6xnWM6xnWM+w
nmE9w3qG9QzrGdYzvRd6PcN6pvcWrmdYz/SenfUM65meE7+eYT3Tc0/XM6xn
eq7Xeob1TM+xWM+wnunvONczrGf6u4b1DOuZ7td6hvVM92w9w3qm+7aeYT3T
vVvPsJ7p7q1nWM90D9czrGe6j+sZ1jPdy/UM65nu53qG9Uz3dD3Deqb7up5h
PdO9Xc+wnun+rmdYz3SP1zOsZ7rP6xnWM93r9Qzrme73eob1TPd8PcN6pvu+
nmE9071fz7Ce6f6vZ1jPtAfrGdYz7cN6hvVMe7GeYT3TfqxnWM+0J+sZ1jPt
y3qG9Ux7s55hPdP+rGdYz7RH6xnWM+3Teob1THu1nun7ZT3T97/PuZ3Pwdzf
G92fs9xO4ftVv7B+Yf3C+oX1C+sX1i+sX1i/sH5h/cL6hfUL6xfWL6xfWL+w
fmH9wvqF9QvrF9YvrF9Yv7B+Yf3C+oX1C+sX1i+sX1i/sH5h/cL6hfUL6xfW
L6xfWL+wfmH9wvqF9QvrF9YvrF9Yv7B+Yf3C+oX1C+uX3rO8fmH90nsB1y+s
X3qvzfqF9UvPaV+/sH7pOaTrF9YvPXdr/cL6pedOrF9Yv/R3mOsX1i/9ncL6
hfVL92z9wvql+7Z+Yf3SvVu/sH7p/q1fWL90B9cvrF+6j+sX1i/dy/UL65fu
5/qF9Uv3dP3C+qX7un5h/dK9Xb+wfun+rl9Yv3SP1y+sX7rP6xfWL93r9Qvr
l+73+oX1S/d8/cL6pfu+fmH90r1fv7B+6f6vX1i/tAfrF9Yv7cP6hfVLe7F+
Yf3SfqxfWL+0J+sX1i/ty/qF9Ut7s35h/dL+rF9Yv7RH6xfWL+3T+oX1S3u1
fun7Zf3S97fP2ZzPtdzfA92fo9wu4ftVr7BeYb3CeoX1CusV1iusV1ivsF5h
vcJ6hfUK6xXWK6xXWK+wXmG9wnqF9QrrFdYrrFdYr7BeYb3CeoX1CusV1ius
V1ivsF5hvcJ6hfUK6xXWK6xXWK+wXmG9wnqF9QrrFdYrrFdYr7BeYb3CeoX1
CusV1iu9t3i9wnql9+6tV1iv9B6Z9QrrlZ6Tvl5hvdJzQdcrrFd6LtZ6hfVK
z4lYr7Be6e8o1yusV/q7g/UK65Xu23qF9Ur3br3CeqX7t15hvdI9XK+wXuku
rldYr3Qv1yusV7qf6xXWK93T9Qrrle7reoX1Svd2vcJ6pfu7XmG90j1er7Be
6T6vV1ivdK/XK6xXut/rFdYr3fP1CuuV7vt6hfVK9369wnql+79eYb3SHqxX
WK+0D+sV1ivtxXqF9Ur7sV5hvdKerFdYr7Qv6xXWK+3NeoX1SvuzXmG90h6t
V1ivtE/rFdYr7dV6pe+X9Urfvz5Hdj6Xcn+vc39OcjuE71d9wvqE9QnrE9Yn
rE9Yn7A+YX3C+oT1CesT1iesT1ifsD5hfcL6hPUJ6xPWJ6xPWJ+wPmF9wvqE
9QnrE9YnrE9Yn7A+YX3C+oT1CesT1iesT1ifsD5hfcL6hPUJ6xPWJ6xPWJ+w
PmF9wvqE9QnrE9YnrE9Yn7A+6T3A6xPWJ73Xbn3C+qT3tqxPWJ/0nPL1CeuT
ntO5PmF90nOr1iesT3quw/qE9Ul/B7k+YX3S3xGsT1ifdO/WJ6xPun/rE9Yn
3cP1CeuT7uP6hPVJd3J9wvqk+7k+YX3SPV2fsD7pvq5PWJ90b9cnrE+6v+sT
1ifd4/UJ65Pu8/qE9Un3en3C+qT7vT5hfdI9X5+wPum+r09Yn3Tv1yesT7r/
6xPWJ+3B+oT1SfuwPmF90l6sT1iftB/rE9Yn7cn6hPVJ+7I+YX3S3qxPWJ+0
P+sT1ift0fqE9Un7tD5hfdJerU/6flmf9P3pc17ncyX39zT35yC3O/h+1SOs
R1iPsB5hPcJ6hPUI6xHWI6xHWI+wHmE9wnqE9QjrEdYjrEdYj7AeYT3CeoT1
COsR1iOsR1iPsB5hPcJ6hPUI6xHWI6xHWI+wHmE9wnqE9QjrEdYjrEdYj7Ae
YT3CeoT1COsR1iOsR1iPsB5hPcJ6hPUI6xHWI71Xdz3CeqT3xq1HWI/0npT1
COuRnhO+HmE90nMz1yOsR3qu1HqE9UjPYViPsB7p7xjXI6xH+juA9Qjrke7f
eoT1SPdwPcJ6pPu4HmE90r1cj7Ae6W6uR1iPdE/XI6xHuq/rEdYj3dv1COuR
7u96hPVI93g9wnqk+7weYT3SvV6PsB7pfq9HWI90z9cjrEe67+sR1iPd+/UI
65Hu/3qE9Uh7sB5hPdI+rEdYj7QX6xHWI+3HeoT1SHuyHmE90r6sR1iPtDfr
EdYj7c96hPVIe7QeYT3SPq1HWI+0V+uRvl/WI33/+RzW+VzI/b3L/TnH7Qy+
X/UH6w/WH6w/WH+w/mD9wfqD9QfrD9YfrD9Yf7D+YP3B+oP1B+sP1h+sP1h/
sP5g/cH6g/UH6w/WH6w/WH+w/mD9wfqD9QfrD9YfrD9Yf7D+YP3B+oP1B+sP
1h+sP1h/sP5g/cH6g/UH6w/WH6w/WH+w/mD9wfqD9Qfrj95Tu/5g/dF72dYf
rD96L8n6g/VHz+lef7D+6DmW6w/WHz33af3B+qPnJqw/WH/0d4frD9YffY5/
/cH6o3u4/mD90X1cf7D+6F6uP1h/dD/XH6w/uqPrD9Yf3df1B+uP7u36g/VH
93f9wfqje7z+YP3RfV5/sP7oXq8/WH90v9cfrD+65+sP1h/d9/UH64/u/fqD
9Uf3f/3B+qM9WH+w/mgf1h+sP9qL9Qfrj/Zj/cH6oz1Zf7D+aF/WH6w/2pv1
B+uP9mf9wfqjPVp/sP5on9YfrD/aq/VH3y/rj76/fE7qfK7j/h7l/hzjdgXf
r3qD9QbrDdYbrDdYb7DeYL3BeoP1BusN1husN1hvsN5gvcF6g/UG6w3WG6w3
WG+w3mC9wXqD9QbrDdYbrDdYb7DeYL3BeoP1BusN1husN1hvsN5gvcF6g/UG
6w3WG6w3WG+w3mC9wXqD9QbrDdYbrDdYb7DeYL3BeoP1BuuN3vu63mC90XvP
1husN3oPyHqD9UbPyV5vsN7ouZLrDdYbPZdpvcF6o+carDdYb/R3gusN1ht9
Dn+9wXqj+7jeYL3RvVxvsN7ofq43WG90T9cbrDe6q+sN1hvd2/UG643u73qD
9Ub3eL3BeqP7vN5gvdG9Xm+w3uh+rzdYb3TP1xusN7rv6w3WG9379Qbrje7/
eoP1Rnuw3mC90T6sN1hvtBfrDdYb7cd6g/VGe7LeYL3Rvqw3WG+0N+sN1hvt
z3qD9UZ7tN5gvdE+rTdYb7RX642+X9Yb2eeYzucy7u9F7s8pbkfw/aovWF+w
vmB9wfqC9QXrC9YXrC9YX7C+YH3B+oL1BesL1hesL1hfsL5gfcH6gvUF6wvW
F6wvWF+wvmB9wfqC9QXrC9YXrC9YX7C+YH3B+oL1BesL1hesL1hfsL5gfcH6
gvUF6wvWF6wvWF+wvmB9wfqC9QXrC9YXrC9YX/Qe+fUF64veo7q+YH3Re8XW
F6wveu/G+oL1Rc+pXl+wvug5j+sL1hc9J2l9wfqi5w6sL1hf9Hd96wvWF32O
fn3B+qJ7ub5gfdH9XF+wvuieri9YX3Rf1xesL7qz6wvWF93f9QXri+7x+oL1
Rfd5fcH6onu9vmB90f1eX7C+6J6vL1hfdN/XF6wvuvfrC9YX3f/1BeuL9mB9
wfqifVhfsL5oL9YXrC/aj/UF64v2ZH3B+qJ9WV+wvmhv1hesL9qf9QXri/Zo
fcH6on1aX7C+aK/WF32/rC/6/vA5o/O5ivt7jvtziNsNfL/qCdYTrCdYT7Ce
YD3BeoL1BOsJ1hOsJ1hPsJ5gPcF6gvUE6wnWE6wnWE+wnmA9wXqC9QTrCdYT
rCdYT7CeYD3BeoL1BOsJ1hOsJ1hPsJ5gPcF6gvUE6wnWE6wnWE+wnmA9wXqC
9QTrCdYTrCdYT7CeYD3BeoL1BOsJ1hOsJ3oP+3qC9UTvJV1PsJ7ovV3rCdYT
vediPcF6oudErydYT/ScxfUE64meW7SeYD3RcwHWE6wn+ju89QTriT4Hv55g
PdH9XE+wnuieridYT3Rf1xOsJ7q36wnWE93d9QTrie7xeoL1RPd5PcF6onu9
nmA90f1eT7Ce6J6vJ1hPdN/XE6wnuvfrCdYT3f/1BOuJ9mA9wXqifVhPsJ5o
L9YTrCfaj/UE64n2ZD3BeqJ9WU+wnmhv1hOsJ9qf9QTrifZoPcF6on1aT7Ce
aK/WE32/rCf6/9/ngM7nIu7vLe7PGW4n8P2qH1g/sH5g/cD6gfUD6wfWD6wf
WD+wfmD9wPqB9QPrB9YPrB9YP7B+YP3A+oH1A+sH1g+sH1g/sH5g/cD6gfUD
6wfWD6wfWD+wfmD9wPqB9QPrB9YPrB9YP7B+YP3A+oH1A+sH1g+sH1g/sH5g
/cD6gfUD6wfWD6wfWD+wfmD90HvM1w+sH3rP5/qB9UPvxVo/sH7ovRLrB9YP
PZd5/cD6oeccrh9YP/QcofUD64f+bn/9wPqhv5tbP7B+6HPs6wfWD93T9QPr
h+7r+oH1Q/d2/cD6ofu7fmD90B1eP7B+6D6vH1g/dK/XD6wfut/rB9YP3fP1
A+uH7vv6gfVD9379wPqh+79+YP3QHqwfWD+0D+sH1g/txfqB9UP7sX5g/dCe
rB9YP7Qv6wfWD+3N+oH1Q/uzfmD90B6tH1g/tE/rB9YP7dX6oe+X9UP/f/uc
zvlcw/09xP05wu0Cvl/1AusF1gusF1gvsF5gvcB6gfUC6wXWC6wXWC+wXmC9
wHqB9QLrBdYLrBdYL7BeYL3AeoH1AusF1gusF1gvsF5gvcB6gfUC6wXWC6wX
WC+wXmC9wHqB9QLrBdYLrBdYL7BeYL3AeoH1AusF1gusF1gvsF5gvcB6gfUC
6wXWC6wXWC/0HvD1AuuF3pu5XmC90Hun1gusF3pvw3qB9ULPQV4vsF7oOYPr
BdYLPddnvcB6ob+rXy+wXujv3NYLrBf6HPp6gfVC93W9wHqhe7teYL3Q/V0v
sF7oHq8XWC90l9cLrBe61+sF1gvd7/UC64Xu+XqB9UL3fb3AeqF7v15gvdD9
Xy+wXmgP1gusF9qH9QLrhfZivcB6of1YL7BeaE/WC6wX2pf1AuuF9ma9wHqh
/VkvsF5oj9YLrBfap/UC64X2ar3Q98t6of9/fY7mfC7h/l7h/pzgdgDfr/qA
9QHrA9YHrA9YH7A+YH3A+oD1AesD1gesD1gfsD5gfcD6gPUB6wPWB6wPWB+w
PmB9wPqA9QHrA9YHrA9YH7A+YH3A+oD1AesD1gesD1gfsD5gfcD6gPUB6wPW
B6wPWB+wPmB9wPqA9QHrA9YHrA9YH7A+YH3A+oD1AesD1gesD1gf9B7t9QHr
g95DuT5gfdB7nNYHrA96L8L6gPVBzx1eH7A+6Dl/6wPWBz1nZ33A+qC/e18f
sD7o79LWB6wP+hz5+oD1Qfd2fcD6oPu7PmB90D1eH7A+6D6vD1gfdKfXB6wP
ut/rA9YH3fP1AeuD7vv6gPVB9359wPqg+78+YH3QHqwPWB+0D+sD1gftxfqA
9UH7sT5gfdCerA9YH7Qv6wPWB+3N+oD1QfuzPmB90B6tD1gftE/rA9YH7dX6
oO+X9UH///oc7fmc4v2cwf29wf25wO0Avl/1AesD1gesD1gfsD5gfcD6gPUB
6wPWB6wPWB+wPmB9wPqA9QHrA9YHrA9YH7A+YH3A+oD1AesD1gesD1gfsD5g
fcD6gPUB6wPWB6wPWB+wPmB9wPqA9QHrA9YHrA9YH7A+YH3A+oD1AesD1ges
D1gfsD5gfcD6gPUB6wPWB6wPWB+wPmB90Hup1wesD3qv4/qA9UHvSVofsD7o
PQTrA9YHPfd3fcD6oOfurQ9YH/QcnPUB64P+Tn19wPqgvytbH7A+6N6uD1gf
dH/XB6wPusfrA9YH3ef1AeuD7vX6gPVBd3t9wPqge74+YH3QfV8fsD7o3q8P
WB90/9cHrA/ag/UB64P2YX3A+qC9WB+wPmg/1gesD9qT9QHrg/ZlfcD6oL1Z
H7A+aH/WB6wP2qP1AeuD9ml9wPqgvVof9P2yPuj/T59zPZ8zvJ8buL8XuD8H
uLvP96seYD3AeoD1AOsB1gOsB1gPsB5gPcB6gPUA6wHWA6wHWA+wHmA9wHqA
9QDrAdYDrAdYD7AeYD3AeoD1AOsB1gOsB1gPsB5gPcB6gPUA6wHWA6wHWA+w
HmA9wHqA9QDrAdYDrAdYD7AeYD3AeoD1AOsB1gOsB1gPsB5gPcB6gPUA6wHW
A6wHWA/0Xuf1AOuB3pO4HmA90HuI1gOsB3ru/3qA9UDP3V0PsB7oOXjrAdYD
PadmPcB6oL8rXw+wHujvwtYDrAe6v+sB1gPd4/UA64Hu83qA9UD3ej3AeqD7
vR5gPdAdXw+wHui+rwdYD3Tv1wOsB7r/6wHWA+3BeoD1QPuwHmA90F6sB1gP
tB/rAdYD7cl6gPVA+7IeYD3Q3qwHWA+0P+sB1gPt0XqA9UD7tB5gPdBerQf6
flkP9P/f+TuD+7nB+7mA+3uA++/+u/v3q/1n+8/2n+0/23+2/2z/2f6z/Wf7
z/af7T/bf7b/bP/Z/rP9Z/vP9p/tP9t/tv9s/9n+s/1n+8/2n+0/23+2/2z/
2f6z/Wf7z/af7T/bf7b/bP/Z/rP9Z/vP9p/tP9t/tv9s/9n+s/1n+8/2n+0/
23+2/2z/2f6z/Wf7z/af7T/bf7b/bP/Z/rP9773I23+2/713cPvP9r/3/Gz/
2f73nP3tP9v/nnu7/Wf733Pptv9s/3uOzPaf7X9/B779Z/vf33Vt/9n+d4+3
/2z/u8/bf7b/3evtP9v/7vf2n+1/93z7z/a/u779Z/vfvd/+s/3v/m//2f63
B9t/tv/tw/af7X97sf1n+99+bP/Z/rcn23+2/+3L9p/tf3uz/Wf73/5s/9n+
t0fbf7b/7dP2n+1/e7X97/tl+3/3/n7O7/5e//4c//47/u4636/2nu0923u2
92zv2d6zvWd7z/ae7T3be7b3bO/Z3rO9Z3vP9p7tPdt7tvds79nes71ne8/2
nu0923u292zv2d6zvWd7z/ae7T3be7b3bO/Z3rO9Z3vP9p7tPdt7tvds79ne
s71ne8/2nu0923u292zv2d6zvWd7z/ae7T3be7b3bO/Z3rO9Z3vP9p7tfe8V
3t6zve89ftt7tve9R2d7z/a+59pv79ne99zZ7T3b+54Tt71ne99zXrb3bO/7
u+3tPdv7/i5re8/2vvu8vWd7373e3rO9735v79ned8+392zvu+/be7b33fnt
Pdv77v/2nu19e7C9Z3vfPmzv2d63F9t7tvftx/ae7X17sr1ne9++bO/Z3rc3
23u29+3P9p7tfXu0vWd73z5t79net1fb+75ftvd33+/n9O7v5e/P5e+/0++O
8/1q39m+s31n+872ne0723e272zf2b6zfWf7zvad7Tvbd7bvbN/ZvrN9Z/vO
9p3tO9t3tu9s39m+s31n+872ne0723e272zf2b6zfWf7zvad7Tvbd7bvbN/Z
vrN9Z/vO9p3tO9t3tu9s39m+s31n+872ne0723e272zf2b6zfWf7zvad7Tvb
d7bvbN/ZvrN9772823e2770Xb/vO9r331Gzf2b73HPntO9v3nvu6fWf73nPb
tu9s33sOy/ad7Xt/Z719Z/ve31Vt39m+d6+372zfu9/bd7bv3fPtO9v37vv2
ne179377zva9u799Z/veHmzf2b63D9t3tu/txfad7Xv7sX1n+96ebN/Zvrcv
23e27+3N9p3te/uzfWf73h5t39m+t0/bd7bv7dX2ve+X7fvd8/u5uvt79ftz
9vvv8LvbfL/ac7bnbM/ZnrM9Z3vO9pztOdtztudsz9mesz1ne872nO0523O2
52zP2Z6zPWd7zvac7Tnbc7bnbM/ZnrM9Z3vO9pztOdtztudsz9mesz1ne872
nO0523O252zP2Z6zPWd7zvac7Tnbc7bnbM/ZnrM9Z3vO9pztOdtztudsz9me
sz1ne872nO0523O252zP2Z73XtvtOdvz3jO3PWd73ntgtudsz3tu+/ac7XnP
Xd2esz3vOWrbc7bnPSdle872vL+L3p6zPe/vorbnbM+739tztufd8+052/Pu
+/ac7Xn3fnvO9rz7vz1ne94ObM/ZnrcP23O25+3F9pztefuxPWd73p5sz9me
ty/bc7bn7c32nO15+7M9Z3veHm3P2Z63T9tztuft1fa875ft+d3v+zm4+3vx
+3Pz++/su9N8v9pvtt9sv9l+s/1m+832m+0322+232y/2X6z/Wb7zfab7Tfb
b7bfbL/ZfrP9ZvvN9pvtN9tvtt9sv9l+s/1m+832m+0322+232y/2X6z/Wb7
zfab7Tfbb7bfbL/ZfrP9ZvvN9pvtN9tvtt9sv9l+s/1m+832m+0322+232y/
2X6z/Wb7zfab7Tfbb7bfbL97D/32m+1374XdfrP97r1t22+2371nZfvN9rvn
pG+/2X733NPtN9vvnmu2/Wb73XNMtt9sv/s75u032+/+jmn7zfa7e779Zvvd
fd9+s/3u3m+/2X53/7ffbL/bg+032+92YfvN9ru92H6z/W4/tt9sv9uT7Tfb
7/Zl+832u73ZfrP9bn+232y/26PtN9vv9mn7zfa7vdp+9/2y/b57fT+3dn+v
fX8Ofv8dfXeZ71d7zfaa7TXba7bXbK/ZXrO9ZnvN9prtNdtrttdsr9les71m
e832mu0122u212yv2V6zvWZ7zfaa7TXba7bXbK/ZXrO9ZnvN9prtNdtrttds
r9les71me832mu0122u212yv2V6zvWZ7zfaa7TXba7bXbK/ZXrO9ZnvN9prt
Ndtrttdsr9les71me832mu012+ve2769Znvde1W312yvew/a9prtde8x2V6z
ve655Ntrttc9d3R7zfa654xtr9le95yR7TXb6/7OeHvN9rq/O9pes73uvm+v
2V5377fXbK+7/9trttftwfaa7XX7sL1me91ObK/ZXrcf22u21+3J9prtdfuy
vWZ73d5sr9letz/ba7bX7dH2mu11+7S9ZnvdXm2v+37ZXr8+V34/d3Z/T31/
zn3/3Xx3+X61z2yf2T6zfWb7zPaZ7TPbZ7bPbJ/ZPrN9ZvvM9pntM9tnts9s
n9k+s31m+8z2me0z22e2z2yf2T6zfWb7zPaZ7TPbZ7bPbJ/ZPrN9ZvvM9pnt
M9tnts9sn9k+s31m+8z2me0z22e2z2yf2T6zfWb7zPaZ7TPbZ7bPbJ/ZPrN9
ZvvM9pntM9tnts9sn9k+s31m+9x7zrfPbJ97L+n2me1z7xXbPrN97j0h22e2
zz0HfPvM9rnnfm6f2T733K/tM9vnnvuxfWb73N8Bb5/ZPvd3Qttnts/d++0z
2+fu//aZ7XN7sH1m+9w+bJ/ZPrcX22e2z+3G9pntc3uyfWb73L5sn9k+tzfb
Z7bP7c/2me1ze7R9ZvvcPm2f2T63V9vnvl+2z6/Pfd/Pid3fM9+fW99/F98d
vl/tMdtjtsdsj9kesz1me8z2mO0x22O2x2yP2R6zPWZ7zPaY7THbY7bHbI/Z
HrM9ZnvM9pjtMdtjtsdsj9kesz1me8z2mO0x22O2x2yP2R6zPWZ7zPaY7THb
Y7bHbI/ZHrM9ZnvM9pjtMdtjtsdsj9kesz1me8z2mO0x22O2x2yP2R6zPWZ7
zPaY7THbY7bHbI/ZHrM97r3g22O2x73Xc3vM9rj3dG2P2R73Ho7tMdvjnru9
PWZ73HM3t8dsj3vu1vaY7XHP4dgesz3u73S3x2yP+7ue7THb4+7/9pjtcXuw
PWZ73D5sj9ketxfbY7bH7cf2mO1xO7I9ZnvcvmyP2R63N9tjtsftz/aY7XF7
tD1me9w+bY/ZHrdX2+O+X7bHr89l38913d8T359D33/33t29X+0v21+2v2x/
2f6y/WX7y/aX7S/bX7a/bH/Z/rL9ZfvL9pftL9tftr9sf9n+sv1l+8v2l+0v
21+2v2x/2f6y/WX7y/aX7S/bX7a/bH/Z/rL9ZfvL9pftL9tftr9sf9n+sv1l
+8v2l+0v21+2v2x/2f6y/WX7y/aX7S/bX7a/bH/Z/rL9ZfvL9pftL9tftr9s
f9n+sv1l+9t7tLe/bH97L+b2l+1v773a/rL97T0X21+2vz3nevvL9rfnXG5/
2f723KvtL9vfnoux/WX729/Rbn/Z/vZ3ONtftr/twfaX7W/7sP1l+9tebH/Z
/rYf21+2v+3J9pftb7uy/WX7295sf9n+tj/bX7a/7dH2l+1v+7T9ZfvbXm1/
+37Z/r4+N30/h3V/z3t/rnz/XXt39n61t2xv2d6yvWV7y/aW7S3bW7a3bG/Z
3rK9ZXvL9pbtLdtbtrdsb9nesr1le8v2lu0t21u2t2xv2d6yvWV7y/aW7S3b
W7a3bG/Z3rK9ZXvL9pbtLdtbtrdsb9nesr1le8v2lu0t21u2t2xv2d6yvWV7
y/aW7S3bW7a3bG/Z3rK9ZXvL9pbtLdtbtrdsb9nesr1le8v2lu0t29veO729
ZXvbeyW3t2xve4/U9pbtbe+R2N6yve050ttbtrc9V3J7y/a2505tb9ne9pyK
7S3b2/7OdXvL9ra/m9nesr1tH7a3bG/bi+0t29v2Y3vL9rY92d6yvW1ftrds
b9uZ7S3b2/Zne8v2tj3a3rK9bZ+2t2xv26vtbd8v29vX3yXdzznfz1Hd39ve
nxvff8fenb1f7S3bW7a3bG/Z3rK9ZXvL9pbtLdtbtrdsb9nesr1le8v2lu0t
21u2t2xv2d6yvWV7y/aW7S3bW7a3bG/Z3rK9ZXvL9pbtLdtbtrdsb9nesr1l
e8v2lu0t21u2t2xv2d6yvWV7y/aW7S3bW7a3bG/Z3rK9ZXvL9pbtLdtbtrds
b9nesr1le8v2lu0t21u2t2xv2d6yvWV7y/aW7W3vbd7esr3tPY3bW7a3vadp
e8v2tvc0bG/Z3vbc5u0t29ue67i9ZXvbc6C2t2xve47E9pbtbX+Xur1le9s+
bG/Z3rYX21u2t+3H9pbtbXuyvWV7275sb9netjfbW7a37c72lu1te7S9ZXvb
Pm1v2d62V9vbvl+2t6+/G7qfS76fg7q/h70/F77/br27er/aV7avbF/ZvrJ9
ZfvK9pXtK9tXtq9sX9m+sn1l+8r2le0r21e2r2xf2b6yfWX7yvaV7SvbV7av
bF/ZvrJ9ZfvK9pXtK9tXtq9sX9m+sn1l+8r2le0r21e2r2xf2b6yfWX7yvaV
7SvbV7avbF/ZvrJ9ZfvK9pXtK9tXtq9sX9m+sn1l+8r2le0r21e2r2xf2b6y
fWX7yvaV7SvbV7avvfd4+8r2tfcebl/Zvvbeo+0r29feg7B9Zfvac5K3r2xf
e67i9pXta89l2r6yfe05D9tXtq/9Hen2le1re7F9Zfvafmxf2b62J9tXtq/t
y/aV7Wt7s31l+9r+bF/ZvrZD21e2r+3T9pXta3u1fe37Zfv6+rue+zni+zmm
+3vV+3Pf++/Su6P3qz1le8r2lO0p21O2p2xP2Z6yPWV7yvaU7SnbU7anbE/Z
nrI9ZXvK9pTtKdtTtqdsT9mesj1le8r2lO0p21O2p2xP2Z6yPWV7yvaU7Snb
U7anbE/ZnrI9ZXvK9pTtKdtTtqdsT9mesj1le8r2lO0p21O2p2xP2Z6yPWV7
yvaU7SnbU7anbE/ZnrI9ZXvK9pTtKdtTtqdsT9mesj1le8r2tPcGb0/Znvbe
wO0p29PeI7Q9ZXvaewa2p2xPey7x9pTtac813J6yPe05SdtTtqc9h2F7yva0
v/vcnrI9bT+2p2xP25PtKdvT9mV7yva0vdmesj1tf7anbE/bo+0p29N2aXvK
9rS92p72/bI9ff3dzf3c7/0c0v096f057v13593N+9V+sv1k+8n2k+0n20+2
n2w/2X6y/WT7yfaT7SfbT7afbD/ZfrL9ZPvJ9pPtJ9tPtp9sP9l+sv1k+8n2
k+0n20+2n2w/2X6y/WT7yfaT7SfbT7afbD/ZfrL9ZPvJ9pPtJ9tPtp9sP9l+
sv1k+8n2k+0n20+2n2w/2X6y/WT7yfaT7SfbT7afbD/ZfrL9ZPvJ9pPtJ9tP
tp9sP9l+sv1k+8n2s/fsbj/Zfvbeve0n28/ey7P9ZPvZc/y3n2w/ew7w9pPt
Z88V3H6y/ey5RdtPtp89J2H7yfazv9PcfrL9bE+2n2w/25ftJ9vP9mb7yfaz
/dl+sv1sj7afbD/bp+0n2892avvZ98v28/V3MfdzuvdzRPf3nPfnsvfflXcn
71d7yfaS7SXbS7aXbC/ZXrK9ZHvJ9pLtJdtLtpdsL9lesr1ke8n2ku0l20u2
l2wv2V6yvWR7yfaS7SXbS7aXbC/ZXrK9ZHvJ9pLtJdtLtpdsL9lesr1ke8n2
ku0l20u2l2wv2V6yvWR7yfaS7SXbS7aXbC/ZXrK9ZHvJ9pLtJdtLtpdsL9le
sr1ke8n2ku0l20u2l2wv2V6yvWR7yfaS7WXvod9esr3svbTbS7aXvbdue8n2
svfcbC/ZXvac/O0l28ueu7u9ZHvZc/22l2wve47Q9pLtZc8x2F6yvezvKreX
bC/bl+0l28v2ZnvJ9rL92V6yvWyPtpdsL9un7SXby/Zqe9n3y/by9Xcr93O1
93M/9/eU9+es99+NdxfvV/vI9pHtI9tHto9sH9k+sn1k+8j2ke0j20e2j2wf
2T6yfWT7yPaR7SPbR7aPbB/ZPrJ9ZPvI9pHtI9tHto9sH9k+sn1k+8j2ke0j
20e2j2wf2T6yfWT7yPaR7SPbR7aPbB/ZPrJ9ZPvI9pHtI9tHto9sH9k+sn1k
+8j2ke0j20e2j2wf2T6yfWT7yPaR7SPbR7aPbB/ZPrJ9ZPvI9pHtI9vH3tO+
fWT72Htct49sH3vv2/aR7WPvjdk+sn3sOfTbR7aPPed2+8j2sefqbR/ZPvZc
n+0j28eeM7B9ZPvY30FuH9k+tjfbR7aP7c/2ke1je7R9ZPvYPm0f2T62V9vH
vl+2j6+/K7mfe72f07m/Z7w/N73/Lrw7eL/aQ7aHbA/ZHrI9ZHvI9pDtIdtD
todsD9kesj1ke8j2kO0h20O2h2wP2R6yPWR7yPaQ7SHbQ7aHbA/ZHrI9ZHvI
9pDtIdtDtodsD9kesj1ke8j2kO0h20O2h2wP2R6yPWR7yPaQ7SHbQ7aHbA/Z
HrI9ZHvI9pDtIdtDtodsD9kesj1ke8j2kO0h20O2h2wP2R6yPWR7yPaQ7SHb
Q7aHbA/ZHrI97D3m20O2h733dHvI9rD3pm0P2R72HpbtIdvDnvO+PWR72HNl
t4dsD3uu3faQ7WHP2dkesj3sOQDbQ7aH/d3i9pDtYfuzPWR72B5tD9ketk/b
Q7aH7dX2sO+X7eHr7zzu51Lv52ru7wnvz0Hvv/vu7t2v9o/tH9s/tn9s/9j+
sf1j+8f2j+0f2z+2f2z/2P6x/WP7x/aP7R/bP7Z/bP/Y/rH9Y/vH9o/tH9s/
tn9s/9j+sf1j+8f2j+0f2z+2f2z/2P6x/WP7x/aP7R/bP7Z/bP/Y/rH9Y/vH
9o/tH9s/tn9s/9j+sf1j+8f2j+0f2z+2f2z/2P6x/WP7x/aP7R/bP7Z/bP/Y
/rH9Y/vH9o/tH9s/tn9s/9j+9Z7v7R/bv94Tuv1j+9d7x7Z/bP96r8n2j+1f
z1Hf/rH96zmu2z+2fz1XbvvH9q/n3mz/2P71d/rbP7Z//V3h9o/tX3u0/WP7
1z5t/9j+tVfbv75ftn+vv7u4nxu9n4O5v+e7P9e8/667O3e/2ju2d2zv2N6x
vWN7x/aO7R3bO7Z3bO/Y3rG9Y3vH9o7tHds7tnds79jesb1je8f2ju0d2zu2
d2zv2N6xvWN7x/aO7R3bO7Z3bO/Y3rG9Y3vH9o7tHds7tnds79jesb1je8f2
ju0d2zu2d2zv2N6xvWN7x/aO7R3bO7Z3bO/Y3rG9Y3vH9o7tHds7tnds79je
sb1je8f2ju0d2zu2d2zv2N6xvWN7x/au92Bv79je9V7N7R3bu97btb1je9d7
QrZ3bO96Tvn2ju1dz03d3rG967lu2zu2dz2HZnvH9q6/m9/esb3r7/62d2zv
2qftHdu79mp71/fL9u71dxD3c533cyv393T355T332131+5X+8b2je0b2ze2
b2zf2L6xfWP7xvaN7RvbN7ZvbN/YvrF9Y/vG9o3tG9s3tm9s39i+sX1j+8b2
je0b2ze2b2zf2L6xfWP7xvaN7RvbN7ZvbN/YvrF9Y/vG9o3tG9s3tm9s39i+
sX1j+8b2je0b2ze2b2zf2L6xfWP7xvaN7RvbN7ZvbN/YvrF9Y/vG9o3tG9s3
tm9s39i+sX1j+8b2je0b2ze2b2zf2L6xfes90ds3tm+9h3L7xvat915t39i+
9d6N7Rvbt54Dvn1j+9ZzSrdvbN96rtr2je1bz4HZvrF96+/Yt29s3/q7vO0b
27f2avvW98v27fV3Cfdzl/dzJvf3bPfnjvffZXfH7ld7xvaM7RnbM7ZnbM/Y
nrE9Y3vG9oztGdsztmdsz9iesT1je8b2jO0Z2zO2Z2zP2J6xPWN7xvaM7Rnb
M7ZnbM/YnrE9Y3vG9oztGdsztmdsz9iesT1je8b2jO0Z2zO2Z2zP2J6xPWN7
xvaM7RnbM7ZnbM/YnrE9Y3vG9oztGdsztmdsz9iesT1je8b2jO0Z2zO2Z2zP
2J6xPWN7xvaM7RnbM7ZnbM/YnrE9Y3vWe5S3Z2zPem/j9oztWe+N2p6xPes9
Ftsztmc9Z3t7xvas54Juz9ie9Ryz7Rnbs57Dsj1je9bflW/P2J71d3Pbs75f
tmevvxO4n4u8nwu5vye7P0e8/+66u3W/2i+2X2y/2H6x/WL7xfaL7RfbL7Zf
bL/YfrH9YvvF9ovtF9svtl9sv9h+sf1i+8X2i+0X2y+2X2y/2H6x/WL7xfaL
7RfbL7ZfbL/YfrH9YvvF9ovtF9svtl9sv9h+sf1i+8X2i+0X2y+2X2y/2H6x
/WL7xfaL7RfbL7ZfbL/YfrH9YvvF9ovtF9svtl9sv9h+sf1i+8X2i+0X2y+2
X2y/2H6x/WL7xfaL7RfbL7ZfvWd4+8X2q/ccbr/YfvXepe0X26/eC7H9YvvV
c6y3X2y/eu7m9ovtV88N236x/eo5KNsvtl/9nff2q++X7dfrc/v3c4v3cxz3
91z354L331V3p+5Xe8X2iu0V2yu2V2yv2F6xvWJ7xfaK7RXbK7ZXbK/YXrG9
YnvF9ortFdsrtldsr9hesb1ie8X2iu0V2yu2V2yv2F6xvWJ7xfaK7RXbK7ZX
bK/YXrG9YnvF9ortFdsrtldsr9hesb1ie8X2iu0V2yu2V2yv2F6xvWJ7xfaK
7RXbK7ZXbK/YXrG9YnvF9ortFdsrtldsr9hesb1ie8X2iu0V2yu2V2yv2F6x
vWJ7xfaK7VXv4d1esb3qvYDbK7ZXvbdoe8X2qvcsbK/YXvVc6O0V26uea7m9
YnvVc7q2V2yveg7J9qrvl+3V6+/K7ufq7+cM7+cw7u+t7s/97r+j7k7dr/aK
7RXbK7ZXbK/YXrG9YnvF9ortFdsrtldsr9hesb1ie8X2iu0V2yu2V2yv2F6x
vWJ7xfaK7RXbK7ZXbK/YXrG9YnvF9ortFdsrtldsr9hesb1ie8X2iu0V2yu2
V2yv2F6xvWJ7xfaK7RXbK7ZXbK/YXrG9YnvF9ortFdsrtldsr9hesb1ie8X2
iu0V2yu2V2yv2F6xvWJ7xfaK7RXbK7ZXbK/YXrG9YnvF9ortVe+J316xveq9
tdsrtle9V297xfaq9wBtr9he9d6C7RXbq567vL1ie9VzJLdXbK96Ttb2qu+X
7dXr77zu597v5wLv5yju76Huz/Xuv5vuLt2v9ontE9sntk9sn9g+sX1i+8T2
ie0T2ye2T2yf2D6xfWL7xPaJ7RPbJ7ZPbJ/YPrF9YvvE9ontE9sntk9sn9g+
sX1i+8T2ie0T2ye2T2yf2D6xfWL7xPaJ7RPbJ7ZPbJ/YPrF9YvvE9ontE9sn
tk9sn9g+sX1i+8T2ie0T2ye2T2yf2D6xfWL7xPaJ7RPbJ7ZPbJ/YPrF9YvvE
9ontE9sntk9sn9g+sX1i+8T2ie0T26feo759YvvUe163T2yfei/d9ontU+/R
2T6xfeo9ANsntk8913j7xPap5zZun/p+2T69/u7qfi79fo7vfg7i/l7p/tzu
/rvo7tD9ao/YHrE9YnvE9ojtEdsjtkdsj9gesT1ie8T2iO0R2yO2R2yP2B6x
PWJ7xPaI7RHbI7ZHbI/YHrE9YnvE9ojtEdsjtkdsj9gesT1ie8T2iO0R2yO2
R2yP2B6xPWJ7xPaI7RHbI7ZHbI/YHrE9YnvE9ojtEdsjtkdsj9gesT1ie8T2
iO0R2yO2R2yP2B6xPWJ7xPaI7RHbI7ZHbI/YHrE9YnvE9ojtEdsjtkdsj9ge
sT1ie9R7xrdHbI96L+r2iO1R73HbHrE96j002yO2Rz1Xf3vE9qjnBm+P+n7Z
Hr3+Dup+bvx+7u5+juH+nuj+HO7+u+fuzv1qf9j+sP1h+8P2h+0P2x+2P2x/
2P6w/WH7w/aH7Q/bH7Y/bH/Y/rD9YfvD9oftD9sftj9sf9j+sP1h+8P2h+0P
2x+2P2x/2P6w/WH7w/aH7Q/bH7Y/bH/Y/rD9YfvD9oftD9sftj9sf9j+sP1h
+8P2h+0P2x+2P2x/2P6w/WH7w/aH7Q/bH7Y/bH/Y/rD9YfvD9oftD9sftj9s
f9j+sP1h+8P2h+0P2x+2P2x/2P6w/WH7w/an93Bvf9j+9N7Q7Q/bn957tv1h
+9N7XLY/bH96Tv32p++X7c/r75Lu57rv5+Tu5xDu73nuz9Xuv2vuztyv9obt
Ddsbtjdsb9jesL1he8P2hu0N2xu2N2xv2N6wvWF7w/aG7Q3bG7Y3bG/Y3rC9
YXvD9obtDdsbtjdsb9jesL1he8P2hu0N2xu2N2xv2N6wvWF7w/aG7Q3bG7Y3
bG/Y3rC9YXvD9obtDdsbtjdsb9jesL1he8P2hu0N2xu2N2xv2N6wvWF7w/aG
7Q3bG7Y3bG/Y3rC9YXvD9obtDdsbtjdsb9jesL1he8P2hu0N2xu2N2xv2N70
XurtDdub3qu5vWF703vCtjdsb3oPyvam75ftzevvhO7nru/n2u7nBu7vae7P
ye6/W+6u3K/2he0L2xe2L2xf2L6wfWH7wvaF7QvbF7YvbF/YvrB9YfvC9oXt
C9sXti9sX9i+sH1h+8L2he0L2xe2L2xf2L6wfWH7wvaF7QvbF7YvbF/YvrB9
YfvC9oXtC9sXti9sX9i+sH1h+8L2he0L2xe2L2xf2L6wfWH7wvaF7QvbF7Yv
bF/YvrB9YfvC9oXtC9sXti9sX9i+sH1h+8L2he0L2xe2L2xf2L6wfWH7wvaF
7QvbF7YvbF/YvrB96T3N2xe2L713cvvC9qX3am1f+n7Zvrz+bud+Lvp+7uz+
nv/+nuX+3Ov+u+TuyP1qT9iesD1he8L2hO0J2xO2J2xP2J6wPWF7wvaE7Qnb
E7YnbE/YnrA9YXvC9oTtCdsTtidsT9iesD1he8L2hO0J2xO2J2xP2J6wPWF7
wvaE7QnbE7YnbE/YnrA9YXvC9oTtCdsTtidsT9iesD1he8L2hO0J2xO2J2xP
2J6wPWF7wvaE7QnbE7YnbE/YnrA9YXvC9oTtCdsTtidsT9iesD1he8L2hO0J
2xO2J2xP2J6wPWF7wvaE7QnbE7Ynvbd4e8L2pPcybk/6ftmevP6O5n5O+X4u
7P5e/v6e5P4c6/674+7G/Wo/2H6w/WD7wfaD7QfbD7YfbD/YfrD9YPvB9oPt
B9sPth9sP9h+sP1g+8H2g+0H2w+2H2w/2H6w/WD7wfaD7QfbD7YfbD/YfrD9
YPvB9oPtB9sPth9sP9h+sP1g+8H2g+0H2w+2H2w/2H6w/WD7wfaD7QfbD7Yf
bD/YfrD9YPvB9oPtB9sPth9sP9h+sP1g+8H2g+0H2w+2H2w/2H6w/WD7wfaD
7QfbD7YfbD/YfrD9YPvB9oPtB9uP3nO//WD70Xt8tx99v2w/Xn/Hcj83fD+3
dX+Pfn/PcX8udf9dcXfifrUXbC/YXrC9YHvB9oLtBdsLthdsL9hesL1ge8H2
gu0F2wu2F2wv2F6wvWB7wfaC7QXbC7YXbC/YXrC9YHvB9oLtBdsLthdsL9he
sL1ge8H2gu0F2wu2F2wv2F6wvWB7wfaC7QXbC7YXbC/YXrC9YHvB9oLtBdsL
thdsL9hesL1ge8H2gu0F2wu2F2wv2F6wvWB7wfaC7QXbC7YXbC/YXrC9YHvB
9oLtBdsLthdsL9hesL1ge8H2gu0F24ve87696Ptle/H6O5L7Od77uar7e+/7
e4r7c6b774a7C/erfWD7wPaB7QPbB7YPbB/YPrB9YPvA9oHtA9sHtg9sH9g+
sH1g+8D2ge0D2we2D/zRde/hPlT7H8BL90iOKJVKKioVR44SGukqpZLooiiS
JKWLpEKh5CCXKBSSkshBIpSEJJG73O+2bbt2V8n5dZ5nXmueZ/2er3/meZnZ
3+93z6zPe813rZnZ+gfWP7D+gfUPrH9g/QPrH1j/wPoH1j+w/oH1D6x/YP0D
6x9Y/8D6B9Y/sP6B9Q+sf2D9A+sfWP/A+gfWP7D+gfUPrH9g/QPrH1j/wPoH
1j+w/oH1D6x/YP0D6x9Y/8D6B9Y/sP6B9Q+sf2D9A+sfWP/A+gfWP7D+gfUP
rH9g/QPrH1j/wPoH1j+w/oH1D6x/YP0D6x9Y/8D6B9Y/hHpJ+4dc93HE19XG
1z3F89TxPEM8bhR/L4j7gXipP2D9AesPWH/A+gPWH7D+gPUHrD9g/QHrD1h/
wPoD1h+w/oD1B6w/YP0B6w9Yf8D6A9YfsP6A9QesP2D9AesPWH/A+gPWH7D+
gPUHrD9g/QHrD1h/wPoD1h+w/oD1B6w/YP0B6w9Yf8D6A9YfsP6A9QesP2D9
AesPWH/A+gPWH7D+gPUHrD9g/QHrD1h/wPoD1h+w/oD1B6w/YP0B6w9Yf8D6
A9YfsP6A9QesP2D9AesPWH/A+gPWH7D+gPUHrD9g/QHrD1h/wPoD1h+w/iDU
S9of5LqPIr7ONb4uKZ5XjucJ4nGg+Lw/zv14Kf9Z/rP8Z/nP8p/lP8t/lv8s
/1n+s/xn+c/yn+U/y3+W/yz/Wf6z/Gf5z/Kf5T/Lf5b/LP9Z/rP8Z/nP8p/l
P8t/lv8s/1n+s/xn+c/yn+U/y3+W/yz/Wf6z/Gf5z/Kf5T/Lf5b/LP9Z/rP8
Z/nP8p/lP8t/lv8s/1n+s/xn+c/yn+U/y3+W/yz/Wf6z/Gf5z/Kf5T/Lf5b/
LP9Z/rP8Z/nP8p/lP8t/lv8s/1n+s/xn+c/yn+V/qJc0/3PdxxBfdxpfNxTP
A8fj/PG4TnxeH+d8vJT3LO9Z3rO8Z3nP8p7lPct7lvcs71nes7xnec/ynuU9
y3uW9yzvWd6zvGd5z/Ke5T3Le5b3LO9Z3rO8Z3nP8p7lPct7lvcs71nes7xn
ec/ynuU9y3uW9yzvWd6zvGd5z/Ke5T3Le5b3LO9Z3rO8Z3nP8p7lPct7lvcs
71nes7xnec/ynuU9y3uW9yzvWd6zvGd5z/Ke5T3Le5b3LO9Z3rO8Z3nP8p7l
Pct7lvcs71nes7xneR/qJc37XPepxfcVxNeFxtf5xPO48bh9PG4Tn8fHOR8v
5T3Le5b3LO9Z3rO8Z3nP8p7lPct7lvcs71nes7xnec/ynuU9y3uW9yzvWd6z
vGd5z/Ke5T3Le5b3LO9Z3rO8Z3nP8p7lPct7lvcs71nes7xnec/ynuU9y3uW
9yzvWd6zvGd5z/Ke5T3Le5b3LO9Z3rO8Z3nP8p7lPct7lvcs71nes7xnec/y
nuU9y3uW9yzvWd6zvGd5z/Ke5T3Le5b3LO9Z3rO8Z3nP8p7lPct7lvcs70O9
pHmf6z6x+Dr/+LrN+LqceB42HoePx2Xi8/Y41+OlfGf5zvKd5TvLd5bvLN9Z
vrN8Z/nO8p3lO8t3lu8s31m+s3xn+c7yneU7y3eW7yzfWb6zfGf5zvKd5TvL
d5bvLN9ZvrN8Z/nO8p3lO8t3lu8s31m+s3xn+c7yneU7y3eW7yzfWb6zfGf5
zvKd5TvLd5bvLN9ZvrN8Z/nO8p3lO8t3lu8s31m+s3xn+c7yneU7y3eW7yzf
Wb6zfGf5zvKd5TvLd5bvLN9ZvrN8Z/nO8j3US5rvue7Tiq+7j6+rjK+jiedR
43H1eNwlPi+PczxeynOW5yzPWZ6zPGd5zvKc5TnLc5bnLM9ZnrM8Z3nO8pzl
Octzlucsz1meszxnec7ynOU5y3OW5yzPWZ6zPGd5zvKc5TnLc5bnLM9ZnrM8
Z3nO8pzlOctzlucsz1meszxnec7ynOU5y3OW5yzPWZ6zPGd5zvKc5TnLc5bn
LM9ZnrM8Z3nO8pzlOctzlucsz1meszxnec7ynOU5y3OW5yzPWZ6zPGd5zvKc
5TnLc5bnoV7SPM91n1R8HXx83WN83Us8DxqPk8fjKPF5d5zb8VJ+s/xm+c3y
m+U3y2+W3yy/WX6z/Gb5zfKb5TfLb5bfLL9ZfrP8ZvnN8pvlN8tvlt8sv1l+
s/xm+c3ym+U3y2+W3yy/WX6z/Gb5zfKb5TfLb5bfLL9ZfrP8ZvnN8pvlN8tv
lt8sv1l+s/xm+c3ym+U3y2+W3yy/WX6z/Gb5zfKb5TfLb5bfLL9ZfrP8ZvnN
8pvlN8tvlt8sv1l+s/xm+c3ym+U3y2+W3yy/WX6HeknzO9d9SvF16fF1ifF1
KvE8ZjzOHY+LxOfVcU7HS3nN8prlNctrltcsr1les7xmec3ymuU1y2uW1yyv
WV6zvGZ5zfKa5TXLa5bXLK9ZXrO8ZnnN8prlNctrltcsr1les7xmec3ymuU1
y2uW1yyvWV6zvGZ5zfKa5TXLa5bXLK9ZXrO8ZnnN8prlNctrltcsr1les7xm
ec3ymuU1y2uW1yyvWV6zvGZ5zfKa5TXLa5bXLK9ZXrO8ZnnN8prlNctrltcs
r1les7wO9ZLmda77hOLrxOPrBuPrSuJ5x3icOh7niM+b41yOl/KZ5TPLZ5bP
LJ9ZPrN8ZvnM8pnlM8tnls8sn1k+s3xm+czymeUzy2eWzyyfWT6zfGb5zPKZ
5TPLZ5bPLJ9ZPrN8ZvnM8pnlM8tnls8sn1k+s3xm+czymeUzy2eWzyyfWT6z
fGb5zPKZ5TPLZ5bPLJ9ZPrN8ZvnM8pnlM8tnls8sn1k+s3xm+czymeUzy2eW
zyyfWT6zfGb5zPKZ5TPLZ5bPLJ9ZPrN8DvWS5nOu+3Ti67bj6/ri6z7iecJ4
nDket4jPi+McjpfymOUxy2OWxyyPWR6zPGZ5zPKY5THLY5bHLI9ZHrM8ZnnM
8pjlMctjlscsj1keszxmeczymOUxy2OWxyyPWR6zPGZ5zPKY5THLY5bHLI9Z
HrM8ZnnM8pjlMctjlscsj1keszxmeczymOUxy2OWxyyPWR6zPGZ5zPKY5THL
Y5bHLI9ZHrM8ZnnM8pjlMctjlscsj1keszxmeczymOUxy2OWxyyPWR6Heknz
ONd9MvF11PF1dvF1GfG8XjxOHI9DxOe9ce7GS/nL8pflL8tflr8sf1n+svxl
+cvyl+Uvy1+Wvyx/Wf6y/GX5y/KX5S/LX5a/LH9Z/rL8ZfnL8pflL8tflr8s
f1n+svxl+cvyl+Uvy1+Wvyx/Wf6y/GX5y/KX5S/LX5a/LH9Z/rL8ZfnL8pfl
L8tflr8sf1n+svxl+cvyl+Uvy1+Wvyx/Wf6y/GX5y/KX5S/LX5a/LH9Z/rL8
ZfnL8pflL8tflr+hXtL8zXWfSnwdc3zdW3zdRDwPF4/zxuMK8XltnLPxUt6y
vGV5y/KW5S3LW5a3LG9Z3rK8ZXnL8pblLctblrcsb1nesrxlecvyluUty1uW
tyxvWd6yvGV5y/KW5S3LW5a3LG9Z3rK8ZXnL8pblLctblrcsb1nesrxlecvy
luUty1uWtyxvWd6yvGV5y/KW5S3LW5a3LG9Z3rK8ZXnL8pblLctblrcsb1ne
srxlecvyluUty1uWtyxvWd6yvGV5y/I21Euat7nuC4mvI46vQ4uva4jnzeJx
2nicID5vjXM1XspXlq8sX1m+snxl+cryleUry1eWryxfWb6yfGX5yvKV5SvL
V5avLF9ZvrJ8ZfnK8pXlK8tXlq8sX1m+snxl+cryleUry1eWryxfWb6yfGX5
yvKV5SvLV5avLF9ZvrJ8ZfnK8pXlK8tXlq8sX1m+snxl+cryleUry1eWryxf
Wb6yfGX5yvKV5SvLV5avLF9ZvrJ8ZfnK8pXlK8tXlq8sX0O9pPma6z6M+Dre
+Lqw+LqDeJ4rHmeNv/fH56VxjsZLecrylOUpy1OWpyxPWZ6yPGV5yvKU5SnL
U5anLE9ZnrI8ZXnK8pTlKctTlqcsT1mesjxlecrylOUpy1OWpyxPWZ6yPGV5
yvKU5SnLU5anLE9ZnrI8ZXnK8pTlKctTlqcsT1mesjxlecrylOUpy1OWpyxP
WZ6yPGV5yvKU5SnLU5anLE9ZnrI8ZXnK8pTlKctTlqcsT1mesjxlecryNNRL
mqe57nuIr6ONr9OKrwuI56XicdL4e3x83hnnZryUnyw/WX6y/GT5yfKT5SfL
T5afLD9ZfrL8ZPnJ8pPlJ8tPlp8sP1l+svxk+cnyk+Uny0+Wnyw/WX6y/GT5
yfKT5SfLT5afLD9ZfrL8ZPnJ8pPlJ8tPlp8sP1l+svxk+cnyk+Uny0+Wnyw/
WX6y/GT5yfKT5SfLT5afLD9ZfrL8ZPnJ8pPlJ8tPlp8sP1l+svxk+cnyk+Un
y0+Wn6Fe0vzMdZ9YfN9BfF1rfB1VPI8fzyvF457x9/T4PDPOzXgpP1l+svxk
+cnyk+Uny0+Wnyw/WX6y/GT5yfKT5SfLT5afLD9ZfrL8ZPnJ8pPlJ8tPlp8s
P1l+svxk+cnyk+Uny0+Wnyw/WX6y/GT5yfKT5SfLT5afLD9ZfrL8ZPnJ8pPl
J8tPlp8sP1l+svxk+cnyk+Uny0+Wnyw/WX6y/GT5yfKT5SfLT5afLD9ZfrL8
ZPnJ8pPlJ8tPlp+hXtL8zHVfVnzdf3ydaXydUzzvHs8LxeOY8ffw+Lwyzsl4
KS9ZXrK8ZHnJ8pLlJctLlpcsL1lesrxkecnykuUly0uWlywvWV6yvGR5yfKS
5SXLS5aXLC9ZXrK8ZHnJ8pLlJctLlpcsL1lesrxkecnykuUly0uWlywvWV6y
vGR5yfKS5SXLS5aXLC9ZXrK8ZHnJ8pLlJctLlpcsL1lesrxkecnykuUly0uW
lywvWV6yvGR5yfKS5SXLy1AvaV7mug8qvu4+vu4zvg4pnieP53Xiccn4e3Z8
3hjnYryUjywfWT6yfGT5yPKR5SPLR5aPLB9ZPrJ8ZPnI8pHlI8tHlo8sH1k+
snxk+cjykeUjy0eWjywfWT6yfGT5yPKR5SPLR5aPLB9ZPrJ8ZPnI8pHlI8tH
lo8sH1k+snxk+cjykeUjy0eWjywfWT6yfGT5yPKR5SPLR5aPLB9ZPrJ8ZPnI
8pHlI8tHlo8sH1k+snxk+cjyMdRLmo+57juKr3uPr8OMrxOK57XjeZl4nDH+
3hyfF8Y5GC/lIctDlocsD1kesjxkecjykOUhy0OWhywPWR6yPGR5yPKQ5SHL
Q5aHLA9ZHrI8ZHnI8pDlIctDlocsD1kesjxkecjykOUhy0OWhywPWR6yPGR5
yPKQ5SHLQ5aHLA9ZHrI8ZHnI8pDlIctDlocsD1kesjxkecjykOUhy0OWhywP
WR6yPGR5yPKQ5SHLQ5aHLA9ZHoZ6SfMw130+8XXn8XWR8XU88Tx0PK8SjxPG
34Pj87449+Kl/GP5x/KP5R/LP5Z/LP9Y/rH8Y/nH8o/lH8s/ln8s/1j+sfxj
+cfyj+Ufyz+Wfyz/WP6x/GP5x/KP5R/LP5Z/LP9Y/rH8Y/nH8o/lH8s/ln8s
/1j+sfxj+cfyj+Ufyz+Wfyz/WP6x/GP5x/KP5R/LP5Z/LP9Y/rH8Y/nH8o/l
H8s/ln8s/1j+sfxj+cfyj+VfqJc0/3LdVxNf9x1fpxhfZxPPG8fzIPE4X/y9
Nj6vi3MuXso7lncs71jesbxjecfyjuUdyzuWdyzvWN6xvGN5x/KO5R3LO5Z3
LO9Y3rG8Y3nH8o7lHcs7lncs71jesbxjecfyjuUdyzuWdyzvWN6xvGN5x/KO
5R3LO5Z3LO9Y3rG8Y3nH8o7lHcs7lncs71jesbxjecfyjuUdyzuWdyzvWN6x
vGN5x/KO5R3LO5Z3LO9CvaR5l+s+lvi66/i6wfg6mHheN563iMfp4u+p8Xlb
nGvxUr6xfGP5xvKN5RvLN5ZvLN9YvrF8Y/nG8o3lG8s3lm8s31i+sXxj+cby
jeUbyzeWbyzfWL6xfGP5xvKN5RvLN5ZvLN9YvrF8Y/nG8o3lG8s3lm8s31i+
sXxj+cbyjeUbyzeWbyzfWL6xfGP5xvKN5RvLN5ZvLN9YvrF8Y/nG8o3lG8s3
lm8s31i+sXwL9ZLmW67rnOPr9uLrUOJ51nheIR5Xi79nxudhcW7FS/nF8ovl
F8svll8sv1h+sfxi+cXyi+UXyy+WXyy/WH6x/GL5xfKL5RfLL5ZfLL9YfrH8
YvnF8ovlF8svll8sv1h+sfxi+cXyi+UXyy+WXyy/WH6x/GL5xfKL5RfLL5Zf
LL9YfrH8YvnF8ovlF8svll8sv1h+sfxi+cXyi+UXyy+WXyy/WH6x/GL5Feol
za9c1xXH18nF14HE857xuH88DhZ/T4zPq+KcipfyiuUVyyuWVyyvWF6xvGJ5
xfKK5RXLK5ZXLK9YXrG8YnnF8orlFcsrllcsr1hesbxiecXyiuUVyyuWVyyv
WF6xvGJ5xfKK5RXLK5ZXLK9YXrG8YnnF8orlFcsrllcsr1hesbxiecXyiuUV
yyuWVyyvWF6xvGJ5xfKK5RXLK5ZXLK9YXrG8YnkV6iXNq1zX7cbXpcXXYcTz
kPG4fDxuFX/Pi8+b4lyKl/KJ5RPLJ5ZPLJ9YPrF8YvnE8onlE8snlk8sn1g+
sXxi+cTyieUTyyeWTyyfWD6xfGL5xPKJ5RPLJ5ZPLJ9YPrF8YvnE8onlE8sn
lk8sn1g+sXxi+cTyieUTyyeWTyyfWD6xfGL5xPKJ5RPLJ5ZPLJ9YPrF8YvnE
8onlE8snlk8sn1g+sXwK9ZLmU67rYuPrwOLrIOJ5wXjcPB5nir+3xedFcQ7F
S3nE8ojlEcsjlkcsj1gesTxiecTyiOURyyOWRyyPWB6xPGJ5xPKI5RHLI5ZH
LI9YHrE8YnnE8ojlEcsjlkcsj1gesTxiecTyiOURyyOWRyyPWB6xPGJ5xPKI
5RHLI5ZHLI9YHrE8YnnE8ojlEcsjlkcsj1gesTxiecTyiOURyyOWRyyPQr2k
eZTrutP4uqv4OoR4ni4e147HieLvYfF5T5w78VL+sPxh+cPyh+UPyx+WPyx/
WP6w/GH5w/KH5Q/LH5Y/LH9Y/rD8YfnD8oflD8sflj8sf1j+sPxh+cPyh+UP
yx+WPyx/WP6w/GH5w/KH5Q/LH5Y/LH9Y/rD8YfnD8oflD8sflj8sf1j+sPxh
+cPyh+UPyx+WPyx/WP6w/GH5w/KH5U+olzR/cl3XGV/nFF8HEM+bxePQ8ThP
/L0qPq+JcyZeyhuWNyxvWN6wvGF5w/KG5Q3LG5Y3LG9Y3rC8YXnD8oblDcsb
ljcsb1jesLxhecPyhuUNyxuWNyxvWN6wvGF5w/KG5Q3LG5Y3LG9Y3rC8YXnD
8oblDcsbljcsb1jesLxhecPyhuUNyxuWNyxvWN6wvGF5w/KG5Q3LG5Y3LG9Y
3oR6SfMm13WT8XVF8Tx8PK8VjxvH4zTx96T4vCXOlXgpX1i+sHxh+cLyheUL
yxeWLyxfWL6wfGH5wvKF5QvLF5YvLF9YvrB8YfnC8oXlC8sXli8sX1i+sHxh
+cLyheULyxeWLyxfWL6wfGH5wvKF5QvLF5YvLF9YvrB8YfnC8oXlC8sXli8s
X1i+sHxh+cLyheULyxeWLyxfWL6wfAn1kuZLrut24nnweJ4pHteNx1Xi7znx
eUicG/FSfrD8YPnB8oPlB8sPlh8sP1h+sPxg+cHyg+UHyw+WHyw/WH6w/GD5
wfKD5QfLD5YfLD9YfrD8YPnB8oPlB8sPlh8sP1h+sPxg+cHyg+UHyw+WHyw/
WH6w/GD5wfKD5QfLD5YfLD9YfrD8YPnB8oPlB8sPlh8sP1h+sPwI9ZLmR67r
ZOJ56HjeJx53jcdB4u8p8XlFnBPxUl6wvGB5wfKC5QXLC5YXLC9YXrC8YHnB
8oLlBcsLlhcsL1hesLxgecHyguUFywuWFywvWF6wvGB5wfKC5QXLC5YXLC9Y
XrC8YHnB8oLlBcsLlhcsL1hesLxgecHyguUFywuWFywvWF6wvGB5wfKC5QXL
C5YXLC9YXoR6SfMi13Up8TxwPA8Tj4vG4xbx94z4vCHOhXgpH1g+sHxg+cDy
geUDyweWDywfWD6wfGD5wPKB5QPLB5YPLB9YPrB8YPnA8oHlA8sHlg8sH1g+
sHxg+cDygeUDyweWDywfWD6wfGD5wPKB5QPLB5YPLB9YPrB8YPnA8oHlA8sH
lg8sH1g+sHxg+cDygeUDyweWD6Fe0nzIdR1IPA8bz4vE45bxOEP8vSE+L4hz
IF7KA5YHLA9YHrA8YHnA8oDlAcsDlgcsD1gesDxgecDygOUBywOWBywPWB6w
PGB5wPKA5QHLA5YHLA9YHrA8YHnA8oDlAcsDlgcsD1gesDxgecDygOUBywOW
BywPWB6wPGB5wPKA5QHLA5YHLA9YHrA8YHnA8iDUS5oHua67iOdB43mKeFwx
HieIvwfE/X5c9/FS/bP6Z/XP6p/VP6t/Vv+s/ln9s/pn9c/qn9U/q39W/6z+
Wf2z+mf1z+qf1T+rf1b/rP5Z/bP6Z/XP6p/VP6t/Vv+s/ln9s/pn9c/qn9U/
q39W/6z+Wf2z+mf1z+qf1T+rf1b/rP5Z/bP6Z/XP6p/VP6v/UC9p/ee6ziGe
h4znDeJxwPh7fnxeH/frcZ3HS/XO6p3VO6t3Vu+s3lm9s3pn9c7qndU7q3dW
76zeWb2zemf1zuqd1Turd1bvrN5ZvbN6Z/XO6p3VO6t3Vu+s3lm9s3pn9c7q
ndU7q3dW76zeWb2zemf1zuqd1Turd1bvrN5ZvbN6Z/XO6p3VO6t3Vu+hXtJ6
zzXvF4/jx+N08ffy+Lw87qfjOo6X6pnVM6tnVs+snlk9s3pm9czqmdUzq2dW
z6yeWT2zemb1zOqZ1TOrZ1bPrJ5ZPbN6ZvXM6pnVM6tnVs+snlk9s3pm9czq
mdUzq2dWz6yeWT2zemb1zOqZ1TOrZ1bPrJ5ZPbN6ZvXM6pnVM6tnVs+hXtJ6
zjXvFo+rx+No8ffo+Lw67nfjuo2X6pfVL6tfVr+sfln9svpl9cvql9Uvq19W
v6x+Wf2y+mX1y+qX1S+rX1a/rH5Z/bL6ZfXL6pfVL6tfVr+sfln9svpl9cvq
l9Uvq19Wv6x+Wf2y+mX1y+qX1S+rX1a/rH5Z/bL6ZfXL6pfVL6vfUC9p/eaa
94rHueNxrvh7b3xeHPercZ3GS/XK6pXVK6tXVq+sXlm9snpl9crqldUrq1dW
r6xeWb2yemX1yuqV1SurV1avrF5ZvbJ6ZfXK6pXVK6tXVq+sXlm9snpl9crq
ldUrq1dWr6xeWb2yemX1yuqV1SurV1avrF5ZvbJ6ZfXK6jXUSVqvuead4nHn
eBwq/p4an+fG/WZcl/FSfbL6ZPXJ6pPVJ6tPVp+sPll9svpk9cnqk9Unq09W
n6w+WX2y+mT1yeqT1SerT1afrD5ZfbL6ZPXJ6pPVJ6tPVp+sPll9svpk9cnq
k9Unq09Wn6w+WX2y+mT1yeqT1SerT1afrD5ZfYZ6Sesz17xPPA4cjxPF3zPj
89a4X4zrMF6qR1aPrB5ZPbJ6ZPXI6pHVI6tHVo+sHlk9snpk9cjqkdUjq0dW
j6weWT2yemT1yOqR1SOrR1aPrB5ZPbJ6ZPXI6pHVI6tHVo+sHlk9snpk9cjq
kdUjq0dWj6weWT2yemT1yOqR1WOol7Qec827xOOy8bhO/D0xPg+N+7247uKl
+mP1x+qP1R+rP1Z/rP5Y/bH6Y/XH6o/VH6s/Vn+s/lj9sfpj9cfqj9Ufqz9W
f6z+WP2x+mP1x+qP1R+rP1Z/rP5Y/bH6Y/XH6o/VH6s/Vn+s/lj9sfpj9cfq
j9Ufqz9Wf6z+Qr2k9Zdr3iMeN43HYeLvefF5ZdyvxXUWL9UbqzdWb6zeWL2x
emP1xuqN1RurN1ZvrN5YvbF6Y/XG6o3VG6s3Vm+s3li9sXpj9cbqjdUbqzdW
b6zeWL2xemP1xuqN1RurN1ZvrN5YvbF6Y/XG6o3VG6s3Vm+s3li9sXoL9ZLW
W65xzHicJP5eFp8Xxv1UXEfxUj2xemL1xOqJ1ROrJ1ZPrJ5YPbF6YvXE6onV
E6snVk+snlg9sXpi9cTqidUTqydWT6yeWD2xemL1xOqJ1ROrJ1ZPrJ5YPbF6
YvXE6onVE6snVk+snlg9sXpi9cTqidVTqJe0nnKNK8bjGPH3qPi8Lu534rqJ
l+qH1Q+rH1Y/rH5Y/bD6YfXD6ofVD6sfVj+sflj9sPph9cPqh9UPqx9WP6x+
WP2w+mH1w+qH1Q+rH1Y/rH5Y/bD6YfXD6ofVD6sfVj+sflj9sPph9cPqh9UP
qx9WP2HcPa2fXON88ThD/L0nPi+L+5W4TuKlemH1wuqF1QurF1YvrF5YvbB6
YfXC6oXVC6sXVi+sXli9sHph9cLqhdULqxdWL6xeWL2wemH1wuqF1QurF1Yv
rF5YvbB6YfXC6oXVC6sXVi+sXli9sHph9cLqJcxLpfWSa9wtHgeIv6fE51lx
vxHXRbxUH6w+WH2w+mD1weqD1QerD1YfrD5YfbD6YPXB6oPVB6sPVh+sPlh9
sPpg9cHqg9UHqw9WH6w+WH2w+mD1weqD1QerD1YfrD5YfbD6YPXB6oPVB6sP
Vh+sPsI8bVofucbB4u/p8feM+Lwp7hfiOoiX6oHVA6sHVg+sHlg9sHpg9cDq
gdUDqwdWD6weWD2wemD1wOqB1QOrB1YPrB5YPbB6YPXA6oHVA6sHVg+sHlg9
sHpg9cDqgdUDqwdWD6weWD2wemD1wOohXKeQ1kOucan4e3X8PSE+D4pzP273
8VL7Z+2ftX/W/ln7Z+2ftX/W/ln7Z+2ftX/W/ln7Z+2ftX/W/ln7Z+2ftX/W
/ln7Z+2ftX/W/ln7Z+2ftX/W/ln7Z+2ftX/W/ln7Z+2ftX/W/ln7Z+2ftX/W
/sN1OWn7zzVuFH8Pjs/z4/OaONfjdh4vtXfW3ll7Z+2dtXfW3ll7Z+2dtXfW
3ll7Z+2dtXfW3ll7Z+2dtXfW3ll7Z+2dtXfW3ll7Z+2dtXfW3ll7Z+2dtXfW
3ll7Z+2dtXfW3ll7Z+2dtXfW3ll7D9edpe091/fU+Lw8Pi+Jczpux/FSe2bt
mbVn1p5Ze2btmbVn1p5Ze2btmbVn1p5Ze2btmbVn1p5Ze2btmbVn1p5Ze2bt
mbVn1p5Ze2btmbVn1p5Ze2btmbVn1p5Ze2btmbVn1p5Ze2btOVw3mbbnXN8j
4/Po+Lwizt243cZL7Ze1X9Z+Wftl7Ze1X9Z+Wftl7Ze1X9Z+Wftl7Ze1X9Z+
Wftl7Ze1X9Z+Wftl7Ze1X9Z+Wftl7Ze1X9Z+Wftl7Ze1X9Z+Wftl7Ze1X9Z+
Wftl7Tdc55u231zf8+Lz3vi8IM7VuJ3GS+2VtVfWXll7Ze2VtVfWXll7Ze2V
tVfWXll7Ze2VtVfWXll7Ze2VtVfWXll7Ze2VtVfWXll7Ze2VtVfWXll7Ze2V
tVfWXll7Ze2VtVfWXll7Ddehp+011/ew+Dw17ufj3IzbZbzUPln7ZO2TtU/W
Pln7ZO2TtU/WPln7ZO2TtU/WPln7ZO2TtU/WPln7ZO2TtU/WPln7ZO2TtU/W
Pln7ZO2TtU/WPln7ZO2TtU/WPln7ZO0z3BeRts9c35Pi88y4345zMW6H8VJ7
ZO2RtUfWHll7ZO2RtUfWHll7ZO2RtUfWHll7ZO2RtUfWHll7ZO2RtUfWHll7
ZO2RtUfWHll7ZO2RtUfWHll7ZO2RtUfWHll7ZO0x3JeTtsdc32vi88S4H45z
L2538VL7Y+2PtT/W/lj7Y+2PtT/W/lj7Y+2PtT/W/lj7Y+2PtT/W/lj7Y+2P
tT/W/lj7Y+2PtT/W/lj7Y+2PtT/W/lj7Y+2PtT/W/lj7C/eBpe0v13ld3I/G
ORa3q3ipfbH2xdoXa1+sfbH2xdoXa1+sfbH2xdoXa1+sfbH2xdoXa1+sfbH2
xdoXa1+sfbH2xdoXa1+sfbH2xdoXa1+sfbH2xdoXa1/hvsK0feU6D4v7wTiX
4nYUL7Un1p5Ye2LtibUn1p5Ye2LtibUn1p5Ye2LtibUn1p5Ye2LtibUn1p5Y
e2LtibUn1p5Ye2LtibUn1p5Ye2LtibUn1p5Yewr3pabtKdd5U9yPxbkTt5t4
qf2w9sPaD2s/rP2w9sPaD2s/rP2w9sPaD2s/rP2w9sPaD2s/rP2w9sPaD2s/
rP2w9sPaD2s/rP2w9sPaD2s/rP2w9hPuY07bT67znLhfinMlbifxUnth7YW1
F9ZeWHth7YW1F9ZeWHth7YW1F9ZeWHth7YW1F9ZeWHth7YW1F9ZeWHth7YW1
F9ZeWHth7YW1F9ZeWHsJ97mn7SXXeUrcz8S5EbeLeKl9sPbB2gdrH6x9sPbB
2gdrH6x9sPbB2gdrH6x9sPbB2gdrH6x9sPbB2gdrH6x9sPbB2gdrH6x9sPbB
2gdrH+G5B2n7yHWeEfcbcS7E7SBeag+sPbD2wNoDaw+sPbD2wNoDaw+sPbD2
wNoDaw+sPbD2wNoDaw+sPbD2wNoDaw+sPbD2wNoDaw+sPbD2EJ57kbaHXOcJ
cT8Q13183OOl48+OPzv+7Piz48+OPzv+7Piz48+OPzv+7Piz48+OPzv+7Piz
48+OPzv+7Piz48+OPzv+7Piz48+Of3jOSXr8c+V4XMfxcY2Xji87vuz4suPL
ji87vuz4suPLji87vuz4suPLji87vuz4suPLji87vuz4suPLji87vuz4suPL
jm94bk16fHPlcFyX8XGMl44nO57seLLjyY4nO57seLLjyY4nO57seLLjyY4n
O57seLLjyY4nO57seLLjyY4nO57seLLjGZ47lB7PXDka11183OKl48eOHzt+
7Pix48eOHzt+7Pix48eOHzt+7Pix48eOHzt+7Pix48eOHzt+7Pix48eOHzt+
4TlR6fHLlYtxXcXHKV46Xux4sePFjhc7Xux4sePFjhc7Xux4sePFjhc7Xux4
sePFjhc7Xux4sePFjhc7Xux4hed4pccrV87FdRMfl3jp+LDjw44POz7s+LDj
w44POz7s+LDjw44POz7s+LDjw44POz7s+LDjw44POz7s+ITnqqXHJ1duxXUR
H4d46Xiw48GOBzse7Hiw48GOBzse7Hiw48GOBzse7Hiw48GOBzse7Hiw48GO
Bzse4bl26fHIlUNxu4/3e7y0/9n+Z/uf7X+2/9n+Z/uf7X+2/9n+Z/uf7X+2
/9n+Z/uf7X+2/9n+Z/s/PEcw3f+52nG8X+Ol/cv2L9u/bP+y/cv2L9u/bP+y
/cv2L9u/bP+y/cv2L9u/bP+y/cv2b3guY7p/c7XLeD/GS/uT7U+2P9n+ZPuT
7U+2P9n+ZPuT7U+2P9n+ZPuT7U+2P9n+ZPszPNcy3Z+52l283+Kl/cf2H9t/
bP+x/cf2H9t/bP+x/cf2H9t/bP+x/cf2H9t/bP+F54Cm+y9Xu4r3U7y0v9j+
YvuL7S+2v9j+YvuL7S+2v9j+YvuL7S+2v9j+YvsrPCc13V+52k28X+Kl/cP2
D9s/bP+w/cP2D9s/bP+w/cP2D9s/bP+w/cP2T3hubLp/crWLeD/ES/uD7Q+2
P9j+YPuD7Q+2P9j+YPuD7Q+2P9j+YPsjPDc33R+5fs946fdlvy/7fdnvy35f
9vuy35f9vuz3Zb8v+33Z7xueC5z+vrl+r3jp92O/H/v92O/Hfj/2+7Hfj/1+
7Pdjvx/7/cJzjtPfL9fvES/9Puz3Yb8P+33Y78N+H/b7sN+H/T7s9wnPaU5/
n1yfO176/Ozzs8/PPj/7/Ozzs8/PPj/7/OG50unnz/U546XPyz4v+7zs87LP
yz4v+7zs84bnXqefN9fnipc+H/t87POxz8c+H/t87POF53Cnny/X54iXPg/7
POzzsM/DPg/7POE54Onnid/P0vux92Pvx96PvV94znj6fvHrW3p99vrs9dnr
h+eWp68fv56l12Ovx14vPPc8fb345y39PPv58Jz09Ofj7S1tH56jnm4frw/P
VU/Xx7ZsU31TvxoDmoflHU9/eMGqjR2DO7T48chXp70afO43r/zRr1C/4CJN
Bj6xufwbwT//PLKg4s1vZa/71V3/TKYOD36g2P2P5tV9N7jhPS1H99rwXnCJ
S1+qUn3o7PA54uXio7oesb32nODeq7ot7b0j841jXnnn8p5fBR/b8dXHt1Sa
Gzzn1n8nPVdkfumcXkWrdvg6+Mpfe6/feOa84IPz+ox9dXbmT4f0e+7Slt8E
t2vz+o3ri8wPrnzVwFNfmZB5/0lv5ldq+G3w2LxBU9b8kbnV1CEvdx22ILhc
z7fvuOSahcHb7ht27qr8zMP/+c5PL/b6Lvi+I9+dVaHyouDTvh/Zd8XKzLsa
3D7+i5qLg+tcufyNEn0yjyp/R6eHt2Q+6h8rW8yosiS42R8N6530SuYvt37/
r5arM5+18M4zPq+wNPiFyauPLN4x89phd+9usThztVfXLptedlnwG080nl7s
6cy/3LN+xINfZ7792vt6TDt1efCESza2PbF15hNLNb2r+YzMjx6+udbUYiuC
vy24//yizTJfsHzLic0+yfzK581+m3LMyuDt72/bUOTuzFf3eXDu/WMzv/Ns
3keTD2X+7wMPDSh82/fB996U/3zTdzNP/9fDzT/5JfOpZxXUPf6GVcHPHPvI
pU0GZ17xw67TJu3OfOna1oWOS1YH952zZ+e9fTPv+6jNkolbM9/8xr5Pj6m6
JnhM58eHN+6e+bhWP7wyYU3mh25/4rGjL14b/FWNnxre0ynzOeWeunL8kswv
nvjLeUeduy5444GnT7i7XeaaW379edy8zEO+fWbdEaevD/590oHZdz6audHQ
Z8d89EXmT/4XL8U3BJ/U9rkOjZpnbnv3wfvHTs686OoX6hx+3Mbgiy8+VKnh
PZn/fXKnUmM+yrzzv//7l3nkUzOfvPCCTcH1d3be0aB+5kL3XXVPp+cyj196
+KLRIzM3vX5W7eULMxf97KXJh37NPKPS1RdeUGZzcOv3jhh6e53MpU+b84+O
T2Se37trtw+GZO5wxLW/L52T+fz2Rz36157Mq3Z/tan8KVuCX77/5Qb1a2Wu
uvK6ec8/nHnbjcfUGNUv8+tffP2fJdMz167S/ZyD2zL/+MENb5QrujXLnzOO
K3zbZZlv7fdNx+eaZj50dI8f33s187jnbmyxeGLmxvuPX/PH2sxFHvz25vOO
2hY8bfW/v7zlksyt6t30rw6NMpeaXWT0yM6Z5122sPSi0Znbje3V5/elmcud
Xe/Icw9mXj6gaPt6520P7nr8ol3t62XW31nq7yz1d5b6u9Dv6e/Spf7OUn9n
eeP7j22v0vaDsLzyh3ZnrztiTFhWrtHx3i4DPwrL/rNn3TSgxPjkhIfnFuTf
OyEsXyk6v3uNURPD8vBJC8v12f9xWD5315I5W6t9Epa/HFr+wGVdJoflYyNX
HfbvBVPCcmeddUM3lJwals32baxRucm0sFz/+tY13T6YHpaNrtjRfvUPn4Xl
ko0FJ19cfUZY1u22d1Lnrl8EP1Dy2QsKWswM/18mv8OB/oW/DP+/btrzX9cc
/2X4/8G9Og7c0WBW+P+GTTs/2Pf3WeH/nTf4f+cJ/t95gv93nuD/nSf4f+cJ
/t95gv93XuD/nRc4f3BeYDvnBbZzXmA75wW2c15gO+cFtnNeYDvnBbZzXmA7
5wXsvMDPOS/wc84L/JzzAj/nvMDPOS/wc84L/JzzAj/nvMDPOS/wc84L/Jzz
Aj/nPMDPOQ/wc84D/JzzAOcTzgO8jvMAr+M8wOs4D/A6zgO8jvMAr+M8wOs4
D2DnAV7XeYDXdR7gdZ0HeF3nAV7XeYDXdR7gdZ0HeF3nAV7XeYDXdR7gdZ0H
eF39vtfV73td/b7X1e97Xf2+19XvO7/Q73sf/b730e97H/2+99Hvex/9Puv3
va9+3/vq972vft/76ve9r37f++r3va9+3/vq972vft/76ve9r37f++r3Wb/v
c+j3fQ79vs+h3/c59Ps+h37f59Dv+xz6fZ9Dv+9z6Pd9Dv2+z6Hf9zn08z6H
ft7n0M/7HPp5n0M/73Po530O/bzPwT5H5U6vNXn3me3h/GPLT7csWzh8e/hc
fVoWu/7AN9vD56q1fvG0sj9tD59r7219L7m5dF74XEPn3jbimWvzwue4qXrx
k0e0yQvve/A/S19d8EZeeN8Pz+3/168z88L73j3o9rZnF+SF9z22aIntdU/a
Ed7305eW39muxo7wvi1+e33B8Ad3hPdl73ty6ztqfdt7R3jfOZtKTvplyo7w
vk/dsbJ8mc07wvuWnT9wyI3H54f3XXploxOfvjQ/vG/nj0/pMqxxfnjdSuev
+vWbbvnhdTe89Warn8flh9ft/Y+7Npy5Kj+8bo2XT61f5/Cd4XV3/7H6qycv
3Bled/Bjg6sNvX1neN0bt9390bznd4bXOXDn6Wf/9N7O8DofLFz7+hmLdobX
aVj7rWNvOLAzvM7RUxo//8TZBeF1JlU4Y/9bNxaE12k+fH2zr58sCK9TvOTQ
7394qyC8DnudWa/eV7f03ILwOo8fOvOL6/YVhNcp8+TGym1L7Qo/992OYe8P
uWpX+LmOjZueNrfVrvBzFy0p03t//11hu3XXbj789M93he16THvn6WvzdoXt
rqj4wM7HTtwdtst/t+y9gy/fHbZ7s9TWxXPu3x22u67Xu9fs67E7bPfr4c0/
PXVS9v8j25170TXrs/9vsGvbsDZH7wn/X6jpeycNqrgn/P/E5Q++MvvOPeH/
m9Yp9+eeF7P/LzYjr02pMdn/z6g8akvt5dn/s2WbUQ81/DtYwrJ06fPnv1Fu
b1gu6JNfc9Yt2bLDUaMn7G6fLS/s8PB5p4zIlqv2XjDoqm/3Jt2bFRRp/XO2
rLrqw84Dz9gXlnk3PfLzzOuy5etfVmi567FseU3V3WtLDsqWP3449pZas7Ll
x2c9OrvVrmz5cp1e1aoPeCqMZ/VbvLXnFQO6Bt9/8LAXvt/YO7hUideqXjHg
9eDDPnx7XPdpg4Lzk7Hlvt84NHOrexf1KzQieN0nzQtfMWBk8OLDWl+/ufyo
4CdKH1G6z/5sPK3iviN3VRuQjZft/vLoaVurZeNlo18/9tVeGzK3eOj4Oy/r
ko2XnXNFkfKby2fjZZuKFP21x4LMb2888asqbbPxsrsn/uP1DSWz8bJTup3U
rPu0zMsblaxcuUk2Xtb3wlMOX3dENj5W769Si7t9kLnw4tOGVbw5Gy+bN6J0
m9U/ZO729Jk1uwzMxstq31CmyMXVs/Gy/55Wdu3KjZk/23POh527ZuNlNf63
20pk42GDvznp3IIWmQ9MfL1wMjVzw7dK/tS/cDYeNqnbwDX592Yu/tgps2qO
z/z4nW+O7lcoGw/77qpT++5okPmiCoPb1xiVuUeJ05v2/T1z/l9Drs+rm42P
XbejdMXqQzOPXPz2yX32Zy407cxD22pn42NN3x22vdqAzDN6llnYe0fm0u3e
mbS1WjY+1qFJ2bcu75l51Q3vdum1IXPVyuc+sqVSNh72+unv1b+sS+Yfjyx3
Rc8VmW/d+/7Zm8tn42Hjvi9/XNUOmYt8+cH+Hgsyt/rf4sxsPGxe/w+/qNI2
c7kXKox6dXbmri3G9t5QMhsP23LLxe0ubZm5VrVx93aflnlo2YrXri+SjYcd
LDz+ospNMt/9S6USf5/QBn+6YcKfa4/IxsNOnld5a6WGmZ+a8PH8bh9kXjq4
ysS/TziCK3X9ZFDFm7Pxsd6PVn2x67DMuxtOabn6h8w31rr81kuuycbHPrhg
6mVdBmY++qQrzlqVn7n5wWlHX1w9Gx+btb363hd7ZS6z6LMVKzdm7vhpzc8r
VM7Gw9a9M2Nk566Zr/jf192VmW+6YlO1ASWy8a0/xw3/6IuamT885/6zC1pk
vuvNsweU6JP52BO2HJtMzTzlxRF/nx5mbvHrA/v7F87Gt0o+ck7zGVUyz9m4
9fv8ezM/2WBk3ZNeyVz2m+Zf1ByfeUnN8/4+/Jk7T9z+fr9C2fhWxfLvn/Z5
hcwbhrTovaNB5l7Fyhcq3jFzjW47nq4xKvOu30ftbLE48+A2Le/t+3vmOlvP
XzK9bDbedaDRzmvy6mYetWD0p8WeztzwqlYXVR+a+ajJFw5/8OvMky7cdVKf
/ZmbDRvzyrRTs/Gt4iVa/7mtduYvu1/02ImtMz/+1+4t1QZkPuuJjxo2n5H5
u7xH5/fekfmFey65cmqxbHzsosV7J2ytlnntNf85r2izzKG/isbB9FuW8biY
fswyHifTr1nG42Zz6j7Zpfu00WEZj6N9OrDDFxVvHhuW8bja2M0v/rly47gw
HnbRM2sWVWn7aTJxycp/bi6fjYcZH3u/9IZHu0+bGrYzLma7MrM2F153xPSw
nXEy2w1+aPvoijd/FrYzbma7EifsvL7LwM/DdsbNbNd74u7tKzfOCNvF42tH
XnTgqgElZiYH2v33hRqjsvEw42POAz6pc/jNeXWz8THjZc4LnD8YF/M6zhO8
jnEyr+O8wesYN/M6ziO8jnE0r+O8wviYft/5gnEv42XOA5w/GAczfua8wPmE
cTDjac4TvI9xMe/jvMH7GCfzPs4jvE883ua8wviYft/5g3Eu42XOA5xPGPcy
fua8wPmFcTDjac4TnG8YFzO+5rzB5zBO5nM4j3C+YNzK+Jh+3vmDcSzjZfp9
5xPGtYyfOQ9wfmGcy3ia8wLnG8a9jK85T3D+EY+vOW8wHqZfd/5g3Mr4mH7e
+YRxLONl+n3nF8a1jJ85D3C+YZzLeJrzAucfxr2MrzlPsDQOZTxMP+78wbiU
8TH9uvMJ41TGy/Tzzi+MWxk/0+873zCOZTzNeYDzj3g8zXmBn9Nv+znjTn5O
P+7njEMZH9OvO78wLmW8TD/vfMM4lfEz/b7zD+NWxtOcBzgficfTnBd4H+NO
3kc/7n2MQ3kf/br3MS7lffTz3sc4lfEz/b7zEeNWxtOcBzg/MY5lfM15gdeJ
x7/0217HOJTX6TH1sUGX99weXse4lPGxapdUOqHZJ9vD+YZxKucLxp2Mf418
+sdbLuuSF84fjEP5XLcXTJx9/9i88LmMS/lchZo8eVnPFXnhcxmnuq5n25Zb
Kv3/8S9/d/WXwyqvK3J3Nv7lc/m7kT6XcSufy9/B87mMY/lc/s6X9zFO5X08
p9/7GA/zPuHvh6XvY1zL+3juufcxzuXnjFv5ufjveBnH8nPx3y0yrmW8LH4+
bzz+FT9n1ziW8bD4uabGtYyPxc+VND5mvCx+jo1xLeNh8XNIjHMZH4ufQ2Hc
y3hZ/FwC42DuXzLOZTwsvk/MuJfxsfi+JeNgXie+Dj0e/4qvqzbuZbv4umPj
YLaLr9M1Lma7+PrPeBwsvm4vHheLr7OLx8ni6+SMl9V86K+XVm9sk1x51svX
JgMaJLNH1f7gwa9nJ202Dpnw6rRnkwk/NnpgQInhSYU37zls573vhOV7NZsM
rTFqRFietfWBGn32vxuWg7q3WLO12nthedIlrdpf1uX9sOy17NGT/71gVFge
82zbSRtKjg7LF898un7lJh+G5Z+z2+/v9sGYsHz64ed7r/5hbFjuK9r5oour
j0sa5N9xY88Vk5MeTe+Z8ursT5Ni0xudWrXDlOSGS+99+dKWU5Pvet2Vv/HM
T5Mjj25yx/oi08J2s1Y1PfeVCdPCdh3HPPBTpYbTw3Y1OjafteaP6WG7A7e2
6Nt12Gdhu8nntGx6yTWfh+2e+PXhiqvyPw/bVfrmkUMv9poRtts95NGFFSp/
Ebb7sM1jb61Y+UUyatcXP7RYPCvp3OGaZ05sPSc5ekWt1dPLzk42NPvqvuYz
5iTNZ3w5s9jTs5OaN1933dRiX4XjNaTq1xcXbfZVcnbf2a9NO3VO8sdZN5Rs
9slX4XXuPO6bg1OOmRteZ8qPdbYVuXtueJ2S6+Z/e//YueF1nvqq7seTD80N
r7N03ILBhW/7OrzOP9+8+aWm736dnLe1wYxjqs5Ppl2ztvjd7RYkXRaseK9x
9/nJqZc0/mPcvAXJlk8a9pqwZn7yzCnrNx9x+sKk1rDvnzr64m+TlYfd982d
jy5MhnW/s/E9nb5NqhRsGP/RFwuTv9quvnr8km+T/suavFmo+HdJ43vurnDU
uQuSHz7b1KlR8+/C+9z6/v0PjZ38XXifca9tqXf4cYvC+5zwbLOqDe9ZFN7n
kQe2nTHmo0Xhfba9N7HQYYctTm7d89S1yxcuTtodU61R/VpLk0P3/2vqoV8X
J+We/33+8w8vTcat/OWiC8osSZbvn3rlqH5Lk8Z1Jw+/vc6SpOuDHSYumb40
KTKzXYmOTyxJKq+5otzBbUuTaVUu6/7BkCXJlnp/DipXdFnSavRvfy6dsyTp
M3v6Cbddtiwpdeanj/21Z0lS6/LnX3yu6bJkXr/2W8ufsjTZO7bGL++9uix8
jqFn/9Vy8cRl4XPcNPDzdX+sXZYc+/AXY0Z2Xp70bn3ke89cuzL5dH2nsxaN
Xp7U2Dyn1Ig2K5MW9Wv1/33p8mT3Hd16LnhjZXLy14cdc+7B5cng+dce9tvM
lcmc6l92qHfeiuTG5Oinzi5YmTw1/sW97eutSA58PHdH3ZO+T8qeV/uBd59Z
kXxw/iv3tKvxfbJ0UKGVC4evSBq+ff2i4Q9+n3QuOrvOgW9WJEcXP/bqb3t/
n1Tq0uXzsj+tSCa9PG/yL1O+Tzb8dvU/by69Mmn+Z/cLy2z+PnzO4o/XGXrj
8auSWduOK/70pauSkUsW/fjWjWuSx++a321Y41VJg+v6tPj6yTVJme96/P5N
t1VJoem3rvnhrTXJd7XrPvrzuFXJxIr/qFd67pqk45TCm89ctSppOnLJl9ft
W5NcdNGCBnUOX50UO7Xfv9qWWpusG95z3pMXrk5m9Ko/eshVa5MeJW+uMfT2
1UmbQiedMbfV2uSKHieMn/f86qT0M8v67O+/Nsk/tPCcn95bnSzY1f/I0z9f
m7z5ZO83zli0OunQtEH7a/PWhuVnVYfUmnXLhuTCFSV2P3biuqTVmHsm7W6/
IVlVZ0WTwZevS04rU/r8U0ZsSLrPGLBszv3rknmvrxty1bcbkqqXNrx+X491
Sfvj3j6x9c8bkrxRJ08/ddK6pNz/hjHO2Ji8Xvr7v0/f1yUrfzzjt5nXbUyu
6fvGiDZHr0+6PrSh1a7HNiY/HnXnyYMqrk+q/G+YYtDGZESHUj1m37k+2XJr
k/q1Zm1Mbt236q89L65P+n111t/d6sbksOaD2pYasz4p879u/PhNYbta3U86
/Lhkc9juzVk/XTH09s1hu/0Hlz11acvNSftGi1duPHNTcsNlk8bNe35zsrjv
+GJPX7opGdr29fx7+25Oyi3oc+PxN2xKfh3zVNmf3tucdDy6bddhjTcl9fIa
NO4+bXOystZtM6q03ZS8X+ZfA89YtDm55Ll/Hvim26bk4N0l/z5d3px0/eQf
lZsM3pQ0GPDLcTcc2Jys2/fDIz+P25SMXbTi6vVFtiRVLlz63quzNyVHHj/5
hSfO3hJed8EVv48actXW8LrnPr16c6WGW8PrPv+fqafPbbU1vO7SnYPuuKfT
1vC6F57b4bX9/beG133pvru/6fbB1uTuawZOOabqlmTNm1cccfrnW5OJHdv9
8NaNW5JKy077+2v61uT4qQ0rVG6yJel+wp/trs3bmjzwU9UHv35yS7Lp+rXj
1/yxNfn04lOGNe6+Jbn8pekFj524Lfzc+PJfdJ995/bwc0c/MGzWnY9uDz93
31udDu55cXv4uckrm1TtMnB70vuzIecede62pOg/aj1easz2JO/X5+4bfPm2
pHndMh9+9MX25Mp/Nn6z4s3bks+6Hbat9vLtyQftz1x7xOnbk/Z3Fvp4d/u8
5LCPD5UYVHF7srjflt0v9spL7tyzod4l12xPzl84q9wpI/LC5+p4zLtNx07O
C59r5VVdBl/1bV74XJc832z5yo15yROj7z/q4up5Sb8S3R7e9diOZP7Wq5JZ
t+QlBfUefLdz1x1JmTPLPtuoeV5S+9Vr15cctCN8jjdnn3fKmI92hM+x/6+j
bqs1a0f4HDdcntdjxcod4XMMf2LunFa7doTXbXztvP4l+uSH153Y6YOFo0fm
h9c9flr3Y5Kp+eF1H/i55VXLF+aH1512SZ3nHt6SH1632MMXfHLo1/zk17Hv
H/rvf3ckLd89bl//wjvDz53brvCMmuN3hp97fvyu35bO2Rl+bnnBt/9suXpn
+LkLzxv7yF97diYz1+88/4IyO5OXmvR8r1+hgqRUqfkPzKiyM1kzqPXG8qcU
hO2urNz7qRqjCsJ2A1u3GbdkekHYbu/79fJbLC5IKi+/6dTPKxQk12y+pOzB
bQVJ96IX316/VkHy1uknNu77e0Gy6YYTeu1oUJD8fMe+AeWK7kou77Jn7vMP
FyQ39Vm0aHrZXcmI+f857rbLdiXHNlsy9MGvdyV/HNnn6ry6u5L73p6w6o+1
u5L6yeMvPNd0VzL5+77F++zflXz47K1Tij29Kyla/Imbzjtqd3LYpEo/vPfq
rqTFTfVfnnbq7uTOvcUqVB+6K/ns5cozb7lkd3La4x+PGtl5d7K4f4lveu/Y
nTzxYf/N1QbsTs7/7udC5x7cnczf9uTpi0bvTjofu6LG1GJ7krJnNbij+Yzd
ycran7Srd96epP1dVV77fenu5JIXBozfWm1PeJ2Xpzxd0L7enmTb8F+XLBy+
Jym45Y1OvTbsSWqsXVm42Sd7kto9npla9qc9Sb+SU6498M2eZPCcRj9NOWZv
2G7/ocsuvrn03rDdDdVKPbSl0t6w3fAnDwx/5tq9YbsDH61aU+TuvUnj6/54
7OyCvcmkzmtGTz6ULY+fPm1r3ZP2heUDvww+Y3P5bDmt4nON2tXIlsVb3dO3
8G3ZsuXI6t8Of3BfOK+2dL5t6Tzb+qHd1t3av9BLwS+fvmve5vKvBLeZ8Hut
Sjf3DP7wnK6Nk6l9sp9v8+838+r2z7ZP55XD66Xz3Wy+m813c7hO2Tx5+nkt
3ZdiPj2/xr1NP/klWxrvD/NjqcPnSMf7rWfrjfdbz9a7vtZ6tt71ttaz9a6/
tZ6tdz2u9Wy963OtZ+vNT1jP1pufsJ6tNz9hPVtvfiLML6W23vyE9Wy9+Qnr
2XrzE2F+LrX15jGsZ+tdH2w9W+964TDfmdp61w+H+c7U1rueOMznpbbe/EmY
r0sd2lc6XuX6cVYXxtGsZ+uNo1nP1rv+y3q23vVg1rP1xsesZ+uNj1nP1hsf
s56tNz5mPVtv3M56tt71Ztaz9a4/s56tNw5oPVtvfM56tt74nPVsvfE569l6
17dZz9a73s16tt71b9az9cYZrWfrjTNaz9YbL7SerTdeaD1bb7zQerbe9XbW
s/Wuv7OerTeuaT1bb1zTerbeeKX1bL3xSuvZeuOV1rP1xiutZ+uNm1rP1hs3
tZ6tN25qPVtv3NR6tt54qfVsvfFS69l646XWs/XGZa1n643LWs/WG5e1nq03
Lms9W++6RuvZeuO31rP1xm+tZ+uN31rP1hsHtp6tNw5sPVvv+kjr2XrXS1rP
1hs/tp6tN35sPYfrENPx43Bfb2rrjR9bz9aH6y/T9Wx9uC7TfVSprXd9pvVs
ves2rWfrjV9bz9Ybv7aerTd+bT1bbxzberbedaDWs/WuC7WerXdeaz1b73zT
0nUpbFz6x7FXVyloMT5cV+G+I9ddsHHZva1uue34G+aF6wjcB+M6A3Z/h3ln
18ex6/XNA7oeiou1/G3VD29tCeMMxuN9PzH+zsbb+eFJXeZ37vqf4HGdrj3i
9cITgs8/r847OxpMDB4x/6ak+tCPg0s/fuv63jsmBRu/9v3C+DUbv2bj12z8
mo1fs/Frtr/ZODgbB2fj4GwcnF978buHP/kls+PINzVYfHmTwZnH1LytzKTd
mY8rv/SY45JvglsWu33fvX0zz/192cqJWzMbf2fj72z8nY2/s/F3Nv7Oxt/Z
+Dsbf2fj72z8nY2/s3F+Ns7PxvnZOD8b52fj/Gycn18/7cl2F16QufZrlxY0
qJ/5xyN+vrfTc5mHt5+0ZPTIzOYL2HxB+HzpfEHYf+l8AZsvCPsznS9g8wVs
voCN1xknMG7Ixgm5xMxNZ6zKzzyryjt9CxXPCza+x8bz2PgdG69j44S8bv85
Nxx+3I7gng9um16hcuYr1oys2PCezMb72PgeG89j43f8/tkPPXHhBfnBDQaW
z2tQP/ORhfPv6vRcZuOIbPyPjfex8T1uU//Dt26vk/nMr1sV6/hE5gXVK3T9
YEhm44hsPJCN/7HxPja+x3m/fXTFqH6ZjSOycUM2TsjGB9l4IBv/4/Hn/9B8
8cTMxhHZuCEbJ+TWf/54aYdGmY0fsvFCNj7IxhXZOCIbN+QqF1W9791nMhtP
ZOOHbLyQjQ+ycUOul/9piRFtMh9q/Gz3BW9kHruk2sFfZ2Y2vsjGE9n4IRs3
5FKnHrzy296Z5/b6bOIvUzJ3LPRCuTKbMxt3Y+cf+mnzzR8P//STL2rODP2f
fks+y0nzngeP73jreUctT67Lr1f4hgOrwzyY+RrzKM4nzGO4z8+4BbvOp/6V
V77T5ujtIXd8//c9mlft+e2zKm3zQ36oa/MS7Puz76ns77aaN1Cnvo/53sSu
O1E/6sA4O/s+43sJu85kzr+WPXpi692hXTs/jpeu+9B+tJsji5xWteeKzM7P
jOu6XsL5k+up2fUS7Hpq1j7Y+Ss7b+VbB845PZmauXX965fWHJ+d782vPm9q
v0LZ+V7ebzc+3vf3zNds/rZRXt3s/K/p2/WKbq+dnf/NeHnRL9UGZF5Tu/7Y
y3t+Enz5Rcv699qQ2fXQ4X6K9PoI/aXro9n8lvpwfVrIs3TejV03F/ItnXcL
9TZif+deGzK3/mNmo0f/yvzGKRN+nnJM1j+e9tiL375RLrPr4UIepvNrrE5C
Pqbza+x6uJCX6fwaux4u5Gc6z8eu0wt5Ovnqoq1/zjxh2aVjJh/KXKXCkS8N
PCPrf5ve8POZm8tn3jZszi8zr8t84ueT+hW+LbN6ZdfjhTxO5/vY9Xghn9P5
PnY9XsjrdL6PXY8X8nvHy5cPKJH17x2OfGbFxjMzH7rn+rFf1Mx8wbOX1Tn+
hsxjFx9TpqBFZrkU8j6dt2TXFYb8T/OHXR8Y+oN0/pFdHxj6h3T+kV0fGPqL
dP6Rr/7XtP8em2Se27PHyvx7M/t769zu8Lo3nvRKZrnJ5knZdYxsnpRdn8jm
P9n1iWz+k8PfNU9t/pPD35lO3efzhYcV75g5/B3g1OZhOfwd19TmYTn8Xc7U
5mE5/N3F1PoHDn9nL7X5WA5/Zy21+VgOf3crtflYDn+XKbV5Xw5/1ye1eV8O
fycmtXlfDs/zT13iy+J/bKudOTzfP7X+Lpx/eN5/avPFHJ7/n9p8MYfnqKc2
X8zhus/U5p05/L2A1OadOfz9gNQbfrjj3KLNMoe/J5C6Z4uT37y8Z+bw9wVS
m6/m8PcGUpuv5vD3B1Kbr+bw9whSm9fm8PcJUpvX5vD3ClK/X3ZQvcu6ZA5/
vyB1wzfumnX/2Mzh7xmkdj7C4e8bpDZ/zuHvHaQ2f87h7x+kNn/O4e8hpJ65
4fSjqnbIHP4+QurHb1/Xvum7mcPfS0h95ry3dvdYkDn8/QTtO70/y/WYrtc0
r+n82f1a7h8yzmC8w/1EzqfdT+T+F9fDuV7O/TCul3M/jPs3XKflei/3Zbje
y30Z7o9wnZPrq9zH4HzdfQzuN3BdkPsNjDM4X9FvO18J/Xh6Xu97vPyXs/Kf
ze/43qp+1IXxcd/LjLs6vzPuGu4HliP683R727l+wtJzwWzneocwvp5eX2Fp
e9u53sLSc8Vs5/kA7HoMS9vbrt/Ufst7bRgQlp5LZjvPF+CXjxxc7F9t3wxL
29uuwy3v3LTuiCFh6X5O27nfMzz/bPAH3bsMfDssjVs7z/e90bhu/Bwz27Hv
C74X+H/fC7yOceH4OWi2Y6/je4T/9z3C6xhXjp+jZjv2Or53+H/fO7yOcen4
OWy2Y6/je4r/9z3F6wws2eC5LZUm/7/nuNmOvY7r2P2/+1q9juva5ZLrKtxn
yq47L96j2tsl+mTPb/vy0O/Fkqkzw3Xojz85revDW2aGn3MdhpxjubiocfXW
M6pkz3/ruOTPjfn3fhnGFS6+7rPbT3olex6c6za8L/tcPSvWrN5ydbZ99ZF/
jetXaFb4XAWlZpT9vEL2PDnXeXhf9rnqFEqOL94x2959tT6X6+z9nOtCvC/7
XK7Dt73vnT6X751+zvdO78s+l+v2zQd5Dof5B/ME7rP1XDr34bL5CfMItvcc
D/MV5hXMM3munft22XyGeQfbew6IcSLzED6H+379Hmz+wzyF7d0X7Pc0b+Fz
uE/Y78F+T/Matncfsd/TPIfP4b5ivwf7Pc2D2N59x35P8yLuM/ZcPfchs/kM
8wq291wS8xvmGdyX7Ll87ltm8x/mIWzvuSbmQ8xLOO9w37L7nNl8iXkL27uv
2fyJeQy/l/ucncew8x7zHLZ3H7RxRPMefi/3RdsvbL+ZF7G9+6btN/Mkfi/3
UdsvbL+ZR7G9+6ztN/dhmG/1HBb3edz986HLOjTKnl/oOYTu62b3gbhPw/bu
y3ZfiPs23OftPm33gbP7RtzXYXv3cbuPxH0e7gt3X7f7xtl9Ju4Dsb37vt13
4r4Q88zuA3efObsvxX0jtnefuHFj95HYT+4bt5/5w05XzrnlkuXhPhPbu6/c
cXDfif3kPnP7mR0H59nue3efufvi2X007kuxvfvQ3VfjPhX3ybsv3X307L4b
97HY3n3r7sNxX4v76t3H7r57dp+O+15s7z539+24D8Z9+O57d58+u6/HfTK2
d1+8+3zcN+N7ivvk3dfP7gNyX43t3UfvviD32djv7qv3vYd9TzLvYHvXObif
6NfGJ3Z64uw14XoI9937f/fleI6A+/A9Z4Ddl+S+Hdu7T999Su7j8dwB9+17
LgG7j8l9PrZ3X7/7mtz34zkF7vP3HAN235P7gmzvOQDug3KfkOcaeC6A5x6w
+6R8r7S9753um/I903MQPEfAcxLYfVXjVt21vfbybHvPPXKf1X03n3bXo3+t
D9epeK6n5ymw+6+KzFqz4I1yG8L/e+6A12Xv674l23sugfd1H5PnNnhOgecx
sfd1n5PtPcfAfWHue/KcB8818BwIdt+Y+6Js77kH7iNzn5TnQngOgudGsPvM
fM+3vXEA95353u85Ep6b4DkT7L60ns0n/l2G2fae++Q+tS1D+506aXf2/AjP
MfVcCnYf2xWrn7i9zuGbw/aeG+W+tn4n3d5rQ8nN4ec8V8H7ss/lPi3be+6C
z+W+Lc9T9RwG78s+l/u6bO85DT6X+7w8F8NzGzw3gwtuvvTrJy/cHOZBbe+6
K/fhtRzxffFXJmTPc3WdludssPv0Zq6bclPpudn2nmPlvr2TT3nz5QlrsufB
ei6r53Kw+/ra3NZ+5nX7su09B8t9fnP/fecfa4/Inp/hua6er8HuAzxz7uVV
2pbaGj6350z4Pd235nN4Tqvfg/2eAx+psXTO/dn2novl99z9Xukid7fLnjfr
Oa9+D/Z7XrPp4LX7emTbe66W3/Ot09Z36jose16t58R6Hhj7PX9u8PnUUydl
23su11OHndrm6Iu3Jje+9vZP4+Zlz7v1nFnPIWH3NY745oWLr1mfbe+5Xu5z
/OOI+x5a/UP2vFzz6J5bwu6DNK9ue8/5cF+k+wY9x8RzPzznhN036b5C23su
iPso3Wdov7sPwnFjx9U8qu3Nozqurluy39034bix42re1fbmXR1X1z3Z7+6z
cNzYcTXuaXvjno6r66YcJ+OgjqN5XL+3+ybMJ7P5ZvOutjfv6nou11X5vd1n
Yb+x/Wqe1vbmae1X12X5vd2XYb+x/Wpe1/bmde1X12X4veLnE5uHdb2Y67h8
bvdd+L3ZfjFvG+43Sedt7RfXgfnc7tPwe7P9Yp7X9uZ57RfXkfk9XY9iP5gH
9rrhPoz0c7HPbd7W9uZtfW7XmXkf92n4XOxzm+e1vXlen9t1au43cV+H+Wr2
e5gXtr15YdfVuM7NfLbra8x3mzf2uvHznM3z+lyue/M67uvwvuxzmRe2vXlh
n8t1c+4/cR+I+Wv2Oc0j2948suuCXHfnfhX3jZjvZvPh5p1tb97Z9X+u23N/
Sfy8afPEtnOdnvtN3BdivprNq5hXtr15ZfMsrvNzf4r7SMxvs/lv89C2Nw/t
+kLXCZr/dv2U+XHz1O4ncV+I+Wg2X21e2fbmlV1v6DpC95+4zsr8NZvfNg9t
e/PQrld0HaLP4b4T891sPty8te3NW7ve0XWMPrfrwfxe5rXdfxI/n9s8tOsd
XddoO/edmM9m893mrW1v3tr1kq6L9HPuU/G+bH7cPLftzdPF92n7OfN23pd9
LvPitjcv7nO5LjN+brileWzXY7oOM36uuO3YfLh5b/9v3tvruI4zfi657djr
mCf3/+bJvY7r+Py/6/z8nHl096O4b8V8NpvvtrS97Vwfaun+FduZ/2bz45a2
t53rSy3d72I78+VsPv3/yPrycKq+7//SoNBIpVA0qCippMGwKEmUIiEppZJk
iExx3avRkGSIQkmGKCXJPE+ZyzzP0zVT3ioJ/e73eax9fk+fv86z79r22Wef
45y1Xuu1XhuP2B/7IT8Vj5hHQT4e5m1JXflM3hXztZg3xXwr5j0xX4p5S8x3
Yv4R84yYP8Q8Ieb/MM+H+TvM02H+DfNsmD/DvBbmvzAvhfkrzCth/gnzQpg/
wnwT5n8wX4T5G8yDYP4F8xiYP8E8BOY/MF+C+QvMd2D+AXF3zB8gbo74P+Le
iN8j3o/4O+L1iJ8j3o74NuKwiE8jno34MuLRiA8jnoz4LuLBiM8inov4K+J6
iJ8i3or4J+KliF8i3on4I+KViB8i3oj4HuKBiM8hnof4GuJxiI8hnob4FuJh
iE8hroT4E+roIH6EeBPiP4gXIX6DeA/iL4jXIH6CuAbiH8i3RvwC8Q7EHxCv
QPwA43CM/zGOxvgd42CMvzFex/gZ4zKMfzGuwvgV4yKMPzFexfgR402M1zAO
wXgL4wiMX9Cvx/gD/XKMBzB+QH8e/Wj0j9GfRv8W/U70J9H/RH8Q/Uf059D/
Q/8K/TH0j/7VUUH/BP0F9C/w+4zfTfy+4ncPv4/4PcXvFX6X8HuD3xV8b+P7
Ht+7+L5G/jfyY5Afju9X5H8TPfgZfjjakf+NduSHk/qnGb4H2S9g5n2LduRv
oB3fv2hHPgba8X2MduRXkP0PZt7PaEe+BNrxfY125EmgHXkUaEf9b6KfPqMH
iHbU/0Y76gGiHfW/iV7/jB4g2lH/m+jPz+gBEj76DL8M7cgvQzvyN8j+AzPf
H7QjH4Po9898j9CO/AqiLz/zfUI78iXQjt8rtCP/Ae34/UI78hmIXv7M9wzt
yKdHPhXy7fF7jvgH2gn+MWNHPAPt+D5AO+ITaMf3A9oRp0E74jhoRz492hGn
QTvy6dGOfHu0I58e7ci3Rzvy6dGOfHu0I76BdnyfoR3xCrTj+w3tiEegHfEI
tCOfnvDgZnh6aEc+PdqRb4925NOjHfn2aEccB+3It0c74h9oR/wD7YhnoB3f
12hHfALt+P5GO+IPaEf8Ae3Ip0c78u3Rjnx6tCPfHu2Iy6AdcRu0I86CdsRh
0I74Bdrxe4N2xCPQjt8ftCO+QPYznfkeoR35lGhHviXaEWdBO/Lt0Y64CdG7
mcFV0I44CNoRJ0E74hpE72YG90A74hNox+8n2hFvIHo3M99TtCOegHbEE9CO
OAnRu5nh26MdcQ+0Iy6CdsQxiN7NDM6BduTTox1xDLQjfkH0bmbwC7QjHoF2
9A/QjvgC0buZ8RfQjvgB2hE/QDviGETvZgbnIPHSDC6BdsQt0I58eqJ3M4NL
oB359Ggn+mwzdsQfiN4N+jczdsQT0I7+DtoRHyB6NzP+D9oRZ0A74hBoR9yA
6N3M4ApoRz492pFXjHbk0xO9mxm+PdqRT4925NujneALqHcz46+hHfECtKP/
hnbEA4jezQwegHbk06MdcQK0I5+e6N3M8O3Rjnx6tCPfHu3Ipyd6NzN8e7Qj
roB2xB3QjjgB0buZ8UfRjnE/2tE/Jd+XGb04ohczU69Kvh/4XZzR58LfiV7A
DD/53/2V0W9FvjIekV/5737AyHtEviXyGpH/9e/+tch7Qj4Y8pqQb/LvfqvI
Y0D+CdbLYn703/00Ubcf4zSsn0UeOfpb2Cb6XYiL4Pt7hieO64ht5K8jboJ/
hzxwHBfbyE9HXIXgLTN8chwX28g/R71w/Dvkf/+7DzbGEYjT4BH53f/uk41x
BeI4eET+9r/7aGOcgTgPHpGf/e8+2xh3IA6ER+Rf/7sPN8YhiBPhEfnV/x7R
b0e+NeJJyJ/+94h+PPZDvAn50f8e0a/HfohHIf/53yP6+dgP8SrkN/97RL8f
+yGehXznf4/Ij8Z+iHfh/yHyirGNvGHkKyMehv2QN4xt5AXj/y3iZdgPecHY
Rt4vjot4GvZD3i+2kZ+M4yLehv2Qj4xt5B/juIjHIf8XebbYRh4t8oERr0N+
L/JosY08WeT7Ip6H4yJPFtvIg0U+L+J9OC7yYLGN/F+cB+KBOC7yfbGN/F6c
B+KFOC7yebGN/F2cB+KJyI9F3ii2kReKfFnEG5H/irxQbCPvE/mwiEfiexx5
othG/izyXRGvxHkgXxbbyI/F9z7imTgP5MNiG/mvOG/EO3EeyHfFNvJbcd6I
hyL/FHmU2EaeJPJRES9FfinyJLGN/FXkmyKeivxR5KtiG/mpyCdFvBX5ochH
xTbyT5Evingszhv5pthGfinyQRGvxXkjnxTbyB/F60Q8F/mZyCPENvI/ka+J
eC/yL5HviW3kdyIfE/Fg5FcinxPbyN9EviXixcifRL4mtpGfiXxKxJPRb0A+
JraRf4l8ScSb8TqRb4lt5EGin4F4NPIfsV4Q21gviP0Qr0Z+I/IpsY38SeQ7
Ip6N/EXkS2Ib+ZHIZ0S8G/mJyIfENvIfka+IeDjyD5HviG3kNyIfEfFy5Bci
nxHbyCNEviHi6cgfxPpIbGN9JPZDvB35gchHxDbyD5EviHg88v+Qb4ht5Bci
HxDxeuT3IZ8Q28gfRL4f+onI30M/EtvIq0M+H+L9yOdDXh22kTeHevuYD8B+
qBeHbeT34biYL0B+HfL5sI08MBwX8wnIn0MeGLaR54V8Osw3ID8OeV7YRh4X
8uUwH4H8N+RxYRt5W8iHw3wF8tuQT4dt5M8h3w3zGXid/+4/jzgn8t2Qx4XX
if2xjf1xXbA/XifywrCNOCmuC+ZT8DqR94VtxE1xXTDfgvP4dz97xDERn0Xe
Fs4D+2Mb++O8sT/OA3lg2EYcFOeN+R7klyHPC9uIi+K8MR+E/ZBvhm3EKXFc
zBch3wv5ZUSfeAa3xHExn4T9UHcX24gjIr6JumHI78L+2Mb+OC72R/4W8sWw
jTgk8rkwn4X8LOSDYRtxSeRrYb4L+VLIx8I24oTIn8J8GPKhkH+FbcQNkR+F
+TLkOyG/CtuIIyL/CfNpyE9C/hO2EddDvhLm25B/hHwnbCPOh3wkzMehvi3y
frCNuBvidcjbQb4R9sc29kf+EfbHfsgDwjbidsgvwnwg9kN+0r/7mP27rwLy
d/49Iq6GfB7MJyI/598j4mzYD/ONyL/594i4G/bDfCTyZYiO7D88G8xT4pHo
xc70+5dHg3lMPCLPBXVdyb5kMzgV4k+oi4Y8FuyPbeyPeVHsjzwVHBfbiHNh
3hT/DvkrOC62EfdCHgv+Hdb1Erx2po34DNb5Ev2Smf14CT47s18vtrE/4jnY
H8dDfVS0J2jbyF7ODJUddnNcu8NnjyzZV6Hlgqr8rr0wEXyfR/K7BcHTiC78
uPuotJ4iwYVU3i0q6RE/Sfpt02y+e/icNcwXabq65/sd8nc435PMVYfdSizJ
fsL3YiIe+/JYkf2D4+n7G4J0rch+wRrS6jX3X1oRvdvXo2Kida1WpJ75ZwSn
o4igNcHlYk/eeKB11prgAqbjVW73fK1J3N/2bGpgbak1ietP7hdWSWK3IXG7
bcXyOVkyNiQuV7+cwy1pbkPqejuG9zrwBtuQ/YMtbr1jTlTYkP2CEye7IpRn
2xJ9j2mGwHX/Hbak3vfnn9Ws+dmSet1Rm5WveJxsSb1t0GAND0Tbkjj/5MWn
ztfqbUkcP6tGa9Kb7RaJ0/UPNRWIbr1F4nDam43D4sdvkTjbd4kJa/63SBz9
wSpun5TPLVLHWtA4dU4u6RbZH/jZAY6mmIZbRC/4st9KnU2Tt0i9au83pvg8
PjtSb2qslMDevd+O1It+e+nUkqttR3BPi19acaE2diQuf3dksOu7tx2Ju7ue
OrKu147E1Wt7eRTcSuxI3Myx06REkWlH4uKDt2ezrt+exL3iRWfuqfLbE32U
Ck7rK9a77Ul9ZqbG1yHx4/akvlLft/+r9mV7Uh95svWgFjfdntQ3jgnqsdbH
ntQn+ujbr770zp6Km5+fPTWeaU/iYo8WGwnBOnsS9/byapvGDdqTuFbu1D7W
80AjceuzR7wdrStoJC4dzh/nsxKhkbrEiYnnUTbSNFJfqL7HoZdLjUbqAy8Y
CtkvuUQj9X3xwbNZ60sj9XnZ1WFHwl1opL6ubIFyw5sAGsGVvSRiPq+OpJE4
N/CqpjZ/Go3Ese/8J/rXltJInGqap1/j3kIjceiO0aKs6SEaiTMPbDLTmD3L
gcSRkydrwXyJA6mHS6eBaPtaB1LP5hgRvlJNzIHUo42XVOqISTmQerLkcSnF
QGUHUg9G2xi6c7GOA9lfeFSpzGrAwIHEoTGW+y6etXYgcaaI3+WwfXcdSBwZ
lObRt8LDgcSJvB2p2/977kDiwIZFm1j314HEeSd3qbH+HxxIvZf9CfkJ1xwH
Uq81etNE1rDMgdRbGT7zu3O42YHUS7Wlfs5b3+9A6p24GuIumYw5kP2D70y3
hyvPppP9gqP4KhR8OOkkbtwoN+1swUsnceHJc8Ob0tbTSdxHs2vJZt9OJ3Hd
aCAH6/+PTuK2takTITsU6CQuU67vl7NTpZN6JOufDc252nRSTxTMXWy35BKd
1AOViKes0jGhk3qe8eORsaE2dKL3s/F6gNrIbTrZT3j+7ROs541O8hC7AoH1
/00ncd75lB23pQPpJI6TLe+0HgujkzjNaLiSG6LpJA47Ntd54a8EOomzbIVs
X8tn00kcpb132/PfhXRSR3RPg3+/QhWd7Cd8xahMbLKR0vvZ17y7VuHcA1a8
em7NeiM38t3C4778ApWizx5gPWxq4PSd0uHBY9XLX6Kjur4gfvZDxtR7SlcH
j+a2wlxrxgKgL3+E19KI0smhX6hXqCuIIvkKzDPxrjkU1PI5GsY5jrpf8I4m
+QnsJ1um+ixCNAa2CPttpGd/JPkI7GfwQMfDwvMT6/70JQd8jyH5B+znLm3g
LP0rFu7p7ldLEowl+QbsFztq7jj/XDzE2Lj01JyII7wn7Kd+7Xvw7+wEEFbj
8M8pSCf5BOQXXfdqVK76nAkaxjri7b8ySP4A8xSOJu2KSbZZ4HSJ76uRdybJ
F+A4Xko9BwNFs2Gd+SG/3yKUvgqOE7ZhSPZuSzbE0a9fds7OIvkAHOdHy7Yy
mmcOHHfz3rFKJ5v4FWYDkWnTdEoPBf2FhNTHR6usCoD9d6Xzo5WUvgn6D8VP
fQ4nbSmEF/MnT/FH5RO/AP2JVosA+cDGQtjDs3Fd5GFKfwTP8/34K5m77kXg
Jb/89KbmAuI34HnkFrZ/pckXw9YTBwRjLQuJH4HnOdXFLLo4VgydKXa3RHZS
eh/oL3C1bwzWNS4Du8JghaSCr+S7j/7Dk6+bBUs/l8Gy2qIlShcoPQ70J9am
igTKryuH112jDTW/SolfgP5F+Jvt/LG25bD21qLKmCMU3o7zUHX60iVeUQ4l
j+cOm3lT+hc4jxrLMv0Q0QrQyVga1xlG6V+g/yDyk/5KV6EKhPNC10R+ryDf
ffQnYjtvryt9UQXfSvY5WshQ+Dr6F7Ll917I/6qC1MqS7v0ulN4E+hsF6U58
sSer4UHDBZXZ1ZXET0D/w/T55i7xt9Wg3j4WXSBI4eU4z58uIvohc2pYfofz
Sg/jKuJHuG8e9/pNp/Bv9CeqxhvXllrVgY6Y23hmEaXHgP7FeWbLc/nSOti4
R/C880oK30Z/g1nZviZ2Sz18k4rNOaFP4dnof7h/vN0pfqcekg8qbV0VRekf
oD/C+/LexZDGepa/3eTe8ruW+A3onwS5ObWu2NMAv5xVOJW4KDwb+40tklxb
ympnP269sUSbwq/R36D/2fdcPrwJ3H1v1tSEUHoD6H+w90mtiZ3VDNov2KUD
RxqIX4D+SFReY4e4TjNsCA14dUWKwqPRP5GMbbkQ8qkZht/uYN/uRNX3o7+S
+aq9ZcWiFkj+mGM8VtFI/AjR77v6znU3k+88/p2qc+GXIGiDn7/yVDftpPBj
/Duev0VcOsZtkDmtEztIo+rl0R/pHlpjzuvXBm7zRlbHFrQQvwD9k3eX+aPL
P7eBFtddhj0PhQejv3KjUWDEdbQN1nOv6j54gapPR/9lj/o6MYV17RC97VHn
/laq3hzHCVloy6Wj3QE84lq+AvMofBfHsR7Pv8F7vwPsdwsdnS1K4bnoj0ib
FX4o/9gBrZIDf7pOUvgt+id/u4uGXVs6QPFAXFSBNYXXor/yWbdkuwJnJ7yV
YVx897yd+AmXmuPXtYdReC2edzfPJi4dhS4oanOsyC2m6qvxvPPnWN3gNe8C
sS7l+xHfO8h3Hs9bfMv6Q/mLLvDp4dnntorCX/G8j7/ZDLsWdcHv/pZ+MxkK
b0V/xXvhPSvpH10QdDhxudN1Cl9F/2Xq69rGOau7oUG03bDDn6o3Rn/m6pMk
uWLpbijIvZd1QpvCQ/E6XHsW6ceNdMPSDZPS0U4U/onXMfouIp/GzYRjCzd5
cyZQ9b14HectDm1X2MsEp5HjfQZMSq8cr6Pmw7bEpWeZcG+W3NX6EArPRBy3
x3VX7I9FPZDONEyTqKTqb3Ge6ie/rE7b2QN/Sjy5PdioelqcZ/Gj+FCX0z0E
V202TA0yXdALu3Lf9ZwbYRK8Es+rJKY1X3JbLxi/rZZJWkvVs+J5M67LebKd
7IUIj2lvHlVKTx3PK7Kz8WfhzV4IffVtmRMnhT/ieWS42kejhPugzWm1YccB
Cm/E88QdLXKwV+6DNaYH02WMqPpRPI/gkiudB037QFPjOo+fH6XHjnxO16q/
ShxefWTcXf1GrZuF+uHklXNenFoU/ojjvt2sYTSm0A+PVB70Gjyg8EYcl2do
uDTFsB8Kdn6QzY6j6jGRX0mPcdlz162f/P5yXoumCQzA3y1Fyz2CKXwR+Yyc
xbapEpcGQGrJf4YD5VQ9JPIZb3pwr598MADWP/gyFGdT+vHIZ2w9HeWU83YA
LOYvlklKp+obkU846w3bm/fnBuH9oKQ3z/AAwQeRT3jN9MViq9uD0Feh12cm
QNUfIk5ZtXufpXTYIGxIcobiY5T+PJ5H5ndF/ZzCQcLv+/HAzUdYewgEi+zS
ZDgovBD5feePbf4zZD8EOtEh3H77KXwQccjCZdkX4l4Oga9vybUxQ6qeD8fZ
VaubR8sZInw6DZGPPQbWw/D1UY9M9mkKD0QcMX1E5biY/zAssFz6ROA+VTeH
/bbEMWN+pA2Dgs7+fttYSi8f+3nZ3eZNax8GuC5qOGBO4Xt4jP1SvT/8yQjQ
1DTSFV9ReB4eBbxvvDRNHIH4vQ48wWVU/Roe3bQ550k2jQBv6u9P039HCI9N
5XJsV259PPAzS74OGpjB3Iv5v1REE2GSeTbxveQN0ONnPNSiJQHH4Rfc22Nu
QLnmiaKlX5LhzhMDQact5nBm6b5YG4FUuFyd0JLiZw6/lPYfdTNJg2h2T9Xi
eRYQOeuUi2paOhiIjprFGVtAasDBA3rzM+GBXONBu68WUMKce3L8fSbEKfev
ubTtJty5+O2+xeksGDu6btzswU34++eVcN1kFvTL84r1N9+E+TWtz3lCs0FJ
1G8FiFtCVWmngzTLLz+7qOX0bEdL2LakaedxX5b/F3gh4cfOKuBZvkM6cF4D
vL4Z5/HtcBPkuR5Vmi3CBFnx40yNmz0gLfXXT76hD17fyWpaEdEP4pWP9apS
LsG7EPG8UNMr4C3NsWfnTx84cmL6mNUSTZgjol7/8cAzYOTPSbaY0gLfdZ7H
mi4FwEKhuwrgowPXOU+9Vhd8AeZLWo2Oj58FtolSjp0GQXB9oZNGbMF56Piz
MqFn7is4E7Ha1DBODy4LPLbg4A2BO5xZ3TSti7A8YWrIyD4EjMpWuIw9vwjH
pNqbfuSHQdEB06IM0UtwXvJn8IX/wmDuQ7YJLqVLkH1rVk2BcQRMzKl0mWq8
DHK3+Z1Cet7CSSmnfXnaBvCtWP9i4KX34A9PNdxyroLCmiOPO9o+gMvCfMm0
1dcg8se3ZvcdHyEx3H07/YIRlDAqnaXNYqBpeYyntM91UFFZ9unKh08grW7C
8TDZGD49ldzVPhILNyz3Md2rTUCjmtvF4pkDRLoKdgdyOwLHhzOcsKoCakc6
3pzKvAXWFWeVx1n/BbLr+nq5ym/BqLxQx1qjClBWf2S/pPMWnHHtuprvWQGc
9B8GjNFbkNqlYjqWWgE33/8J2zfHDlSSU94GdFbAnvpLnhHL7cDJyXqicEkl
PF9gVHZxA8uu377cak8lJIlLGDrvtINDMeoX/fUrQfDCgXD5gyw7B7u9qlMl
yDjPBcOTdvC3SazAKK4SQhI46EIX7eCMiP2C7fWVsLpJMnvaxA7ePU5dKLmg
Cm5zysxOpNuBofKID6doFYzvuHbY56Ed6BxUVpl9tgr09MzuqT63g/sdH5VG
aFWw03HKsiPcDsZpLlfz31fBsw9zYgMS7SDYzvJPxdcq1v30DN2RawfOYHfe
eVY1bJv8/fhlpR18db1fmSJYDZP8zo67W+1gNdv100dPVUOa0rfrIcN2sIC7
u+yNRTX0XWlbMDxuB29zzx7jeF0Naj7MI+EL7eFggMLXp7nVUBu1j7U+9iC6
ZFogb7waoEWWtT72QNsQWnx/ZQ3k/vJYfWmbPbw/EzRyW6UGRDc/1eaXsYe8
DerDtoY1wCWjolqlYA9C28YC9gXWwE1jtUePTtvD4o2zlhkn14DGnXl3D5+z
hyfTR5RGvtVA6kdO1nrZg9bGqN16XLXwIj8jId7KHsa1j5cGHaoFvf82hwjf
t4eo52/ttc6z4oeFTc9a3OxB95O6prpvLbDtUWCtnz3MXxGecyKaFX8oj9+a
H2oPWYu0m+f01UKI9YUr1p/swXjeqPhxtjpocbZm706yh1XfFkO0FCu+iG0Z
1Si0h4of0oHKGnXQlDf2JKeU1b/ic5Cuex0Ejuqy1tMe9jGdOJVe10H93Jvr
g7vtIVZarHlOex383CaTXPAfaz1UhQKVx+tgJ5zS3TthD5OvfVdH7q4H1asC
Y+cW0EAoIVn8uHI9uNza7VuymAYHl/09rf6gHl6/mtr+Hz8Nwp4G92o8rwep
aCsa73oauNpf9fpdVw+Tjc1XnXfSYM0saXut4Xrw6j8d/16SBjkmt98EiDZA
1HJB1nrT4Hnbht16cg2gIPTs+e+jNJjUC8iUoTfAxaP6EoLaNFiXxTlg4MWK
o7Qa7hw+R2P58XG1rWUNwO0Yusb4Og1iVh8suNnVwHof0FcomdHgQoljIW1D
I6z9pPTe1IEGhyxswxwlG2FJ+voI5ds0cFE8lrLauhFEmYNg/pgG1UVRdx45
NwL/97wDx71pEJu56n18QSPsW+1ZcfMVDa5u6Nbzb2iErRuvfzkRRoOWA52B
p/ia4PCxPaz7QwP2sWv677Y1gccpc66F8TT4LX3h+oBJE7y3l2I97zTwOxYE
SfQmePFgxUvOAhqsgOa9dzObgCdSvrO3igb7BTYdLC5rgnnxfC25dTQQl9eZ
y8fdDLSGI6z7RWM99+PXOtY3Q3773UKJXhrIFjtHvr/SDNLzoxct/0EDZ0kH
4zHLZti2zJX1/0GDM1/m2R5ObIaQPfHHiuc5wD7GySec+aw4T3r0v3MLHMBA
S2JdHUcLXLm4dp/UCgdg5m9IXb+6BaINdVq/rHKAm+36eUbnWmDzowcbIjc6
gO/SX537r7eAxZPsIpnNDuB43dNk6kML9CUOL+aTcACFM0WcamktIJEpwrq/
DkB3MB9xZWuF+e2Jr+UPOsCcNYPaJktaQa137HiVggO4sQf5CpxuhQIuIa+P
ag6Q2bDotcvFVjBZmtE9oe4ArqsdeSPDW6FLYmBrnR5rvIAd/4V9agXXfS4O
QhcdwFn0gv++iVaYdS4ua9rEAdZGbRFsZ2uDsAunWPffAXLXCi6+JNwGfPcZ
ZzbRWH/vnqQ4ItrGiisEWM+DAyQPGEqHn2gDrzeRL9hcHKDJVNlkSqMNmqN7
FHwesuxj2lNDtm3wodxqz9anDnDw4R3hxfQ28p6PyXoluiu4DYR/vmL9vzrA
6/Dk1rXhbVD8G1jPhwO8de8/Y13cBi/WfE3rjHaAxbmjz3aUtcHBtcbLtsc4
QPDZ3c7JY23ADROzs9IcwLJNRF3udxskHnx2miPDAfy30OKnBdrB5ZKwYmCR
AzRM6nOqrW8Hsau5fj3FrPVJElCXO9IOOvdiJXfVOIDi6YNal1XaYZazuqt9
rQPce2DgeO9GO5RHtNkt6XSAKHO7pVaW7WDzjv5Vu8sBLFYt4M/za4eQQlPW
+9UB1hSd0XV+0Q5KX7gyBkcc4HLEmwT2nHaw7J88u3eCtd7r90cE5LXDmmH/
D45/HEBjv8qpo4PtoMj5kPV80eGnHe9Y1Agr3l28NYiHnQ6KRYPDris6YOW2
1TJ6y+hwufIXZPN2QOqOBI+I5XSQPOvuWiLbAT3HwlnvDzqUidY+rJbvALeT
h29Lr6WD8OAO4cWGHZBosmet0xbWeJnnjAaMqPZieZEdxz07oMt1U0r5LjrE
8MrET3t3gKt7Dut5pMOsiuIi9+QOiI/8FHlFlg5b3uc84Umj2r3CeZVfOjug
oyBEKVqJDs/llW+KMKl2lX1mE9eiTljM9GY9j3Tg8N+aIbOkEz717dyvoEGH
1LLkbhXJTjgw5x7rfUQHmlj0i1P7OqF1/voa9/N0eL0pbthVrxMuC1qu87hK
h4np5sXGF6m2u92HX4XOneAhczm1wZwOpt6Xh267Um3b0jezFsZ0QqqOBuv5
pUPX5oHip5+otk7vpPXhxk44aPk6WPg+HbRTzd++b+qEXhuFn2YP6KAg84tx
b24XmHr6st5vrOtxe8mXN49qC2sq/8zczoqH3/Y6Wzyjg+q5L24tYlR7gdkL
4ynNLrDPPcB6/9Eh9/up62NaXSBUULcpLZgO33KeWkk7dkF4u4hZeiQd5LJv
N3HdptpVTf0Dtm+6QOwPLTEjlrVeXh+Ob3pLtWN/yOjHVXRBLE8p6/mnw75L
zekylVT72WLPuu9/ukBKTEglO4/VfzenuOYk1bYYkE4V3dQN/ArVcnZfWc+T
XNtu8/+vrTHXY5ehajcEn9vM+n9g/f3SxWEu/19brF1qZbBNN2yxuVVJa2M9
P0NL16QFdcOCR9tZ71eWPV32YXVhN7i/ZiyX/M6yF3E//jbaDWapu1nvVzpI
1PZ6cfIz4WRFz1TYLAZEh6+cu/EwE2oH9rP8EQbsih1gB1MmJM4eltZbxoDE
zExOnadM8FsVvGvVagYc+OKzxOr/9mvfrrmlVJAB6fVG3B59TDh7iIP1fDNA
jgmrIpez/PIz6dwgzoASsdT3BVI9YHO9Ku69JANUpTw/dl7uAe3bzqznmQEV
Rwziph/1wP6n0q8EFBmg69Ghwp/QA1Zv1A+5HWNA2/OEE3vbekAzYz7r+WWA
UfdupsbCXvAo52+M0WHAz+3RNItdvVDcuYv1fmWA7YH7jo/O9sK730yLekMG
sN2dvSryXi/0cE7xKJkxwK3Y4X3B+17YsJab5e8wgJdn4hCzphfOi29lPZ8M
CNK1bpgzqw/8D8If7zsM2BY2ekNoax9Ua5xmvW8ZED9kyg7qfbDs6nXW88iA
g5IDL3Tt++DYrdvtrT6s66VflbAL7QPnh0/vqj5ngHZ+Z9HTL32Q8+I96/lj
Xc+SCxfjfvbB9IecfNE3DLB8cte1el0/PEmXWqkWxYDJpr+C/yn1w9cyNdbz
xgCPixuUuS364XJr4fzuJNZ8375sEw/oh6DvrRGnMhnwTixnoVpuP0jO0v5l
+5kBkjYQZDrUD+bLTVnvWwYU/NEvdF85AOxCzB6ucgaoK7TqvYMBOLR70sW+
lgHMAjaXEsMBqJe3rAtqYoD1ceGYQc8BMDs5KJzXzoAFFUcbuVIGYJ7eZasB
JgO81uSZi3QNgJy53SqdIQZsfNnnr7xoEGoYo1cYo6z12bAo10hyEIzdjWJD
fzFAKUJ8yFVvENhedLAVTTKgYZvGykjnQSg5/T7i1yxHMP5oA8UfB2HVub4T
rnMcYXpPgOFAwyDoX970i3++I3gkp3tyzh2C99cvBn5Y4Ahb7F2Oi20fAmHz
rwEvOBwh9e87a1XNIbhhy3FIfJEjHLtX9tKUMQQpDMX+7CWO0LJgrMA9Ygjm
O93xPL3cEawL0+99LB8CutuI+yEeVryj2vG+fGIICrxFJWtWOoJ/xbza7xuG
gTvgarPhakeQ8C7z4jk+DA+Dqho0+Rwhd9VYioT1MNSEL73TJ+AIF+rSbbRe
DoPqewdG7TpH+KbbEWRTMAx+sUnCRusdwVXgva7/92FYniy8UXujI/AHl91P
XjMCuln6xf3CjhCvHyDffGgEqvJKC+q2OILqBoOpv8YjcLxEOi9PxBHawl2E
BX1H4FmlrcmZ7Y5ga6jRcTBjBJbWdxsd2eEIglvXBV7pHQHnFnXDPTsdCS6w
6lLd0vJdjvCgbYe5wxtnMB2Mffak2BV2DfR/vXDIE1aGbxT+nOUFQkyZbrZd
vvCrdvhvhsAzWNbu8SdUMABqFyTVJ996AeImE/usDr2CIMPMK9FZwRDRv0Eh
LzkElt4Oq3hvFgaChsdPrNr1Ghz9XCFSIAJ8u611DN9EwOhHs3cRxW9h6aWg
K0mCkXChSGP161vvWfMpvMHx7D1c+86fU84dDQce7z6VzR4NBi9Od6UYfYQf
xwvqjA59hJdbC/yTs2LgI9e589yMGKiNO6CWxBsLJsXfO1OSP8GSg+/ZE83i
YIvrg2uXf8aC0td16fF58dClxDfCtSseHHW8LOMEEsHBeV3+j9J4uJjpeUCw
MBH2H4k9FsiZyPJr535fK5gMY/OOVigeSYKKOutwAZsU+JDbrDVyJxk4r/Sd
4/+aCtfvWjQ/TU+BQ9/P8vBtSofNB9kvyU2kgr3D16LVtAxY117tMLUnHVKf
zPl5+1omNL40mvPaPAPqGqTVZq/IAuUPDIVwzUwYE7R+55iZBW8WKzvZj2Wy
3h8f2GcZZ8N8U56iE15ZsO19rz5jVQ5c/tLCtVE8G47+J5Q+nZ0D7sciUwb5
c0BzUIe2OzcXhiOtpjOTc+DGrie1MWafQZlTTt5HOxfcbb/s2sWXB2+MOO5d
+5kLb9Lnu3/My4P5RVV5Mk8+Q95cuT5xi3y4svXlwuW78qBd+ZZCtEABtNjO
f/qtNA86glac3lRYADJ1ZfW5JvkwxVSNDrUsBP+9Afx+nAWwZrsz50bBIhj3
vaJn8qYAJG9mGYQUF4Hmzx3B8kcKQT1pImu9TTHEnp7oWtFdCKZ/dwsEry+B
21aTJzkkiuB8zG5HLdsSaKnK824pLwK7cePGmg1fQEbCsybGrBieyr6W1Cz9
Av7eZ1c7LSqBmHutntV2X+H36Cbds5ElUFrEO6QhXAqa6t8Cdxz9Av1L1ZWq
ykuh4pXWtsU9X8Byt827UNky2DF7vVnHva9wu4Zb5/KTMnC/MPgxfn0puN+K
Zt/YXwb9GfFjrpml8Jz/eFwnlEPY48yAHTvK4E1Gn36ITzmcytiUtppeBgn6
D5ZeGigH5vRDHvpYGci2BptNXa+AJ2Lf9xgeKodjd0AgLasCDp3X1FL3Kocz
m5qKaKsqYfRRiq10ezkYFNjaSptUQlCaoL+weAVYXl8hPJldCSeG7qcsZVTA
7cUxlSm8VcDls59t1tcKcNw/S9fatApScgM39PNXwqOm5wslc6vAaGzO4arr
leDP2J/wY3U18G68ZpCeXAkR62sux5lVQ96pr04RC6sg/rPFcqvP1WB1d/cb
L+0qyDFckinBVwM63hKtXI5VIH3wsfkSxRpYkOM369fXKlDuFl1XGlAD8aPT
Qu0C1aDtXFDi/r0Grqy/fKjYuBquiF6xUz1SCzzqhZfjUqrB4uvsLYtf1EL2
bbEHLzlqwNE8sPrLaC0EecxL+HG8BqoWcG78jxXXO27tKHE/UwP054PnnJXq
QOzMkWHbiBpwAxdOpcA6aHZ+t+TSrxrw69iUxD5WB26Jy3YeV6yF1/ezDfKP
suLwXmv1vT618GmLHo/Ty3roXdV0U6iLdd7iP1mKP+qBpnWw+L5OHSgp8Qq1
WzWAiFP4oNmbOtAciP0aVNwA9fFci3XG6+CSuxrtglAjODHNdygcqQfzncNb
BW0aQXJl7Ukx33qgV7nWtpY0QtdhaQve7npws9l8/+X6JggeGklkl2gA12Cr
RTq2TXBS4HTD9zsN8Ozw8pTVX5vg77HkP43lDRDWG2VYv6EZomjrBPIEGyHm
ocpKv1vNoPvunmy0WSNkivXmaJc2A0dTn55/eiN8Lb9nzrupBUYG+n14mI1w
JHLuhv9OtEAg38mEaYkm0FB9VRYT1gLHVOLqeu82gf53GbrFnxaYsFszUVHR
BDeeNIjuUmuFN28ZfGlCzeCw16b+++tW0G7okg6/0QyuDdxOHydb4SlnOFMl
rRkURLU8f29ugxV3nt31zWiGXLaP7JJb2yD341So42LWeTQYLStYcSPGyxVh
x+N+sOLE9csKejTetYD2Lz636jdtUCa3fSGw5tGm1K8fV9UG9BteIluVW8HA
P3G/z982kOJVNOf1awXmh1YHC5F2WBY9fvtRZitE1Cle64B2aBuJKk9hbwNx
kRVy2UbtkOh0sUN8RxvE23euDPZpB/d1PP+FabaB7JePQ7cz28EgIW8OH2se
uWsdcy8OtIP0iVs8HmFtcOyGaoD8yg7g31CZwP6lDYruW7WuZcVdo8n3C2is
eFS99lD89PUOKFLfV/+drx3qtix/1OLbAUH9/X0Gh9rhgl3bpfSsDrC782Ki
kTWPruKoA4GDHXByzUlONa92MBZwWEZf1QlrDszZe/dLO0Sf5ZQv1uqE0fK4
I+Nj7SDxvn5V5J1OKLpmqG3Cz4oHp8OHXd93QtBsvmsdhzrg4Enrz0Z1nWDr
9+WW1v/N45XCc+U5XaBpslmg1KsDlBKut21mxSli8xq2K7Diu7IFBxLYz3TB
3BduskntHaCps8C9524XNEnACbGFndASWXM5P6oLYkq+64WIs+KvqVCp8Pou
iJjzIzxApxO+fljfOIetG+jOrqNhDzpBg2exreqWbtA5ml8aw4q/6qTV7/iy
4gaxr7pr0lo64cIrmXXtlt3A8djvVyFHF3QV3t66NaAbmCdqqmoku+Dy6Ofd
5lndsPFpvALTtgskFm5e1z7RDWza/wn9F8qKb3Ze37pViAktvOJ//5Z1gaTO
h93mR5gQ8+LzUY6pLshM9y9LMWGC+3m2zau2dsPBnpaGOU+YcLnzqbnQ6W4o
UimyUU1mgmxolarY7W5QtVx8x7eNCW8N1lnuftoNXsL3ylL+Y8K9zbpqcjnd
wHOioGHOmh7Q730mdnykG3xtuLpV5HpA0kTslhYfE9Y2/brta9ADy8Wua15m
zSN4rrRbi1sPMGNmvTK9yQSRa5u3bv3UA7k3Zej2L5nwzvP6bvP6HuD4lev4
qJ0JFsab3FqW90KLvU7x00U9MFm2dOvW/b2QLP00InR/D9B/a+w21+uF3tHr
7zJY8UrMhg81vaw4wneq8v7HKz0wa72fTNL9XjC6c60sxbMHXB/ca5jzrhcU
D71+X5DWA1wfCrpUKnqBv0BqvKKvB55wx972He8FfZWciS7RXtAdNmmYs6sP
ZLlm1X3X6oWmlTFdKtp9sNzTZ/3k3V4wtH9x25feB8NqFX8XRLPmEdL+sIUV
VxQtX9K8oqkXjEs2+QoX90HQ09DNggv6YFR82W7z731A026fu12iD6zPnJZJ
WtUPzDXbRHYp90EyZ/HDFpF+yG40ZAfrPpCWWOIrrNYPvhem1Y4G90Hes4ld
5jb9YCEktUPzax8oZcnKJL3oB9UOG65LE6zz9t05MpsVZ2y8ukjLRLgf1FVN
u1T6+2HWFmUJO/V+qLKOGfZeOgAKkeWSbk/64bma8ZHZygOwRvzqbd/MfhCO
1+pSuTEAP7+FnA8Z7IfXLQHD3r4DcD5EaPovD6uf9YYvb5IGoMRq/5v3vAMg
fsjpYUvqALyWtH6QrDAAMdeLfYQ7B+Der5hL+axxJJ4sCTJdOAjaNKWo8ucD
kDo+IZ20YxCK7A4Y1McMwIRp4XjjwUF4/rc0urNlAB5UxvoIXxsEu0wu928c
gzB/cvyl6eNBUD0cXDfBilc8LnRJJ8UNwrb5rXHslwZhqcuWI7ObWP3y+bx5
WP2efDRWO8o2BE0qH5vXpgwC/0rtYe8tQxDPNZws2jMIQbLPxxtVh2B96b42
8alB6Pq27Mhs/SGYfGyVJrN1CAxWa6oddR6CKh7OBUqnh2DYQX7YO2oIoqqP
dGvcZsUvr++PN1YNwT2d5h1674dggsPcR/jPEJznW7PIuH4IaLvjXpoKDYN0
k2a/7bxhmD77+038kWG4o9cy6Mo65kp+Ytt4exg0u27u9bnJikcCAl+ahg+D
RFg0TzArPvma0/Em/sswVJyqPSH3mfV3BU9zjIaHYb6Iot674mHQ2fJVcfbY
MHT135FO+jUMDSeXqx1lxSnpkRmr8zaMwPlbmmc95Ubgifjpy2UnRoDZLD/e
aDAC06MvXaqvjICIR4LibLsRaPjUZNDhOQJRiX9OHg0agXjL1QojaSMg1g5n
PfNGwP93lPvvvhEoOSw63jg4QvYRV5oz2/Cn+2aiH7dW4cwmCL9C9OJS7xy1
9xe+SviP853OPL3gaUj4jj9Outzy7LlG+I0bR07eUBe7TviMSjqWVUsvGRP+
oq7Xf2El900IX3EiTHF3ZIAp2GsqWQzY5JA6BKynyLTTX+/32pLoYBSwSR63
/ewIZdt516RZdZPfUX+M986pr9pddGr/7oAwVrxMJ/wLxsczi5b/oBO+xYX8
RXOKJumEB8Js0ztWPI9BeB/5P7kP3l3EIPpgEVwFe6VWMIgemMt62vb/+BmE
r2G0T3xD5EYG4WeoqHbxXtrGIHyMbZefLeaTYBD+haF1VLTLAQbR7zrqpv9a
/iCD6HWJBK98/vsog+hzXYndJmt4kkHq3BSL2nYLajMIX8Ox6We1+3kG4Wek
DHPZTl1mED7G87lZJnHGDMK/qFtZu2TjTQbRz+LeOvTR6xaD1K2dkJqjMduR
QXghrsdX/zR7wCB8jTy9Hc9a3BiEnzHb4vCB494MwseQuXe2KcWPQfgXtr7m
dJEgBtGzWhzWV3IijEHq0o4m/DVNj2QQ3se9whXLtscwCM9jdd0jPfUEBuFv
nO4PmZ2VxiB8jYFxvpPMbAbhZwhz7hrVKGQQPkbq6rdydl8ZpO5sXDSzo7eK
QXgf7gf27VzcwCA8j41Hoxm7WxmE16F3Nk8ouJtB+Bs/rsneyO9nEL7GQ9v4
9MERBuFnCDmJsZ43BuFjJPi8Prt3gkF4HsdD177V/csgvA6LMyqTcmyOhMeR
esEppHKuI+FvLDDMUTZgdyR8DXWzv9/HFzpS+xlbS/k95HIkfIyVtAjfW4sd
CY/jwt0uGa5ljoS3gfln1E/a4PGow22FI9FLMn1a6LKO15HwORID5+2MWeNI
+BvioRZiQfyOhK9Bi4yq3rXOkfAzxqL5KgWFHAlvQzZRy+7TBkeiZ5SQlmvz
apMj0S9i+zxrncQWR0qvqMiEf72II+FzjJY2rF66zZHwN2RrV2YFizkSvkZ8
0910D3FH8H42YHQyitIVwiNbrPeigv8eAtv+ePdAbw+if4NH09h8j2hPb0gJ
+9nDc9KH6N3gkfPRzxt1W/zAcvle+Ydc/kQ3B48RVzapzcoMJDzyG1uXq/z3
OQjEGDb+swsDiW6O2hre/VbeQdBrdK7Uiy2Y/L5+3VveJ6LB5Pd0n61STp4h
wGU1Fnot+xXoL71owlQJgaiTiVeivwdDU9xlzgM+oeR384dZC7b8CiW/L2KT
F+U79xoMI5+UhwqGguZZwzePWsKAw0nba+BEGJTNMj7Svjmc/P7WNvP44pxw
8ruOqTbfhy1vWM+DxHQr/TUovzbrljCPAMO08XThqHDy3cDff3XVygS7vyW/
v20w4zw0FglCvNUifM0RIPvdWqhpTiTk/vds4CLXW/Kdwd8V1Ua2S+q8J7//
UnT6U5MRBQ6qVlqaUpFE/2m9yH7eF0bvyHcJfy86P2dJ9/Jo2J8SF13y68P/
6BB941nC/sH2IxSNvx2eI/q/ukO8xWv+2rbEwDj3n3tCOv+rMxQr7y9krBAL
wjtU+MDlf3WFmn6FrZZ8GweaygEfdRP/V0eILerjsllLE+DelYEjdj1xYBZa
N+thSQJ0eNU7jNHjiU4p/p3I5bSFRVaJhOdvvW7KP2dLEsQ4SrU8XZkAfUf/
T9ggCZZGbeVZHpVAdExxXPU1hbOfNCaRcQOrF3g/ck+GjoCHlnGHE+HSSKv0
Lr1kkC289XZHcyLROcVxBz2UNjrJp5Bx8x7yPNQaS4HnP6+2vbFMguYnnQ33
I1LAuKtQ7jhXMtFBxXF5jmjwq4WnknGH5QXvCumkQdGyROv8kGTQOtBjW/89
Ffz/rq41kkohOqk4rvSUHg/fonQyLs+4qP1ARjqMb1uwqLsiBcpb+1dul0qH
ojVGJs5GqaTOAcfV/3Sdq9sig/T7HCt1R8s4E+7Qx0tlLmQQHSXUa6p/LE+X
XpcFtcc2fnp/hNqvFvWZhFVuL5GsyAIznWN06dZMopOE4+wXduLku58N7IaW
R4uts4guEo6jOvsR+6x9OfDC6jmPzmJqf1gc52KT15zufmr/WPbkXSUXFXJh
z93c1t6wbFIX2umXMhH2PZvUYeJ5biY8+1v4IpfUXQj47CtQ/JULXzwG39rI
5IB73f0K955csA/v/CzhkkPqNnEeLl6Bf6JOfiZ1GTtuyOaKvv0MlwJ5rOdX
54BypNOrfW6fYVkcp2eOYC6p88R51RxvcYuYk0fmdUhFIXPpuTz4Eykt72Oc
CwvoLjc6xPPgTfZuXfXEXFLngfPq3dLl/Cg+j8xLS1g59ceSfDhTL2KzZO5n
ouMmX3Z2c/uJz6QOBOc1Naf/nsW1fDKv0HaX4yPZ+TDCVD8YGPCZ6E7VNt8d
Nev5TOpEcF5LW0cctfgLQIAtpC6lKI/oSOF5NyX/oEmXFkDckuIQZX1q/1wc
96bVnsWSdwpBReA/0/rf+UQnCvWrHpyU4uDbUwSdInwHDD0LiJ4UnsdfVH7+
rN4isN93aN6vLdR+tXie9/OPsHX7F8Myxetl9zML4R3TL6FhohgydfUHDrLO
g3WteN6s9mPThaw21r0YZgzmKYaXwJtT3gE82kVglBTw4N7LEtAyco0vDyki
dbA4r6pU9YmoWV9IXYy9/2i2qM4XkL+YYhAyUgTCbi9Oiyl8gWGbmNsXpIpJ
3SzOW8jW62HEpy+kbuax1Xj60kVfoda0c+cup2LoOv9yY13vF7h/v+HYSEUx
qZvB69pz6pnTI4Ov5LpCTk4n/8j4CqY0zqnMtSVEV4vfm42XblRC6mrwuo6K
Bd61WF1Krusbp+yxEYtSYHfdXXAivoTobMUFiXRysX0hdTd4XboLQxlaJaVk
nntHq2QCoQw8Ksyf9NCo/XpxHk2llvP5/MpgS5ufnjUPtf8unudqms29R6Nl
kDGUJTLvXSnR10L9rm9v7dhmHSuHt1NjE4VClJ4W6nXZPXNwtAgrB+u5Lhc8
Taj9bnEebA8cp7umy0GeUyBPO6kM1n3RFkgTrYBnvs9O7W0tI3XCOC+3m3dp
WtoVpO7ovH5l24r7FcC1/KOo4LxycIivn7ucXgGXX2xLmhYpJ3VBOG8JtQ2H
qz5WkLqk3hM1551bKqCG97Bnz8lyoqMoFpq5Ns+6nNQN4XWlygrnKHJWkrol
C5n6pom9lRC8rv5n1HNKJ2zirca9R9nlpK4Ir1tx21b5pMuVpK6Jl+9WmI1n
JRgLm+ha95YTnbDcj719GosrSN0Rrkvp6m0ZoumVZF2CF9A29PdXwr7ts7Nl
JCg9SI9E2gl+HUoPEtdFm32HTOCqKohRdjuYXUztB4zXPd31dR6feRXQ1QQj
XFZRemR4XQ8qyu8+KqoCJe3YRWqXqP16cd5LM6tmz9pYDTx6Sjd5P1D77+K8
/N/XMiwcqqHlSlNd60Ql0RdD/bINAQ1TXTXV8Nb4hmy4IrU/Ls7znXOzvZY4
tX+uo832thXnasDy5txQU68q6H7d1cKlUwMl04ydxxOrSB0VXoe6gYNClUsN
qftacEX8vHN8DcjZPVso2VJFdMuezeN5yjO3mtRZ4XU2nXLMVuysIXVhXuq7
myaW1ALH7W1mU1uriY6ZPlfEZOOJalKHhetgIH9XLkm6ltSN7ROvDLW5Vgs1
TplVuVbVRNdMjFtaPySgmtRp4Tp9E3uQLupbS+rKsgVq1vdn10KQu8YBt6xq
onM2vros36inmtRx4Tra8rtIB47UknVaO7FlHt/ROmDG3BSsC6X2A8Z1eN0j
evdRcB3EJLE/ePmthuip4XWKV4vNnjVZB7TMgAEDaUo/Da8jOXsnw+J0PSjl
71ATc6b238V5HoyWmOqKqoflX3Pif1TWkv10UX+t5MVee60FDdBSpcWftq6O
6Jaqn7wxFna4jtSRof7aTfvaQ1UXG0gd3RY713PO7g0Q0Thw+971OqK7tlZr
ro6JZx2pM8PrnjRsyFJMaSB1dh+vPmqc6GkAyw5Gj0pCHdFhKzb5YynSXEfq
0HBdHmg2QxJPI6nD0z68PdRGvhFk+7iPc8+pJ7psvpaPG75vqSd1arhuixXa
0kRNG0mdXscu8fX9/o3A8S08pkG1nui06dtvkEuyrCd1bLiufjs7pQLzG0kd
n5Hg7iDdsUao+inFG+xfT3Tbtt1JCHPMrCd1+rjuQuuYSUuFmsB47uVO8V2U
/hyue97k/TuP7JpgL+e40rgDtX8wruvJfudZs6qaoFto5FJcYQPRl8N1q699
SLfY3gzRW+4W0lZQenK4Lvqf3Se7HjQDbceqHQoXqf168boHYzzttNqaQVEy
8gnne2r/XbwuL4+dh6r2U/vzKj3u0nU2aIFlMjBRMd5IdOIeJGpVpKxtInV5
qE/HT5fIUvRuIXWMFbSehomMFmg6VKnnr9BEdOPUMgb23jVqInV7uE6vr++F
pMEWUudoq+MUYrO6FSKUr36+6NFEdOT48xgvlOObSF0fruOOMwfSRBVbSR3k
bCVXoX6LVrBQ+yOytamJ6MoVNVknsrM1k7o/sg+zooxU4MtWUifpuufRS90S
1vjajz2+bW4mOnNPOjnWlh5vJjoHeB8OSrBec79bybqPLfiWqbi1DYKMVbIU
OSn9PFz3RMb3v39Pt8H1m63Ci7Wo/YNxnek/R2WT7rSBpN1Nt+pgaj9gXEd5
kzEHiw9t0OlhFO413EL08HCd2Lt+pIo2tUHU02kunQPUfr24DvUVh4X6F7SD
XaCXhdCDVqJzN7w6UpnjXSupW8TrDjx65ELInnbqugsETaZU2uFwmHBdb3kr
0b1LFoTo8l+tpK4RdQn1M5Ve6uq3Ez2IdFj/Lt62HRZoNq+tW9xGdPCyvftc
S4TaSN0j6hQK71VuWfG4ndSVeopZLLUKawezM+HlKRJtRBdP+OknmegjbUTX
Add96L2KQGlKO6k71Qy7eUKsoh0qdc3vvdRpIzp5j/wdvnmbtBEdCLwvHzYe
13Xubaf2cea3cu+Zbof9F6T23nVsgy2280ymhtqha9NvBwvvNqIbgfftHveL
TMUVHeQ+KbkG/v0r3wHXjPxOiI22Ef1AvE+LZwfJJpl2QJnJJbblvJReIN6n
CptXDhYBHSBhvj3uhwylD4j34elwcKpoQQcEWP66Wn+J0gPEdb7WPCrYP9YB
3/9a/Ehwofb7xXUU0xjTCxGi9gN2qfxiPLW3EzTnyEQEfGgnOn7L5I/yeGS3
k7pPsp9w0Y9AXdVOso6qyqWR8Zc7IXU++1lGdTvR9bNS4M6/yVpXrAvFdUyQ
/9W8wr6TrKPQ/nVLrTxZ8+EoX3TpTzvR+Ws60nxLa3EHqRtFnUda4jh/aXgn
0etgfhA8IZbeCc6LAjIVhTqI7p+cSvg2KYkOopuBuo9yOybOOld1kjrgt8Lr
3Xv6O2Fo6ZWbIkc6QPcbB+s12Qnhquata3U6iM4G3scVa5UzFWd3kTphsxcb
vgSt6oJTPDuEF5tQ+uDT9YPGUwxKHxzvc+0Tlb9/t3fBWr6ch9WJ1P7JeJ8D
OY/LJul0wZ21j2STWqj9kPE+699RdbBw6oJ+Ia3vz+dSeop4nzf/PpEqGtsF
qpuEQh1FKP1EvK8TPS8F+9u64HZFyNX6U5ReIt43ZWO1LYLs3ZCSWJImcZfa
TxjvS8zOwUc9It3wK/AHtwdrne9xlA7YqnYDz3KODJmiTqIDguum/FRmp969
bth9f63RQHsn7GI81gux6YaT47tW+P3uJHkfXLe/vzm6Dvp2k3WL163zFY7o
BrPrRzIVl1H6i64tZ6+PbaH0F1Hn8lpG2FGO5G5SN712/c3JoeJueKN2Y2Ww
HKXHiOteeU/uQ3lzN3Tt9TOeMqP0F3HdQbmRx282E8R8l/aee0ntN4zrHr7E
2u7CJiZco+2XTfpK7SeM685dvbRt81EmqZOWs8oXqKMzIUxf/wnPdBcck1q+
MtiUCdnV1pC9opvkqXDdf9Q+KUvxYJI66rcH9O++DGZCm9LDfrPt3TD5ocKl
5CkTplNe+ggc7iZ5Lbwv51/skLwbyyT3hWfWVK9BHhP4d8TKFetSepD7ggsG
bC0pPUi8T4X6RQHKdUxyn+ifn6qK9TNBa0Wzr7AbpQ+J92X3liuzl08yIeim
xnKnFGp/Y1z3F0N/DerX9UDTGQfDjv5uouOI675StO972KEeWCX3Ol1mDRMM
fj0pCbrSA3s+JV8b2MkkeTbM7wXxDprxvugBDeFSHj/WOq80Pi1X7N4DN/w6
MxQvMkkeDtdZwz5p/WRUD1nnhS0Pqlsze8Cda9xozJYJuW0rYn8k9MA7BtfK
YNa6Y94O1zldTsM5p6KHrLNliJBUeFcPFI0KZp2IoPZP7rmyx3gqg9o/Gdd5
y/yRIdefPcCj9kw6upbaLxnX0avY5ZT6ml5Q3ZvlxclO7X+M68i18GbLWtle
cBXo7zWQpPY3xnW0+rpIgXmxl6yTz08rXc+nvfB5Djdks9YRdSc7rTf3mzn0
kDwirpvSmUNLrN70knWbTlmarZ3SC2z9Uj4CPj3Q8vyZ0VhULwicOylX/K6H
5B1x3WLXtlhKf+kl63btduRmwdZekC67PGCb20P0NXUO3fIVbuoheUpcN4Eu
24Y533vJulUoKj7qYeuDB2JNBvX/9RC9TVw35zfccsU8fZDFMy9NYgOlr4nr
Nrtnsujpvj6YnNjO7aFO7Z+M62b07qm4nm4f7G/XvDZwm9ofGdep2nyXr7Bj
H7nOMT//qPK4PriZz8hQ/NhLdDa9DjwxGivoJXlSvM43k1cvxuX3kevU09vD
41ffBx/eR6wIbuslupslgmmZJ8Z7SV4Vr3N5Nls+baCP5G8LNpbdujDVB33e
5denllD6oCsZEtLRmyl9UFwHB6cX2xSW9MPuUaWec0Dpg+I6/Mx9kLB0dz+Y
1ZnLJJlSeqC4DnquQgJ1mv3wJt3fmyeQ2j8Zr7v4ROqdl3b9wAzN6TP70kf2
RZ7DW/dEoLuP5HVxXhoyGbOWV/WD4MNBKJ7sIzqistOzBmx5+kneF+fJHuT2
6Ud3P8knp7LpGNT/YrXNV/gKb+snuqLOurYG9Yf6SZ4Yr+Pmlc2r0xYOkPzz
loKx4iC+AXhd6rbM6SylZ5p78FWqxE1KzxSvcyB4aagLq90RF3e1w5XSM8Xr
1DSMXKimNgACz1vSZJKp/ZjxujK3K5rxWg2A9h12Hr++frLfMs57y39tVa3P
Bsh5j/IdHXL9OgBPDMWNxngpXdSPjQorgsUHSN4a5zHpsDLItG2A5L8/tXWq
q4+y7KpnMk8oUfs4D2WZXJ/SGyB5bpyn4aGP8yTnDpJ8ucBreuLqlYOw5n2Z
VLQNpa8qKdjNPPeY0lfF62hz9Pdg2zJI8us+nVcPMfcPgob3b0/OcGq/aLwO
ZcU9PwtVBsH91vpegxpq/2ecZxxn2VlPM9azoacimz2P2s8Z57G23ChL23sQ
5itaPhHYQ+3XjOdx8Z23WTCB0mmNSDeB4sFBOLjtRb/t5UEItd64TaF5EM6/
/OgjTKN0FfA854SkRqOmKZ2G5fcWhHktHYKHrjwG9d7UPtBvp7Ysc4ocJHl8
nEf1+Y0O9uuHSP7fNev7Dj2JIci/IZMqkUPpxHZ1ql3taBgkeX+cl9zGjI6D
ikPApmWw3GN0kOjCkvP2nVHiMBoCGZnHhgNClA4sjsvzYex9+aMhuLUhMV1R
jdrPGcdhWD7m9vs4BJ8WtvMEOw5B+q7wjoNVQ6y4/kfGiWdDhEeA/IIF+l6e
nJzDMDKy8PrUhyEwDb+qyXLkYU2jsVR0/hDhGeA4RdJR18b4h8k4ji/t+evE
hmG/6m3mudYh4OffUvRUeBg0s3w8OX9ROhM47h62o6UpcsNk3P7LK++8VB8G
K4m30kmLKT1bz/D0HgNhSocCx32Z3ylxl9X+sKbSi0d2+H90cBc+ovsrO7PG
nTXZa2byv7q3N9VXz1r+bhiEezZC8XNq/2fs17wq9kp9KaVjMQn89HvzRuDi
l+M+wiXD4Hypn8t4bBjcE6Ov1HcOE54E/p65Zp+myaoR8ruVw7yFaltH4J3o
56VOf4ZBsu6to6/ACBQE1qdIcI8QXgX+LtJWkSIhRf3edjDIlPf4CDCXDRt0
iFD6uvPusy33OEjp6xKd3jATocnz1O9HF0hVtd4YgfXjK9NkdCi9XTxOGy1w
yrkzAudbgNvPhdLXxaOReMig6+sReJZreG0skdLpxWPFDxl19aIR6HjrmXGi
l9Ll3Wa2Uk9u/03gyX0unZOxBzQzXAUWbjcAR/v51f/RtoJ1q4muWMpN8P30
bqWSmRXYVd4uv38sB2Yvo71Rvm0J/vAjsWE4B+hdSgE9xZYQ2FSwIe//45s9
627SaUy+C24p/el+ZvfBpvGO07pnj+C1OyTlc3vAW0Oeho/J3vAgY6F3tpkP
PLt09dupN8/A8FulcVqxPzifT57/8+kLCF16YkMTdxAcKQhiKKS9gOcLq5p/
bA4C66grn0rYg8Cg6fiHj0avYFD0cboAIxjqxnbxf+ANhctvEgtNf4aC0iJe
l3d5r6FBuKMqwyQckjdN/Xhj+QbUQznblna/ARHZDv3w9e+gSGjPwEXdd+Cv
mV8aWhYF8XoVgk2VUaCixe8inRHNivunfHzDouFupztIrYyBU++9+KD9I6SY
zf653+QTLDXe/KqH/xOM/rn5bl9uLJSIpAp7aMeCiDNTfy9fPDj1nXy370kc
XOI5s1rSIgF+73WX+O94POyM9n71TSoRGnr6FhaZJAB9frHPS8sk8HlNf2zx
JhESvGSOBRYng/oV7hV83UkwvDaa7cX6VFiyMcI/RzAFNkWuTwq4lQZFHdKC
xrqpcH6vj5l/WTo8eFUexvOM9Xv7HO8S7kywlwvKLK9Mh6K9QSHyGZnwnLFm
Qxp7JjAd6qczjbJgoqXrimdYJrDlLteRW5kNmv+PqTMPp+p73z8qlVBJI0kS
DZKQFHVLKIoiSVKpJMk8D8dxTCVJyBAJFVFJEpklyTzP83DMM2VKqt/+Xtfv
s8/7L9e29hn22WutfT/rWa/7OfYh7taJr+BnO5Py5WsePj93GDnc/RVHznmu
gck3cP85IcrpQpwXnHM3Z1M+JvnColWC81D0nm/PzwP56OJVCmOpyMMp5ZwK
K9N8HKWsaW+4+w03H8/t/rn5O8JbW7a9W5kPWr2Yp+X375g/EnPDJTYf4TxG
XVPmBdAOM4s5r/gdaddfyVjwFiL51+FB4Z7vqIttC54sLISY8gsbVtcC1Pyx
j71lVQS/uLtpLXyFGD+RxNLHV4zR5VK/E7IKweY9ckW/pBgqt5mOuesUYVeV
YHqPTQniCkpoF+eLIL/hKvfN7aVgFQr6tje4GHq6IWb0slL0bh9LeLasBI7u
VkvGFcsgFnPdctqtBMYXqvZtrCiD71KRlCL+Ung9W/kg2KEcozdn58JzShHd
Ld+7fmcFTn3LPWKhW4Y8YQqCqioQJ/DQWXGhDG0mKWHclEqwul3I3fy0HL8v
zS0Ur6sCrTpLdf5gBX57KLp73KlCh9h9v7LaCqzcRRdT+FIFWT/12iiLSmwo
pXYsWV+NsjmOhxnLqyBoyuPzzagajsJW8dFaVRBfm3bYPbcauy82lfvGVAHJ
mgPyG2qw+nbzkpXlVUh9VPd06/EaOHqPuzplVCEqOunJL5Ea5AQf2/mTpxr5
YhZK7cE1MCl4pdROvG91Lcd0+GgNtsyuMCxMr0aX7dsXuvK1KN5p+uDjihqM
bT55lvdpLewv1L59drEGC1k9i61jtZD8c2/K+zVxPHDAM/hEHXpERrlsZmqw
/GGFuFZoHQJ01SWvKdSCW/Ru1/qJOsj5fL6g/KQWAtXLfesV6jGeyWMnQa+F
mHW0TFBYPZ6P0J5uPVCHoxuPD2lO1mN01ablgpZ1sFx9hWlOqgHiewcmXGPr
kPfkyqkJ8wZ06ZxZazxbhyqphZmEggY89v4orqVYj/bm4FemvI04mrFBUy6w
HiMUCXVRy0aMDjnZ7Ompx/y2qr9jhY0I29wdzC3eANZvxvHvtzYRz8vA9iWu
xPF4hqShVROWTf36O1bZgHX+F+nCxU1I5r/G38TXCH7J6ccDfM24cS7/eJ5J
I0Qb/Y7GWjdjDW33zfisRsg67hsxKGnGlw++HsGrmqC8teSpEH8LYr48zlgj
0YSvs8oqzKdbcOPRcZ+y3U1QcFxuMi3XAs2J6dYF1yZUhPbP5Ua1gGWbzp/e
qia0ybrH0GZbkKj2ha9yWzOGO7edlzvTimtUQbl002bMuWUxMb1sBWfCg+uv
spuxVOhSwpe5VpRcOBoXwN6CpeqxUo6qbXDwfFlMudyCtdMneg+/asOulOUj
Bm9bwBfS5f9rvg31vcbs6r9asO+IM9LV2uHBXbNP5lQrjrRvHrOPboeEwqGz
O0NacZL2OUx6oR31nHfX2nS3YmPfx+YplQ4UuT9//YCjDWWLNb9qHDtg+4ml
yEq3DS2RZrEBVR0Q7Lk9dOVdGwbl2S9oCHWilquc7dRCG2b64li4KJ1wlRcX
EVdux5IHionV1Z0QswxR5X3ajhUbphKK1nVhdPPpwFUD7fDau+lnzLEuPFNO
TJk52AFO5/5izztdUHFY39jp0YHAiuSoW4FdmItznC+u7QAvv7ud4pcuvG7q
3Jws0ImXFupqO4e7cGGFokyERSf2fNu2c9n6bqj4BQZvDe3EtLDoK7s93Rg+
+S6AZbATxswJmhoXulEms0LHlqcL0xqUveK0bryszTAake+CY7QKC9e7bjje
NXHSM+oC0+ym5qn6bmgs4fep9+/CvZMDH6qZ6BBrdNivmt4F1iuc0wl76Vhh
JiKX19UF34S2El8tOjpYO88dWtENbqZ3L0xd6fgc4X89fn83wtUd7NXi6fCR
UrDcfrEbAq9OnhVtpMOgYtYtmNqNuOn1QpwsPZB/eU6I83U3drEdNRoR6UHH
ik6Om3Hd0L3ifsl2fw9Ex98kFKV3Y1Q8+sJl+R6w3tP9crS7G5YeliIyJj1o
27q6KmkFHQv1ckt4nvYgOeVrl7AYHTTh1S0LeT3wUbWeCr9IB6tDe2LLWA9u
9AmxcLnQ4Vvy7n7Gpl7IpdNiHrymg7OrpjTkRC82qUt8/ltOR+CBFy/tTHsx
OdhXYDVDxxZ3M4eLob0ooj1tHOTtQVTd0XOH8nshtWzJ5BOFHvgd1tzWPd4L
7gKUR5n3YM2Np7t3r+/DoEr9xnfhPQgrcC+wkulD/iqumdSiHvBOFFZlXu9D
VJlaTf50DyI2srcu8eqDtXovbyV/L3ZR5uzUEvpwjmv7QuuZXryNlnELruuD
FzdPQ6d6L1jvfNn+s6kPWXV3t3Xf6MW41seqzIE+BAfFLY759sLcZaZlCWc/
jLccOzmf0Yv5ni47Ncl+nGp1FFw20AsK+063YJ1+CIanMnOt68NfyTs+HbR+
zPOrnuEF8Tmhmrt3x/ajrvvB7t13+7Ai76mERXk/ktJ6y6J8+uD2tCj6wXA/
eG+tFZF534eKcA2fDtYBTA69tlVs7oM287Hdu/cNoOxtz3mNZf1o2e0mYXF+
AFH7HSJ0D/RD39ekKtNhAJTJFKc7V/rR//ljy5KoAWh//KFt+6Afhp0zvacL
BiAi5fWKltKPHye6XYNHiddLOl72Ku2HSMaHo+n/BtCmm/DtemE/FgurhfkX
B2Cdvvp1wFw/0vietSwRGsQ5xzPukTsGIH2ys/f0mUEI/usuf3N2AHnvSlyD
LQfBlMv37rPTABTqOH06ng6iTiF5Jjd2ABXSC7t2fxlE0rKpmvLaAZy7fkzC
om8QPgX7EluIz6154HY0fdUQFvOrhPlZBmGaKbEpmWMI81729Z3rB7FBdv5h
B98Q6pRTkkaPD+KpvmywkOIQ4ipU/syaDEKgWFjC4u4QPB7fb1kSNojoqbtH
0/2HoM29dSdnwSBEtS62LEkbgmT9JRaeH4NIpD7rPd0xBK7g4E5h4n3FYjvH
nywdhtCdML5u2SEMD8s+U9k2jHPttmcP6Q3hb7Zcy5JjwxCJ+CSi4DMEt36P
3tP6w1hxbXKlOvG+LKuLx594D6Otx1Pzcu8QfKySH3YkDiMtOu+A4ZphcIbP
Bwk1DsN3tzbFUnYYwUy94hZ/hmE0HHjJxXAYW3bvOpq+YwR18Z1UD+owrrY+
f9ghRcTx1VlukXbD0O2IeNghNoJEE15d/7fD6FpCDxK6MgIf0UuHIxqGcUNE
KMrUfQR6n8bd41hGMOq39mj6mxHIWu+9niI6AtP0CyeZq0bA9Sv33RedEcxu
Pd57epY4L/2PV9m9ETgqeY4/4R2Fpc09B72kETRwxHHayI9C8qjnw46iEcht
x0lmrVGi325pGJweQZHnnt7TRFzf63bx0wz/KFQSTMefvBxF7olAPxbVUZQ1
JM23EnF5YNHuVnaHUWjJRAQJTRDv/8AgbXPMKJpu0iNN149BgXORRbB6FDeK
ymXTZcYQvvmc+faxUWgc/ei/SnMMPv7uy6TWjWHXq/tBQjZjMNTIpcuDiM9L
SyNNnxGvX/fny9m7YxCZXv3281ciXn4awKYTMoZk7d9KzERcPK1dOWDwbQzS
rlBXJuLaknZ9cYuJMeT27Rl/IjmO6IgXq6k848T3MJtv1RnHmuujku4HxnEv
t1eJ2ZSIt10t6zqFxwm9tM4t8tY4Rrfv5vK7Mg62oV3qyoHjyHudoxv2YBwB
qtzjTzLGEX779+HYlHFw22rPt3aNw36X9Mbk7nEER4SzCC6fwJn35ddzOCbA
v8Qr0nQfEWeasqH08ARe7i178/n8BAZ3ypZG3ZiAnB7vMim7CZhP+R9vd5qA
Ies9FsFHE1CyFfYZiJ3ApJFFpOkn4n0O6d+Zrp2A7ZOUN5+bifj2nECuncRN
8A3JatnzCuHyp5CcRxnnsf2hddmk2QUYfQ+RrgwxgZfHx/6pdeY4evuPW3On
KbKcOn/ZfzcnOaGFxUMXhtYfB3fShurrO2xhGvudw4UuDbmiAzSJTgp+zOlu
EFsmB/7gdWquCu7QknqWGrFKEWpzzb4nAmm4d6nHyE1RHv+ru/K/Oiyejqol
HVMaOLbtniKCNLHmycr8gMkbJGf1v/+v3bO8P1pXi1GH++ZBFx6b03jprXZk
gesezomdeLGs7STk1Dfvi+L1Qhd916mnHcpoXOuz8v2sD3oP9TMnBaihhTst
0MH3IeRsfhSsgyrJLyg5bRqrDtHAmpIdjpzufnjiSdt2QFwdP0ZSps4P+eFT
2J0fM0/U4X1+7/Ix7Se4X3X/clP+eXDcU20IPvoE+4Njt59IPE/yDubHdgbb
brqIH1lmBXuKg7B/KEXYfOQCLpuvCap7/xSRbaM+h65pk/yD4cEX02vUL6Ni
88jw/vdh4HAc0lvGpAORUqvEsE0R4Nl7OO/jZ12SdxDV81nx4vg1JDBdSskJ
jIST0fQRprYrCGcPWWf+5QWStBwb1tzUI/mGGZO7qdKO11GS1hYwgpeQvTKi
k/hFD2WjezV2m0fD/O35f2IKN0ieYeCG9I3+wzehIMUaIZsaDZaDRYbrbG5g
/n5h9tZtsZh//3R+yUp98j71K/+7N3LFALvMd5UUGRmT/eh/949JP/fTqtmN
ZH2BzB8ah9o6NfFgoGfn9+OBjPP+f32B8rMbM51kL5E8yPsuFeL3uULyHbPN
SU/1/PVIXuPqz3f3R67cQJ3dcWEmsVgIlnoFqa3TJ3kM36w1J3dz6sO/aapo
7xt7nO5XDBsodcT9tUEb1RPsyHrZHfOxRn+mJ/CDxqVlMjtB1tv+zPakhX1u
guQ1RjjfezR36pP8hclN9apRAwOSp9jr80jMr+M2yU88cRzSijh+h+QlOPjH
pqe8jUg+4nIc0+xC8V2Sh9CYlcg2nTYm+QdeYbuBEG5Tkm94vLWlcS+/Gckr
fHajy6oS4/d//IFD88DkYR9zkieY3PXxzxMWC5IPqLnDklVkZUHu968NjPRQ
bLcg9/t7pTG93q9gSe7vf1s+ZD8dY0nu56e1BkcLLbMi9+/ntJS6SlyzIvfr
J9Xkp77/bEXuz1+TpRjJstKa3G8vFOHdma9tTeY7F+xPOW/vppL5zBbfRcvm
QSqZv8yKTjT0n6SS+crwDP2ryvNUMi9MrdqkyczkQuaB346tmDrN5kLmH72X
ZPcv4XIh84nGmy3aMje7kPnBM/t31lhtdyHzgaKKzYV7d7uQ+T/Oy4+ye8Rc
yHxf9J1l7CulXMg86T2XdOavR13IfJ5BkMmcvaILmZ879W77mJiqC5lv2/W1
nj6o6ULm03IqVQ9w6riQ+bOIPmbhgusuZL6M+juFl3rHhcyPcbOJ3n1l6kLm
BWe30fUu27qQ+S8fUZ0PNCcXMp9lrMAZI+3uQuan1HTywia9Xch8VK/hkaH1
fi5k/snRLumQTJALmW/SeWSw72e4C5k3m3zW4bTppQuZB6v+GGBR9caFzB8Z
5LLlziS4kPmgxQo3Tp5kFzK/09YrtbQ204XM51j+TNCYz3Uh8zcrWIRfbC1w
IfM1EWsiJ+RLXci8EU3ofN9CjQuZj9lwsFSCv8mFzK/EnzjhptjuQuZL5DUy
q4zoLmQ+pElPYpvfgAuZ/zA1e2eSMupC5juWUndktUy5kPmNMJ9nbExzLmTe
ROzZuks7F13I/EVP3ffzMUw0Mh8h2sb8+9ASGplfcOg5+rJkGY3MJ+QPOyhf
WUEj8werf6RMTrDRyHyBzq+pEDcOGplniGYSxfo1NDKvMLHcqD+Wi0au/x9Z
/frRkfU0cj2/k0uh230DjVyf37OF5rVhM41cj7fenrX/DQ+NXH//smu+QYaP
Rq63s4lJUiv4aeQ6fKJETfVGARq5nv77CKfDW0EauT6uJK/Cf1SYRq53jygO
Wt3bRSPXs6VUBXk276WR69eumnp57/bRyPVqYe2/62dEaeQ6teW1I9n3D9DQ
6rHewz/0PTmPKqkkDmlnv0d4SSsX065E8PNXnPp5MAE60bxC9+8k4v60I8c+
iQKSG3HcxHV2XrUAiX4bs2ZkiqByOAo+lwqgI/hrxvtUEfpPzLctuNSQ+77l
be41lAfUQPa3hchu0TpE/al0vtPfTO7LbCyXfVQ/34yT+gPt7NJtSNv4q2kq
gFHvVW65s71aMB0bgpn/zh7ohZIN06Z34XQkDllu65Zm1Eflm7v3M0Gtj5y/
aJPuF01uD5DjS2L9xUGDiGHy/g8e3uOgVz8GgY47Wqplb6B8XTnvwcdbUJrg
4k2zi4de/i3dvKO3UbC41bd5+wfwjb3IupViiA2vVh1X6EvEkbqvMt3rjTCj
eHjtnHQSmFyZXQuv38XRwuqyzT6fkLYQLvHumTGEl69e+bUjGQmnqhb4Ckzg
sDNVrEnsM+hGzxoEuk3xadnU99H/HP9vXbtDtoZ43puhO89uyXO3VGhd/1vw
edQMUh50rf5PaWiyZy8WMDLHCF+7Vn9tGt6EhqV/tjHHvguPqH9m0rH0a6jo
cLs5qjdvzy0SzIDRZKTJq3Fz1Bb03dKQzsTxv2dC61UtUPnEuU7bJhNPpffV
Gt2wwM30nS9/OWZhUMQr5VmaBWLj0/66fs/CQ9Po4G+VxPNORFXiZ3Y25s+c
dpfls0S1oNIdk/U58A49fk3usCWWHRfw2MP8BZtuSGox0yzBxTtKZb31BXMp
Bs0hzy1R5Z3ioiiQizGzbleJTktoHLYcFtPJhUXhR+11fy3xJKV8gC8/l8yr
KASGpHxh/orf5QLtSTpWSEjM2r/R4Cucbloct3hshVxRZa2db75i4jvPun1J
VmDx6WMXXJEH2jk/yuoeKywZyr1uey4PTz83veBebo2Ak6dcFN/m4bCU1Roe
SWuwffvbmDSXh/nISw/uXLIm+TGjM3pG/pPWMBx6X3z2xzfsGOwfFyu3RlHf
abvVcvl4quKfOzphjdmHLw8q+OcjKbG5b2qdDbhYZwUrFfPRo15+2+WHNcmT
RWyaSn4mbYOX4i8OKoTm40/q+kceG2xwXCD4mDs9H0LrPFLfS9nAJ+3ByTyJ
7wi1ESW+jw3Er51RSh/Nxwa+q0kPjtiQfNm9dkXtdVQb5D2c0xKV+479Hq8b
fa/a4OexLc9WeX6HYd2R5W2ONtD9/nZcs+E7Dkmc9FQLt8GGJsMa3yff8Zee
dIGZZkPyZgLPrmrO59rAi9vu6a/+77BUvCKc/dIG3TJNPnHCBbjqm/LBLssG
BknL9i7aF8BraEdLVJsNOvQG1+kcKQDxAI/Zn29D8mnW6jJvVJhtsSE7SyHx
UQHu/Gus1O4lPm9z1TqdkgKwH59OpP22QbxL2GIqTyF8n+bf19tiC9XN/jas
3QUI0FFacF1qS/JsjkxtWmywhYfNrde6koXISEkWfCdoC7V+/b71JoXgmgy8
KnfYFuxHyzZRcwoxeaKwu0HLFlHd4T5x9wtxjMPzt/cJW3Iek46Tu3LI0RbP
rxzaNdxSCN7rqdTt121R9kTiTP/qIlSG/NI3sbaFz3CYi9r1Irwb2Tu4JMAW
qcWmnFKiRYhKu0/8frYkLxd36k5WdZItkhVXvrVzLYIze0ZTyHNbGB6I/JOb
VIRemVxCF9tCwf6Vk8TSYmz10TwZUWKL4GrW3wl1Rfisq7aiL92W5Ou2DPnz
GI/YwvbK0jP9wsWYiKcfEm8gvv8HBYXEC8X42KSy42WfLY7097Hviy3GiZ3H
/8Uw2eHCEPPzrU7F2PXHluh/tgzuz41aa7XdDps8b7xSqShGurLJCXcOO0hu
vV//Zr4YDRaHWt/w2EFEc1eEkEoJ7uTsI/qjHdr4v72x214C1eCb2+7vsiN5
PH2euw+dLtohKmtHYrR1CREfXiJ+XzvIOxl8fP+sBFrL78HwnB0cAo6vxlgJ
Is7IWTcb2kHRcOBuYWEJyvYmuStesSP5PLn3POGT3nYYXvdOeHhLKTKs2diZ
7Ozgl+4iUHCsFD5BTxefuNnhW5UO7aJfKepaNA4se2aHgC+mPeympYjLvhGY
4WdH8npVh/yW1Wba4dBd8cj9X0sRzJrJa/PWDvMDBzsGu0uxlZ/DwPYTcb3/
1sg6SpRB/1YhEb/YIUfo0ppT3GXoPG2j3p9nR/J73JlFhQLDdjhFd3HVu12G
nf77711stYMz64Pe9Z5lYI3tcVrdY4cKDuZHHxvK8Gbwn+6hBTukvF8ZZ5pR
hqKa08T9sCN5Pp1jzN6Wm+zB7/CkgsJRjrvchqdiV9pj23qHg6q7ynFmD++x
a2vtYck71T7oUI6Ju9LE72+PhwpbZ7z1ysGp5bG7kt+e5AGjvh4+k6dkj9nV
sTyhn8rxMSSKbe6QPbrWsVb7lpZj7M3n+FvH7KG2iidfcmsFBgckjyho2kNp
5MlcOGsF3tfzPa1XtSf5wbCjUrddLO2R+Hkr37tLFTi3Ucbhj749slnEUltM
K9C/81OhgJE9RBYU3tJyK9Bz8wAxHuzBFMC2kBBfAdUL6axtjvYkb3gqabbl
zTN7iDnrPIz7V4GYx6FyFo/tkdY9OyDGVQmZiLWPgwPtIV8ct7P7ZiUZV9K0
T96O16jEi/KNFWdj7Ek+cV4oVa0un/h+J0LmY2Iq8Wv5/PK+dHtUJOrc9E+p
xBBXDcvXbHvsO3OvKmpJFY6rJslq1dijQ3TgQeR8JdTlm447VtiTPGPcM7u8
v2P2WPno2aOynVV4Q0kj7qc9WNLec1NFqjDtPi3wss8e9TvqtS9fqMLrDKmV
4/P2CGCbEVM4W4XLnxauX561J/lH9pWLvsHcDuD1UqvLtK8C57AscX8d8O7x
Yrg0tQqXpuwnDrM7wPn3ju71sVVYuSuz3nObA5KdZ8OlX1ZBX3CrmyyfA8lH
mtvSLovKOEDMnZnnXWkVLC5+5YaYA87fPr3zZ2UVsq7+yawWd8DB01996+er
UOz/Qq1OwQHpTJdzBGaqsMN3CTE+HUhe0rutiCZxzQEK1OTrYXzVaMhXJOZL
B7ClDtYkba+GU1GPJL+2A0bDrsoGqVTD6/d94n47INv9Syf7qWr0zA1ZNRs6
kPxktPza19LuDjjyoOSKi0U1Jvf4EvffAZXUuhg7q2oEiYro7KQ4ILflqeS1
8GosXhEP7fAhrte3vnUqjHH8P54yK+5S6dFY4noDuy7p51djhX/D3u4IB0Tn
cEYc/844DtxSK7J7vBpmuW1GYR8cEL79eVL1GOP4f3yl93ID5cQiB9yzDclc
85/6Fh7J+g8+ytWgV+A+0T8cGDylgSUx3h1wR5S/udOwBjFqE8IF3Q64Utl+
xOdJDT66Psko+ulA8pVC36mKQasccaY/bjYhg1H/YpflisLr/TVoaWMm9IEj
yVu+5T3La7OHON+34qoXey3mlpZRNgk4oje8d5/44Vpclawh7qcjyV+KWm/7
qalMnC81XXD9ai2cdMPPz8s5IqowN5DFpxb0hy8DPqo7kjxmYulEsaQhcX7H
5v0yibX4+8l4T9M1R+j+CP9d01EL/R7LO/7mjqROH+bx+OXq4Qidv4+yNrPU
oXV55HtTZ0esjNlzNOJAHU4cihkV9nUkeU0B4027K6McYR98zuzP+Tpwa0u0
Z4Y6Iq7zziV9jzpQ7h8m5ltHks/UzYrX5s12JPrBOoHumDqoxhWyr/zsiJNb
3tjsaaxDSmP56bwCR5LHDGQ/7nWn2RFfjwkuFM/VoXs6e5C92hFNbaHGI7vr
oSSYT9wPR5K/pF0IXSP40xGjagdrkpTrYXk8OX/NqCMMI71vxlPq0WKesaRk
0ZHkLTNi9slZrHaCUGNgZdSzeuh5s6uWLnPC8JDIQcPKehSlc/l4bHAi+crY
cc+ivbudoHdtusx3rB5qtfrEeHWCsWQlq6BAA5JZ7hLj0YnkL0+JvXxzXs4J
YQPnSyhowBHe7Ctyh53QwbrjU4t1AxZP7lROPOVE8phSDgsHOHWc0DPAPGbm
3wD363bE/XSCerPtNf/CBig+6nTeft2J5DNbMjask7Jwgsjgh9U3expQ+voA
MT6d8P1dyapTWxrxqCY0KcDBieQ1KYvi01e8nOChF3/x8sFGmA6qxqm4OmEP
a1XAL+NGiHF/fpLh50Tym/zHztZ7RjqhtSku8vz9RqzdY/TA8qkTfPXqN7/7
0oiaCzXW9FgnkufMdbn7+f1nJxwv/smu3twIDsPBDeoJxPXI+zhd5Goi4oxz
xHzsRPKcmzJOT8qXOiEu/Zij2t4msL02iN6f74QjO0+0L7nVhLLqiseRtU4k
v5n1+3a1Ed0JnG8fDJx2bsKK3t4DnC1O8Fu+cCwxtQklq1W3UoecSF6TW+rU
KqY5J1iF1WkqVzZhmcDNL6MTToTOueF0ka0ZAir7Lq7760Tymcbmu4jxS8Eg
i+nA6e3NuKJ74pfrUgr42kpS/+o2w9GDwz+Oi0LymN/ernDZw0/BlbvLHdWs
mpESvENi42YKDJQkpmM+NKMqZ6zkqDCF5C+39A2mfZGkoOv0xAGt780wKL+1
+aYIBRHSqqtOsbTAbWb/xwdHKCSPKbTp0ek8JQr0RRqHrmxswaalcf8SQEH/
y5STE5otaNm/ZoTvLIXkM6kaJp4XLxPt7F9e3LrTgtIjw30LGhSs3ep62Ce2
BQM3kon+QyF5TR/PtZt0TCi4M/b6kklmC5wtRMqUDChQXv3snOhCC0JDZ2+a
WFMYXGtayltdFwp+K7ZLOXK04kF01VVlewqsHhjIl55pRUxZ2KzZPQrJc0aP
XDp6zZ+CRxHruO9fa0VQo/XUaW/iepeISxpGtiLp3zGiP1FIvjOR72/l9VfE
7z2nPPXkYytesm32UAunoND5z85lP1rxRbyHx+YthVw3yFF/eUM/hYKPZ2kV
UUva8OFoNtHfKOh1cfwRrtAGoRtDOqKZFJLfpDmzEXqBAnX+ZdVJF9qw0eTb
BbYvFPx1ncuRDGmDr/9E6EApheQ1fRITuhoaKPgx+aA2P7YN1PDiwG+VFPB4
WD8sG2rDTO5MU1QbheQz1do2lCn1UxDwlbOh4Vcb+ksrayldFEjdm7qoL9sO
3cnfG3XGKCSPqbM686ryPAXiAU+aBk+348zvei6pKQo0vEwFF33bkbeNheif
FJLX5JXZoZK+3BndLQZMTBHt4BA+9jeGyRlXuZ6X+na3w+O0kbw7hzPJb3YY
PDy4e6Mz/HYc2bVxsh2VGq+H1q9xhnF4qeV2yQ4o2dXs+8nrTPKcUQE/+UOF
nAFjjnOi8h3wp3IS85sz7IUWNiff68CKV0eI/upM8p03ci6zr5Ryxnhyl51i
YAfOv7XNnRF1hp10y7PjzR3YWbqU6M/OJO/ZRL9/rl/eGfE2LN+v93fAvEZO
m/eoMzzyVpyo29uJgVnj8F/KziT/GcY5KaOl4YzLOfWj9tKdEP8bd8LnjDPc
6wbzr1M7sWTbIUKfOJP8p+4RbeGC687Y5DJ3OMi7E2pCVq1JOs6g9RcpTVR1
gv8kM9G/nUnes+aqx91Xps7EzEyEM22dMFI7SugZZ8hRNPVz1nbhiFkp0f+d
Sb7zlHviB5qTM1RoW4cNNnbB03b5KiY74nxPhZ3LZLpwMSTo9xM3Z5LnZPuw
6dmktzMSwy+8spPrwmKYxNl2d2dIaTw6r6zfhYrMr7B47Ezym261Cp3lIc7k
PpvN3/70Lwkgzr/szO33qAvDPQ8bQ547k7zm/Jz5jnfRzrAO5XMPDuiC38Bu
Qg85Q3RXgXzd5y5cX5FGjBdnkuc0531+2+ujM1pStGRjM7uwnF3LLOedM4Rm
OC02dXWhSaT3mkaqM8l39ssVv7uVQ1xfje9Mam8XqGJun56lOYMv72Kk7spu
qKmvIeZrZ5L31L01MyFf6oy48YKEIo5u/NRMmLP/7owNj6PKo8S7kW8jSzy/
nUn+s+bBdkn+Jmewr/p3u1mqG0YOLTJaNc5g5Ze/Q7/cjeDgEmJ8OZM86N/X
a4n53xmONzs+jV7rhkyYochwuzP+jnqHCHl2gyNzlpc65EzyobalR9efmnDG
YGb2v39ejPZxZxEJw4RudLR6cHDNOJM86OjEnUs7F52h1jSTtiapGx6dAoSe
d0YXZ0XFm8ZuJC5yEeONSvKfmzh0Zs1YqcgQq18q2NqNC0wf1SeYqaiKNDMa
YaLDdeuL8cPsVJL39D1w74jqOuL1D5LPHVpKh9B2EOOVilyxtaz79tChfmx/
Z/lGKsl3ZqjZNoZspSJiq8x+1X2M9reeq1Ybn6fD+fI2Qi9SSZ6z/66BNV2Y
CjbbLU56WnQIXMuuvL6DivAN79++p9ChRnlvHL+PSvKbun4BxPOICvuKXwVW
LnRMu5wmxi8VPrFqShMxdPA/lyH0CpXkOb3eu11gAxWjN2gxD+IY7baLp86K
VtJxJmPvgvcJKsl3JpdY/tBUpkJvjtUjsprRflX9hLbJPB32jTwh9apUkvfs
GrjxOPI8FRVn+yuTFujY2po+zHeWilOvj16P396D6OlVxHinkvwn+7LzIsNX
qFDoNU4o2tED5fk39+9cokL89yGjEZUeVK5drDK6QSV50EMCJwg9TEWa/U+f
jjM9sF4fJph8k4ot58St9lj3YEF01CTFmEryoTcgYeBiSYWk8va/szaM9qUx
IpQ7z3sgdKaNjcmOSq4/++ruWFJCoSKuPbaNPZLR3p/t8iOmoAfxt0Q1mWlU
kss1t2ycd/WggtdSNFOgqAcad8piVVyJ6+dy/N070YMmNz7ieUkledLwx4VB
Zb5UhMnrishMMdoT95ZbbN/ci2vh5kdUn1DJdfOi+FTxjaFUcDbS2dS39GJp
FKdvcCDxelqho558Lx6m6xHzCZXkR6eLY4nnLxXesWsod04w2imhW6bC7/Zi
bW0Sf+hrKsmT1nVe/r75HRWs9sfGXI0Z7VeTTG43B/bi6ehSIv6iknwp05/T
xPOaCrdTxlfDghjtcqW57etzesHHepGYX6gkb0rnYiLiBeJ+bAqrTPpPu0Dv
Ok2NgV7EbHuzGP6VSnK/nGKT0waFVDgOFcqV/qd96R+DEt81fdh7+LdiRAmV
5FHHFaOH+SqpmE2f+djzn/b+9RlypYf7kKShSuhPKsmfVl3WJvQAFZbeO3Ys
/qc978ctwWU3+xBgyOx5sZWK6FXpYcf/4/96T5B9LfU//q96zGnTqf/xf5Xt
uNk09R//V765z2qiBxj+r/O1N8QN/+P/WpPIueHlf/xfEx5l/Gr9j/+rl5FB
+/oGhv+r/kmur2f/MfxfjwnmRD/YxfB/5fqeN5P7H//X0RemzQv/8X8toG7J
loxm+L+GbdvGaVzO8H+1XiyZipll+L+eel4p376N4f/Ke6zuCbcyw/91dgvN
Ts2S4f9akulR5PmM4f8aoftgc3Y+w//V/M8jo+kxhv+rQkRA5t6NDP/XTQhh
vynH8H8d7Xx2JewOw/81hxaVUB3A8H8N2B7zb0UWw//VIO/NObm+ISTH3Sf6
rwvEhZevtuFk+L+yFq3Siz/E8H9tMVzzsUdvGF9a9xL90QXR5SZmm7wZ/q/2
ppa5Zz8Nw28x/dX+fOL71lZSPdoY/q+brOsqM5eN4MbWU4SedEFv0wHfSVGG
/2vi0cdndmoz/F8pL0fZdFwZ/q/nTkxd9n/L8H/ljVPbUlDL8H8dZI9vWlhk
+L8mW6wM2S/E8H91azC4oH+W4f96RiZ/Xag9w/91S9T2mvIXDP/X3qUufiyl
DP/XpDttaoemGf6v1IrDHMZbGf6vKhIhpVFKDP/XDU+nH9SbjWHQ2U6ObzUN
LblvU5aHMvxf43ausJbNY/i/WnvfErcYGcOsv67PgQ00SH/iufqKm+H/unST
A2/TUYb/axWloYX99jiWvD7epLCVhuAYH1b4Mfxf9diG863Sx1GQNEz5vp0G
IYmoyRg6w/91+LIWb9Mqhv9rWu6nFvaDDP9XytAdVlxl+L+eUivMt7o/ge/V
b74li9DAaec8GZPI8H+ti5TgbWpm+L+e0bjhZDk+gctd27laDhDvN5KYNLM4
AVH6ZCZVnAatm3GH+Q/kkPtA2PZSH6hlZ+NfRh59QTgX6l9r164cyMaJTHeF
2GO5WMhXLtbuKyfXLY15bl1Szi6HmMRnlXnhKoz4a80++VKONKXU84d2V0E6
nLKM51IDGXf7vuj+WK3YgLwPIst4JJpQdyv1sgsRX/xP5wouhBg2v2uHAbv6
ZRe+Liy9XRmuUtZF6pJ7SoMHHTO6EK8Xf3JehNAZnRp7dn/rgvHj9RKGUnRy
PvbmWjCaNu5HeL+LutxEL/KYFG7mXO+HW4sV08ofxPx/kr1LWJ/BxXc9iXvz
3nMQun9b3rzXGQC9/2OnMGWQ3I9x7FD577FXQ+AKOfiKFjkIkfNpl1yCh/BZ
o3nHsphBFBku7FN9NkTuZwhMczoSmzWCsKSBa/EcI2Armw9T+cTgNH9cjvIZ
aBmF18mR6VxiPATGiJyTI/r5D9b+5iXaxF/V40NmNaNkvv5ku1pp1M9x1BlM
r3+XOw7Jj9AyGR4n8+ual0SYeYj7THMz6xCeZuxzCs+8teHhYiy5r+tRrcmG
h2WxhF5/v/q1nT6yzhco/7SJgx/X6SaBbn2wZ29ZyvH2DX4I3fGaDr+FPcJJ
PXsF3oE/7MlnaUcDXC1Yds1nZzy2HN8XZrn6NhylfP5Nlb0HW9eXT0KLt9HF
xdOz92UCpHapbh43M0SL3NsKAZlEaPRWVo4a3IGy+r6imceJUGorWnY75w5e
6X/5Kfz4IxQS/n3cmm0EN51dfOqVHxGo38Zq/scI9QZY+pyehF2KD5nPMBtD
wzPNS3b1JzSkn7ax3WMM05N7mNwOJuNvnGWOnYQJFNcatfueTcbLYd/ISBUT
mLHSBhrup6CoOWUw6rwpQjpsP+r6peDtxJ0O7cumOKbo/Oyb2Gdyf1uNyN0W
SvVn3GvUpBVeNyP9ZgWDTCjx0WYQa6ONLVmXBpvylWbx+8xJP9nh/clyhufM
8Wk0dXhKMx1jvLVOrNHmpF/s+3vp05rF5uh9Hh67NSQDNtfzHnlssCD9YCVL
41hrZSzwr9Iw/VlzJgxCDqu3u1uQfq9CzPwle99YYIk7L78xbzbycqQL1oxa
kD6xwiLZAXFclkhtcFZyvJaDfa1XiO9jSfrABpyiszPZWeL8u4KvLS+/gGWI
zTjsgyWWiswfD+LOxW2tx9LiDZYQj/oqIW6VC98Jp8nD7Fb4+vfXGqTnYkqX
Kbta3Apcmbb969d/hfAIl+MffStQq393Dl75Cm/tEKWgh1ZQec3isCn1K6pa
K1f0pVtBJvpPQgBLHg4qa9ZTuqyQZVEUtf9SHkS/nyPe35r0dx0XPXTH64A1
7nHcirv1Ow8Rr+baknSsSf/W//GK3g9kFBOfM/hEUwproYARhdzX+r99f/+r
zyu1tScu+j/1Cs1vCz3d/x99xLXg69Pxn/qFo4c0V576j176wUVn4Slh1DM0
V9jNcfM/+qli4lG/5k9GfcMf5/6uof5HTyWu6Nb15+3HbL0nEZ+5wHS7iFvw
f/z1ffp85Er/U//wxz7mex8vMfSWQZ604DIzRj1E2yMND8rcGPpLLrJ3OZ4y
6iPOK717NPCOoce2UPxG7L8y6iVSztP8Wf7jzz+rLVuZNMyon/j32oWgrf/x
6686OJg0uo5RT9E7rnqvjPAA7ustZFSLE/qjYXSJ4FFGfUX2lNf7tc4x9Bz1
09OBKwaMeot+X50kLBwY+k7HT6E05DGj/iIv23yx78sBeETYn0o85QKRA8q8
lWmMeowRG8rL35Qy9N8Kzpl/K+iM+oy7rinrF04PIKpAvqtBi9BLCb/Oya1i
1GuMv8tnSN/K0IefH8ZIOkoOwnygiojXXCCVHPb3nxJDL3qJvPX8eIVRzzF3
cUPQVvNBzDHt2GJ81wVXyxMaBu8x6jsqrBx9Kh3K0JNipp+E+RMZ9R4r1A33
a+Ux9CX76WurdJoHsVSyMN7Umfg9wnq/W40w9GbHyE1df5YhQKldrd2d0Gt0
PV1/bob+TPIxfF+0dwhO2j8nT3sT/Wtv+4+Eoww96rHP5O8/TeI5ZbTySYYf
0T+sLj0oM2DoU50Ki7OHqEP4Qdl2cHcIcX5W/bbhxwy9KihRyWEcy6gnueH4
r1Ns6UOoDajd0x3xf/FB7dVXVYz6klEPbDqF6Yx6BmXWTR9afjHqTe6pmbJR
XMXQt1Hr25m4dgzjcF7znbAPhF7cYsp+U5Khd40dj3xROsOoR6kU6X/Q/Qqj
/oEcD9ZQbYbB1nNbRzSTiE8GOMqi7jH0MDstvCIpglGv8obxgZncD4z6CF38
L7YNFw6jdcmsSl6BC8aT3z/saGLo5beef9v5phj1LGmHq5P/MjPqJ1CFluzX
2jKC94IeMlo1RDyTM93Ot3cEGrsEiPjMBSoP9ca8TzDqXYazWljLajL09YbJ
7HdfjBn1L0UfBj7XdWbo7WG/vMXZoBFwa3o7ru4h+t/qtALK6xFkXNxFzF9E
/53Zlrn3ywje3mAh5i/i87Qlr4RVMvS4m46zg94go15mW9vFexnzDH1+7kvL
oaC1jPqZptedPrRsZ+j1LYLSs8VHGPU0//ZFNC2oMPT7oFdQ8t+bjPqaAUZ5
zDzWDD2fNPbDUuIRo96mwETfHpnnDH1P0zh3wPAzo/7mZ6uVmpcLGHpfJfX9
RHgnox6n0ryIs9MEQ/9v4l2VUL2CUZ+ziXLu9bNNjHiATjM0ZhUfw7zlc0X5
VTRYHuW5kXN8DKXWxhP9xHFi3/c9MpfHcMKxebSOg9D3eccedhgx6kVYc1K0
TDwY9TyDlW4k/33CiB/krZq5X75n1PcUKvVs58tmxBPsTVK1DQ1jOOebIz3I
TUPuw3Ohx/sZ9SVaZAP9VzGN41nQQqfjRho01ljnXV/NiDcibqlkH93NqAc6
XHWM6iE9jv5wqfscRPxhXBLrZKkxjqsvX3n85iHioQs3YqOvM+pRiP28Ehvt
xKgXytniWZXvzYhPFi9m3mqOHsf2D2d2U/iJeCjsnM/AJ0a9ilyahf+qCkY9
0SPbrFOWtzPiF5++irNyc+PozZwpXxQk4o/OYxZ7WBnxzDlOTydLfka9UeOo
lftU909g/7cDNo+FaeCzoh+OVZ5AXFGEpfNuGv4K7tMy0WbEO/RnT281W06A
v2KV+d29NDztm1vr58qofxGXr+a/KpxRn1TsdV550tsJGNWf3PiXOLbcHX9W
7vsEelqSuUf305C3p3+2ppYRH01fX1kpqZwNY7GKfZXVX0g9pYz7u4e5cvFD
bXRFiWo23pqahdc3fMEJ6ZkxdpZsch/95x2GeqIK2RiNMvW+WPYFLYpb05+F
ZpO6SvbGVN0b83LcGK7+lbBYSfqCO6Y6+g9wVaH/rdfvVKty9MYksTAxVcF8
v/mOStVycp9JA9PVYm2TcvDTYnLW/KqErNTSB8Gh5ZD9PznPXYWUlftf6PI1
QObqVVGZFU2QEhe8SxdrgELlAU4d3ias2fbvvBx/A7jMlSNU2Jqgf+k4hzpH
A5k37Zg7cUCVtwGDZ7WZmVibUKq7KldSogFG/yen+Ih4zXhpjB0Rr70vuCSX
Lt4ElRt9F/U92vGyZ8hs9couxO1OP+Qe3A7fDzxNg1xdyNTzqnxzrx38/7dN
nK0LzDsoN1Os2sm8x7mJpj9jru1o+rQc6cu7cFtIaUNoaDvpe8mkH2qxiYj/
jph5dawn4j+pJ79emH7owluDhJPz/HSs4KCvQHoX6GIlG17upcO+N7Whk2hf
yvbZ2XI7HWHfP0bdet1Frnu3TUzdnU7oguhBop14vVrhBseLxOv/53tIoV4Z
c03ugQYH3XLPuT74sG/enJzdg7+fuiz3aPeRvodtEmfdgvX64HFEJOpWTg8S
hb94fSPaF9lWVWfW9uDIng+iqnf7yPXVgGDeg46WhI58L3d6XUMPWG9E5mmb
9MHUWPjCZaF+HNvY2SlsPkDWWxJP+ZN7ltBFLaKWjnqyRJxarCmq6j5A8g/9
G0utJB4OoMj7qde3o/0YVrv1iuYxgHh+SUI/DMFgceczldhh0vdqdL197+nE
YXD3UMWuTQwhPuHZkFnGMLm//6W9Ysj+vGEETqR8mpkcQrCxaUJ15jDiPnBc
cvEm5rNQX7m6tjF0PQ0V1fIZQ/BW7iGzjjGyfk7UkdM2igNjUOrOkXAk2ofP
hrg8Ito1Qh72X3k5hron9OiAKYZvjtbzTbt2/xqDvmZth3D0GOS97dIFfo5B
eqB04dAJVywVHHs9/tUN4zrqgdw3+yBtHEk8D6kQovOtbTlwD/2aqbShrV7Y
0G4hTOF/iAJPV51eh0cYHS226l7uB0OdY4rPjfxx0+gnVdwlAM2WO5LCNgWi
ZYDX2302kHgOr9j2tCAY6reUgupMQpD5auxhkHUoiulmUTv7QrE3q2Y+QCAc
x/VC39nqhuNZXeotv6oItHXcqHhm8QE2wxdcWdd/RGnF790vtRLxROxxm2fu
R+wSLTC2nU5Egm3RoWXGSbj/yO+DSgBxXhbzE4+Nn9A7qvODTywJAywy40u+
fYKzyLWS5RVJKDI8kmxqmoy2h7s52u4S5yVYrR7fnALpkZ9nE1cmg2km3sjk
ewpCVHICPGKTsVWm//uo+WdMv/Gq11YkznPdtt2YNxXnV57ftK8nBRcKtSkj
halI5I/QbPfIgcZV/h8GgbngoBmGfBT4Aj3m7Eih4Vzc7RRv8cz9AtPoS6r9
+AqDSCrnvv25cDw5uxAT9BXclT37N1Jz4T0cEHdr5Cs6xvuerSrPBeV5wCqe
43nw4zudPcPzFV5y+9NbgvNwTC2xo9PoK4J7Sg3CRvMw6ryeqST9K17fM+TW
kf+GsPeO25NX5CF597K8zU+/4Ux7p3zExTzklr0wax77hl+Gy67bxhXAsDDo
lUpEEeKeGrnpzRXA1khcnW26CFpFla9UlArhwVH5t1i5GCvmJb9LBhUiIPFu
/IPIYqQIh/Xz9RbixfkVOsozxaCdDNdYJ1GEANYV2X9VSiBmx2z9x7UIEW+i
jXKiStD12iBooKoICWeOb6LOlsC3ofRz9bZiZE20fz96phSyrAeaMk2LURLg
aPXnRSlGDwb/iskuRuPBjduz50oR9jVzI5WzAnjquWejZhVUpvgPG16pQMHQ
eeY5ahXm+e/paMRX4IyMQFPDmyrEnhtxkv1dgTqfyYTPdVXQop17LqRSiUsd
OZ7B/6ogEKWxkie0ErWpxw5Z7KlGVWXqnmWDRPtKDk71C9XIdeF8bcdThS6d
1l4xWjWCN379PCpfBYP4N5lr3lXD9INV4XWjKoz9sQuYrK+G4kmhpgb/Klid
VbpTxVQD3s6mwdPpVViI4pZL3FuDLRyHB+QzapB/Rm7Jykt1mIwemUvtroFK
BGfLoHsdimQjVuxbWYuaibbEooQ6RNSd2/xSrBbax9/dj2uug63xkj0btWvR
FeBw1WtpPXQpS/X8XWqhZfxr9c399ZDkTjVnja1FR3Zhv7xOPVbG33F1qqjF
rdXB2QKe9aCf4A2YnKnFqJ5+IEtiPdJaK17e2loHyyTxu/SWevhZuX5qUajD
ryXM8nnLGnB7lWT+WeM6uFyo3PSSeK7dPByYp2TSAGXm360LV5ogW61UmxnY
gCqN4qQWryZw3fnVI5bVAK3okAcZn5owzBQ/HdPTgI6ZW3phHU3IfXp1Gc+q
RuiflDzkuLIZsXHXZILEG9HOnzyoKdkMZzmuM2w6jbhp6fZF8loztJrydV1c
GzH87Vwwt3czRMztTKbjGmG+fpvJdHIzlqzYQ71T1Yh5g7ETdZ3NaI1s8+2Y
awQ1LXNLMlsLkg49jjy/rQnL2LynnhxswYdbE89V+FtQmZKSPHqjDff+vEj4
crIFmss9HpY9asPVIM0vkmYtaNPWuBGf1gbJfcur3gS34MZb/sM+PW1g/57e
xZfTguHf46uNOdsxVZexIbSvBdfrTb8qHW5HsbGJMCdHK4aEjj4V0m9H5FJ+
aXfJVpjZrzJjfdwO+/CaU/OXWzFb3KzYn94ONUnPSyburaDwxPEW9LZDqOyQ
Ef1tK5aa2P6MWd2BPzeHHS/WtMI7R6HE80gHfvmrOKjVtmPPwTSlCYkuVO/+
8+DbQjtGr2wTv6ZM6IGvH8KkBTqQeO/e1sqrXaBduvHuvXIHrD+MrYB1F7Sm
uLMELDog3aQ5nfCgC0eZN/wIf9qBH/ncqryRXVgXWsTClduBz2NO0j7JXRgR
c1p3f6ADjht6diwWdyGvaJ/gImcnjkFltXFnF0L1uiQtpDrBZPhxoXW6Cxbz
AYr9VzqR77ep/zRbN075KWpd9uyEV7pLdea2bnDujU/qaeiCWBqFr+k0HfO2
y2Qihrsw3dWz8tR1Ovrzrn7T/tuFzytPz6Ta0lHDmXZ6HVc37MWTuoR96MgP
TjOo2tkNqW2Wh4Ne0JFAXzvhfbgbCyebBZelEvpD9K6domo3sszl1tiU0XHP
Mf/fP71u0EJjf/d202FdsNUrw7ob8nmcA5pzdFzlsltj49WNFSM2NfnsPTh1
terp/vBulKxrz5YU6IHk10tRtxLpsORqYVNX6wU/x6dd/Pl0SMkcn8292Qu2
S+wfWxqJ67gZ1y3m0IvZ6FuHg0boyPJZXR7l24thEQNNjX+ETnKo3MkZ3Ys6
+y9t7Ot6IPtSai01vRe5+ZtuFQoReqfk+eJYRS/i11iOuR7pQd7PpYNXenth
vnSxNORsDxKsZZwt53vRVqA0FX6rBz+EPpaGrOqDwgP/DS+deiDVLLQlm68P
n++7V7zx74H12Zn6zgN94Fep+JkQ24MM5ruCyxQJ/VRveaL9Yi8qeEos93T0
YbpW/3evSS/YA56Kqk714WrwB/5h915oKHA6Wy7tR5H2guJEaC+CZ91LQzb2
48jF0T+zH4jrMNa4n7GnH9GbD+1Y/N6LTduK6jsJXcTZ5nqKua0XV6uPCi5T
7wf91qZzh172IfH6XVHVP/04s+umjWwa8bnruimWawaQI3Rhn0JFH8S9P0gH
7RjArqFIDeXePtjL7ryfITWAwHfDdmoLfcgaD6vvVB7AosnB5+fX9IPpxRrB
ZVcGUDVXGv2goR+aB46Jqq4cxJGMDSW+o/0I6/lEseQdRHzaCrdglgE0XXKT
Dto/iA1O52OfbRoAL/v8vQz5QbgdjSiLEh3A1RyT+s4Lg5iW8fOIUxhAuKSs
P8udQeQ8cPnVyjaIeaa1oqrrhyDmZfGxh38QUnadQ2a7hhCmktUwKDUIx90X
pINkhrCUY/ni2Bnida0l9zLUhmC76tenmRuDWFQPlW+/PgR6+YnmBftByC1d
7c9iM4Qzfr5///kO4t5nj05hryEkX2zpEsMQAgNln6lsHwbflp2sUheG0KSU
NGQmOQyvNrO9MneHwPdLWDro5DCmIzLOybkO4ca75/cydIah/zx+xamQIURt
N5ZvNxlG1bW5farvh9Bb2+3H4jqMIwLy5zW+DWHXvYudwoHDYI9v0vF6MAzK
Bs8hM7kR2JruoD2KHCbG+cKhoPMjGDReLx2UMgwmFP9MNRiB5n69K2Glw1CY
Oibf7jCCrKm3bpHdxPd6lezH8mgEopPhR2LnhlGw2f3MzqgRLB71+dCSPQL+
/otDZmdGoc/UWNdZOwKDp+WHgq6NouFvkc/A0AiiOcN/plqOQv7ruqTRfyPo
z10r3+45inj3q41T60chYnXfjyV0FLxu5x7/2jsKo6ELZ3bGj8JL4Vny3+Oj
SHhWGqbyZRTDlVi678co8lP2DJlpj0G34kCW5IoxsIj8ig64O0bMS5Tuw3yE
bu4w/ZlKHYPY+UJWSI7B26/3eLv/GF6qp+coqYyhiPXTn3+ETmbnXtp7Wm8M
nOm7zuxMG4N1g9pKdVtCZ9+NCFMpHYOKXt+a+7LjiP5dGh1gN45kATEpH41x
DL8//jOViPN5+xwv+xuOQ0wv9Xj783H49hivC6WOw7TB88+/xHEsxKRKRwSO
I9Hr9+md+ePQN2S5+urtOGaPWISpNI5D6gcRf5tPQKU0IjrAfQIvk3u8O+5N
wNeZ+2dq8AS4P9XL9xPxd9lPekLLmwlQbPgNR5ImsOa19p9/WRMYPHT30WTR
BDS1K07vrJqAntQVxfmOCYRXhC8/1UPE7ftm9XxiopDD8jVSccNLrHm3zbid
9xVEeV6zn8iPhtcuZTvRwBhESDx0kLOMhbVBf3zcqjiEPVzM5OZ/i+Ge1Wm/
3N6CPbp7F1dFPG5cP/xNZSEelKyCoNWUD/houPUys+tnWHAENBpZpcFEOKnr
TVYq3oQu9b1Tko7d/UoGGvNp6N5pp2C4PRPbPNe7rpbMQEf1h1sa9lloOfGW
Nc0sExuuCvCqV2YjmAU+eu+yoDYcWHNW6AviZN96Ws7koY2rtUQ7NB+s4dZF
Sk++YUGbW6hJ4Tv0fx9bxXMgH9yRqq4XJ7+jS+X1018VxPHMkH/ZswLIvjVv
LTf+DjGZHWOnTxYibKUM30u2Apxx1T1V+oM4vvV7ix97CfqbPlVQVMswn//9
iv7bErBsG9u9OF8GLUG/KOlTpeC7JeTpFF2OKqu5fRv7iePMvKDJsxUQq/1q
PuJeBmnmxUkzQof6iPt8+rK9HFonD56ZeF2JaduHv3K7quD2g77BT6sGr15P
bnm3vxqPg1zyz8bXQKPhgmwQtRrh0ryWq1lqwUld6e5RThzfNFr4f1zde/gn
cp3//806tKscE63WUsYhHRwiUl5LqCbatJIcSiVb61RK2qgoISGU1KADIoqw
DhmKIpFROYyzGTPDnNE3smzkO9/r+7g95rrmr7nuv+v6fb+/n8+8n6/bI2Pe
t7z/zvGLiw4696BX3jEuWHa5H3/tojvH/g/d+Zvd979jXHXBOe9759/fNV6+
9Xcf3eqau8ZJz+x/04ePuXv85j//tuy6/zh1nHHGiz+zzoN3j6+sctnOq35g
6vjuTbs998Am94yNt1v94OfPnzp+/IknLzjj2HvG9E8dcfKcp6eOK15y8vv3
fOiecfwftr3k5h3vHSfsufvNn97n/rHVC+fdftlp947v/u2pQze78v4x9/Uv
efLMR+4d5/3wlFc/ufwD49y7r9vqhM3uG+dNmf6Tiz78wHjvshP2/OyX7xuX
H3zEBw686oHxoi2OP2Kf2+8bv1rlFcu97qUPjp9+89/O3HadB8d3PjzjsB1O
njb2vOHyX2z0yQfHj5b+4oRlZk8ba+z/8aXXvO7Bce4bplx03dbTx02Tbpuw
zCKHXXbHx/f80inTx6G/2/TtT+z10Lju0GX+YcyZPtbe4Jn9/vjT6WPizNnX
brT5jPH79+993OS/Th93bHbFN5df5IJfvm3Gru+d8PDY/atf+c8Fx88YZ66+
9TO37PTwuHfShRfffMWMuumDCz/31R8/PGNMfPsPXnH5GQ+P2W99+17HLT9z
rP30ly8494YZ470f+8m3XrbzrPHMiZtPfsWCGePeK/9r/6cOmzXu/vA39j5l
lZlj9yk/+NntZ88aP31224OWffPMMe2fDz7m0ttmjWNOeeqLhy9yz74Hv3Xv
U56ZNfba8Pxv/Om4mWP+9cu/8VOvfmTc8Y0frHnTC7PGjSdNuvX0Ux4dF7/n
oWfu2OiRseNV06ZOv+rRseuH/uFdqy5699f96f8cccjxs8ema++4wdoTHx3n
3rX1sZMvmT2W/dEDh7zms4+O12+1/rrL3DN7XP7Exe8/8OOzx9J//s6Wp10w
Zxz/me3PPuxbs8dJux09dfof5oz9Nj/qS0dfP3us9KWbp6//9Jzx5utWP3by
MXPGR1Z8et7BZ88dK2x/0e03XjZnLPz0jGMm3zx3zF96/sW3T5szDjpzwilL
PTF3nLrqy1+0yu1zx06nbLPlab+aNw64673T1np+7vj91V/e7qE588Z2H5i7
wYYbzhu7r3XQ9PVXmD/+fM41Lz1gzfnjtfdMf/Kqhxe9GxvssvtnF71rV259
68lLLbdgnD3vxM2/8un5Y8t9Vzxj4usWjIPe9IULr9xqwTh140fedNp9C8bE
Z64+9oaPLRgv/8AG2z206N1Y7+qn9/3jKQvGd446YKcJ6y0cU377qqtWOnrh
+Oxnv/rkVc8sHOfu9PMXrXnJwvG3+z958qLP8PjiS/8ybf0HF44j//6KSRN3
eGys98p1Nvn47xe9G8/ctu1Dqz8+ln5o7xUO/d/HxrS1V9lpwjaPj2lnTVpw
1HqPj4+8c7fdDtz38XHhgq/tc8XCx8e1q2305FUrPTGO+elNb/31Gk+MbbY5
+PkXtnhi7LXJXsdN2f6JcfPZe0yauPcT4+cP/frK3975vXHMZ989b8frfjB2
XXj87DfO+OF4+qTNdtv+wHPGlE9c/n++uvu5Y7/z17hh2zXPGz8/f5f1/+6P
542PvPC1ZV5+y4/HxhMO33SXt18w7lj94ENWPewn47yzz33r2b/8ydh+412n
rzTh4rHizXPOmrrWVePr/37rpvPXunr87pgjXv3FPX4+bpz+1nlzD508jtlh
5QvW+/bV4/n9L/n+nCnXjC88Mv2GWbdPHn9dfd71t7/6F2Orcz7zzhNeeu3Y
7Nw9D/vj5385nn3JDvsed96vxx8O3uafv/u2G8fuB6x4/l7b3zAWXnHY59Z4
4sZxxa33zdt45g1juecuufP0Sb8Zm6y57WErHnnjWO69Oz/ykh1vGid9fvnJ
s/75N+NV3zlmnPB/bhqP3Tf1uauu+c0Y066btPxZvx0TT9vnLZ/f83fjqcPf
c8RbzpkyfvzUa7707md/N1b69dfuuebdt41ld/3Lr151+q3jtS++YdOt//e2
cdQ5e/3bizafMjb64IfedsmPfj+mLbX+qVPvmDLece53vveGXf4wbl1hm3/c
4sW3jxdvf+ljBx91x/ivbc7ZaO333z5Wm7PzGW+4546xxezdDlnxvNvHy1Y5
89XzX3vneHS1a7/57FO3j3Wu2PL2C7585/jmDutcMettd4w37D71i5+4984x
zpl9143fvGsse/5ZTxy1593j8Tve9fTFM+8aL5v45rO2vfTuccZSl67+3U2m
jnUeu3vii5a7Z+x+4b4fPO7IqWPtNSbcec1e94zl7r/lS4f8Yep43TW/OvLw
y+4ZH/6Pp65/60GLdvJF633/379+/1jh9A/MXP8X946133PDTqvOuH9M2eal
G67+kvvGWoevPPW2LR4Yhx90yMQX7Xnf2Giti7984gkPjA2+d8/+Cy64b7z5
VxM33nnmA+Ouv5759SnPPjBWXmnVH37sY9PGVzZa6qIr3/HgWOu/f/buCddM
G5vs+R+//8HpD46NdtvpuUdWmj4eX2rN1U6e/eB4zVGTjv7+ftPHWZseucXn
N39ovGndN236oWunj6evu/CwHe6aPlZY/t0/PmPijHHH/xw75fSVHx7f3uuV
Xzr80BnjsltnHLziVg+Plx3ytht2/8GMcdxHv3Xk0fs8PM68YeVJW946Y+zz
1x1PefbYh8erVnv4k2s8PWO88cIN15n/sxnjpLdsf8G5/+/P7W734CYfumfG
eNlJqxx59EdmjUfuO2m7u/42Y0ya/vBu+564aPdcNPfRd603c7zyL8udse3P
Z41JO5zx9PU7zxw/2PHuT60za9Y45KGdl9vi0Jljg++c+44XrfDI2O+29z19
/bxZ48gH1/3CIV9ctIdOOvXO21Z7ZCy1zCeOnXzuo2ONVTdY695tHxnHf2LX
dZe59dGx8MxfTljhxY+Oac8e9fqdD5s9rl9n10+u8cZHx8c/eOCtp581e5w5
8+SdJ+zz6Jh7zKVTp98we3zunNtes+kJj44DfvaX6evPn73Ivdd+/2PvXbSL
Dv/dEYd8e85Y+7Jnjzjki7MX/f5b4djJ1y7aJ4dssceXLpw9pkx57ylLzZoz
br5+wh8u++Scsd5313/9zt+YO8496iM/ve7MOYt2+v6LXD13fG7ZZ56+5eY5
Y9P13j91+gNzx66/feNddz81Z1z+7jOmr7/UIqfvcusDL7lm7lh2+s3zDr54
3nhu6j7rrT5n0Z192+XHTL5r0S749ll/v+6q88YqBzxz8lJ/nTeO/NEt79t3
mfnjT/usvOVpt80fe+237Gaf2mT+OORr79vuoSfnj40XnPGFw/eeP5577F+n
r/9PC8bSh2761UtfvWC854sHzTv4pgXj4c0P/sgv/23B+ON5lz151cIF4/LJ
S1908+ELxh7Lf+/kpVZdOE4+fNvjp56/YDy42cxJE7da5Pll7j1l+YMWjo1v
XPFHpz66cGx5/IEPrjZp4Zi8wV+3fWj5x8bL3nXh1a+6aeF48y5jpwmbPjau
/cDdy390kaP/acfdn7xq6cfHd/5p1XkHP/LYmHTQmc+/8JrHxwHf//Fmn1/p
8bHuncdOmrjL4+NfNxxbX3L34+NzH73i3FOfX+Tp+Yev8Yulnhj/+/VnL77/
1U+MPx+08kd/+/onxpf/9Mi7Jkxc5OA3vPtf79rjibH0Kzbc7cBFbvb3o/n1
mHeeuNXWp32m/89P/eOsE9582tHtDz/3d1+4Z/pJbX+/lvb3aWl/n1Y7f5+W
9vdpaX9/lvb95Nr3jWvfK67f8+0b1xxXX9L+3dY3X33qUpe1t59x6/tnv+u/
27885g9/2eq0y9tbvvbOb5447Yq2P1+l/Xkq7c9P6X5/dtqfj9L+/Z3255+0
fy+n/fkm7c8zaX9+SffPK6X9+STt+6K173/Wvs9Z+35m7Xugte911r6nWZ81
fcXfvPFTN7f3uGzlb01b7Zb26l9d9aPHTV7cvv9Y+z5j7fuJte8b1r4/WPv3
mdr3FmvfQ6x9r7D27zH787xl1XXn77e4n7nsW8uPqxe37+fVvm9X+/5c7ftw
te+37e+3fI+v9r28/Tzle3a1783VvgdXLzV5rb89st1dbd8n289Dvh9W+75X
7ftbte9j1f79rvY9tNr3yvbzmu+J1b73VfseV+3f+/bnne871b6/VPs+Uu37
RbXvC9Xfe9UbdnjoJfe3fc9qf//me1N7j/I9qNr3mmrfU6p9P6f2fZu9B/n+
zH4e832Y2vdbav9+Wy+76pv/5d65i3vf5yYv+7qtp7V972fvVb7Hs/cl38vZ
+5zv2dS+P1L79+La9ztq39eoff+i9u/L+/d0HnX2EZ+Yubj3e/ojf/rm8jPa
vtey70O+p1L73knt+w+17zPUvp+w9zD/3l37/kDt+wB7H74659C3nL+4Fzx7
/rz9/ri4Jx308b1PeXZxv3PWBrdf86pZi+9HvndR+x7F3pN8L6L27/t7X/L9
e9r36fXe5Pvx+p4c99qDVzxgcX/y+YUztzptcf/LIRfttu8vF/fvZx/4u5Pm
LG7fb9f7lO+r075/rvcq3yenfY9f79fZfzryxGmL+/TVL33qquVmL75n+fMH
2vfB9b7l+92072vrvcv33OlL79zsJ1f+bXHv846n1pqx/pz2ir+4/NTld1nc
vl9N+7603sd8/5n2fWa9l0sfNnX6WnPbG/7Xm975j+9Y3Pc+9j/XvvFTi9v3
tPWe5vvItO8X633N94Xpt20++YUXj8X95ws+/+nNPr64f7jW1nP2PmVx+x6z
vof58xm9x/k+L+37uXqf831b+pr7f3HWXsctbt8Lpn3vV+93vsdL+36s3vN8
35X2/VW97/k+Ku17s3rv8z1Y2vda9f5PW+r0N+y8uH2fVN+DfD+U9n1PfR/y
vVLa90T1vcj3Pul/WHHHX+1+4OL251W072Pqe5LvV9K+L6nvS75XSfuepL43
42sLjjpxcR91+Ts/9NMrF7fvN9K+r6jvUb5/SPs+ob5Pf13+7COPXtxnfHLK
aj+5aHFPfPSEr029e3G/co+dn3/hhcVtb/jV3tD2hrY3tL2h7Y129oa2N7S9
oe0NbW9oe0PbG9re0PaGtje0vaHtDW1vaHtD2xva3tD2hrY3tL2h7Q1tb2h7
Q9sb2t7Q9oa2N7S9oe0NbW9oe0PbG9re0PaGtje0vaHtDW1vaHtD2xva3tD2
hrY3tL2h7Y3+PLM3+s87e0PbG9re0PaGtje0vdHfb9kb2t7o5yl7Q9sb2t7Q
9oa2N/p5yN7Q9oa2N7S9oe0NbW9oe6Of1+wNbW9oe0PbG/15Z29oe0PbG9re
0PaGtje0vdHfv9kbvUfZG9re0PaGtje0vdF7kL3Rz2P2hrY3tL2h7Q1tb2h7
o/cqe6P3JXuj9zl7Q9sb2t7Q9oa2N7S9oe0NbW/03mRvaHuj70P2hrY3tL2h
7Q1tb/QeZm9oe0PbG70P2Rva3ui9yN7Q9kbvR/aGtjd6T7I3dL9X3X3J3tD2
Ru9N9kbfk+yN3p/sDW1v9B5lb2h7o/cpe0PbG71X2Rva3uj9yt7Q9kbvWfaG
tjd637I3tL3Re5e9oe2N3r/sDW1v9B5mb2h7o/cxe0PbG72X2Rva3uj9zN7Q
9kbvafaGtjd6X7M3tL3Re5u9oe2N3t/sjb6H2Ru9x9kb2t7ofc7e0PZG73X2
hrY3er+zN7S90XuevaHtjd737A1tb/TeZ29oe6P3P3tD2xt9D7I3tL3R9yF7
Q9sbfS+yN7S90fcje0PbG31Psje0vdH3JXtD2xt9b7I3tL3R9yd7Q9sbfY+y
N7S90fcpe0PbG32vsjf6ecne0PaFX+0LbV9o+0LbF+3sC21faPtC2xfavtD2
hbYvtH2h7QttX2j7QtsX2r7Q9oW2L7R9oe0L3f+eO21faPtC2xfavtD2hbYv
tH2h7QttX2j7QtsX2r7Q9oW2L7R9oe0LbV9o+0LbF9q+0PaFti+0faHtC21f
aPuiP8/si/7zzr7Q9oW2L7R9oe0LbV/091v2hbYv+nnKvtD2hbYvtH2h7Yt+
HrIvtH2h7QttX2j7QtsX2r7o5zX7QtsX2r7Q9kV/3tkX2r7Q9oW2L7R9oe0L
bV/092/2Re9R9oW2L7R9oe0LbV/0HmRf9POYfaHtC21faPtC2xfavui9yr7o
fcm+6H3OvtD2hbYvtH2h7QttX2j7QtsXvTfZF9q+6PuQfaHtC21faPtC2xe9
h9kX2r7Q9kXvQ/aFti96L7IvtH3R+5F9oe2L3pPsC21f9L5kX2j7ovcm+6Lv
SfZF70/2hbYveo+yL7R90fuUfaHti96r7AttX/R+ZV9o+6L3LPtC2xe9b9kX
2r7ovcu+0PZF71/2hbYveg+zL7R90fuYfaHti97L7AttX/R+Zl9o+6L3NPtC
2xe9r9kX2r7ovc2+0PZF72/2Rd/D7Ive4+wLbV/0PmdfaPui9zr7QtsXvd/Z
F9q+6D3PvtD2Re979oW2L3rvsy+0fdH7n32h7Yu+B9kX2r7o+5B9oe2LvhfZ
F9q+6PuRfaHti74n2Rfavuj7kn2h7Yu+N9kX2r7o+5N9oe2LvkfZF9q+6PuU
faHti75X2Rf9vGRfaHvCr/aEtie0PdHOntD2hLYntD2h7QltT2h7QtsT2p7Q
9oS2J7Q9oe0JbU9oe0LbE9qe0PaEtie0PaHtCW1PaHtC2xPantD2hLYntD2h
7QltT2h7QtsT2p7Q9oS2J7Q9oe0JbU9oe0LbE9qe0PaEtie0PdGfZ/ZE/3ln
T2h7QtsT2p7Q9oS2J/r7LXtC2xP9PGVPaHtC2xPantD2RD8P2RPantD2hLYn
tD2h7QltT/Tzmj2h7QltT2h7oj/v7AltT2h7QtsT2p7Q9oS2J/r7N3ui9yh7
QtsT2p7Q9oS2J3oPsif6ecye0PaEtie0PaHtCW1P9F5lT/S+ZE/0PmdPaHtC
2xPantD2hLYntD2h7Ynem+wJbU/0fcie0PaEtie0PaHtid7D7AltT2h7ovch
e0LbE70X2RPanuj9yJ7Q9kTvSfaEtid6X7IntD3Re5M90fcke6L3J3tC2xO9
R9kT2p7ofcqe0PZE71X2hLYner+yJ7Q90XuWPaHtid637AltT/TeZU9oe6L3
L3tC2xO9h9kT2p7ofcye0PZE72X2hLYnej+zJ7Q90XuaPaHtid7X7AltT/Te
Zk9oe6L3N3ui72H2RO9x9oS2J3qfsye0PdF7nT2h7Yne7+wJbU/0nmdPaHui
9z17QtsTvffZE9qe6P3PntD2RN+D7AltT/R9yJ7Q9kTfi+wJbU/0/cie0PZE
35PsCW1P9H3JntD2RN+b7AltT/T9yZ7Q9kTfo+wJbU/0fcqe0PZE36vsiX5e
sie0/eBX+0HbD+3sB20/aPtB2w/aftD2g7YftP2g7QdtP2j7QdsP2n7Q9oO2
H7T9oO0HbT9o+0HbD9p+0PaDfib7QdsP2n7Q9oO2H7T9oO0HbT9o+0HbD9p+
0PaDth+0/aDtB20/aPtB2w/aftD2g7YftP3Qn2f2Q/95Zz9o+0HbD9p+0PaD
th/6+y37QdsP/TxlP2j7QdsP2n7Q9kM/D9kP2n7Q9oO2H7T9oO0HbT/085r9
oO0HbT9o+6E/7+wHbT9o+0HbD9p+0PaDth/6+zf7ofco+0HbD9p+0PaDth96
D7If+nnMftD2g7YftP2g7QdtP/ReZT/0vmQ/9D5nP2j7QdsP2n7Q9oO2H7T9
oO2H3pvsB20/9H3IftD2g7YftP2g7Yfew+wHbT9o+6H3IftB2w+9F9kP2n7o
/ch+0PZD70n2g7Yfel+yH7T90HuT/dD3JPuh9yf7QdsPvUfZD9p+6H3KftD2
Q+9V9oO2H3q/sh+0/dB7lv2g7Yfet+wHbT/03mU/aPuh9y/7QdsPvYfZD9p+
6H3MftD2Q+9l9oO2H3o/sx+0/dB7mv2g7Yfe1+wHbT/03mY/aPuh9zf7oe9h
9kPvcfaDth96n7MftP3Qe539oO2H3u/sB20/9J5nP2j7ofc9+0HbD7332Q/a
fuj9z37Q9kPfg+wHbT/0fch+0PZD34vsB20/9P3IftD2Q9+T7AdtP/R9yX7Q
9kPfm+wHbT/0/cl+0PZD36PsB20/9H3KftD2Q9+r7Id+XrIftL3gV3uhnb2g
7QVtL2h7QdsL2l7Q9oK2F7S9oO0FbS9oe0HbC9pe0PaCthe0vaDtBW0vaHtB
2wvaXtD2grYXtL2g7QVtL2h7QdsL2l7Q9oK2F7S9oO0FbS9oe0HbC9pe0PaC
the0vaDtBW0vaHuhP8/shf7zzl7Q9oK2F7S9oO0FbS/091v2grYX+nnKXtD2
grYXtL2g7YV+HrIXtL2g7QVtL2h7QdsL2l7o5zV7QdsL2l7Q9kJ/3tkL2l7Q
9oK2F7S9oO0FbS/092/2Qu9R9oK2F7S9oO0FbS/0HmQv9POYvaDtBW0vaHtB
2wvaXui9yl7ofcle6H3OXtD2gu7fU562F7S9oO0FbS9oe6H3JntB2wt9H7IX
tL2g7QVtL2h7ofcwe0HbC9pe6H3IXtD2Qu9F9oK2F3o/she0vdB7kr2g7YXe
l+wFbS/03mQv9D3JXuj9yV7Q9kLvUfaCthd6n7IXtL3Qe5W9oO2F3q/sBW0v
9J5lL2h7ofcte0HbC7132QvaXuj9y17Q9kLvYfaCthd6H7MXtL3Qe5m9oO2F
3s/sBW0v9J5mL2h7ofc1e0HbC7232QvaXuj9zV7oe5i90HucvaDthd7n7AVt
L/ReZy9oe6H3O3tB2wu959kL2l7ofc9e0PZC7332grYXev+zF7S90Pcge0Hb
C30fshe0vdD3IntB2wt9P7IXtL3Q9yR7QdsLfV+yF7S90Pcme0HbC31/she0
vdD3KHtB2wt9n7IXtL3Q9yp7oZ+X7IV+/rMP+mv2gbYPtH2g7QNtH2j7QNsH
2j7Q9oG2D7R9oO0DbR9o+0DbB9o+0PaBtg+0faDtA20faPtA2wfaPtD2gbYP
tH2g7QNtH2j7QNsH2j7Q9oG2D7R9oO0DbR9o+0DbB9o+0PaBtg+0faDtg/48
sw/6zzv7QNsH2j7Q9oG2D7R90N9v2QfaPujnKftA2wfaPtD2gbYP+nnIPtD2
gbYPtH2g7QNtH2j7oJ/X7ANtH2j7QNsH/XlnH2j7QNsH2j7Q9oG2D7R90N+/
2Qe9R9kH2j7Q9oG2D7R90HuQfdDPY/aBtg+0faDtA20faPug9yr7oPcl+6D3
OftA2wfaPtD2gbYPtH2g7QNtH/TeZB9o+6DvQ/aBtg+0faDtA20f9B5mH2j7
QNsHvQ/ZB9o+6L3IPtD2Qe9H9oG2D3pPsg+0fdD7kn2g7YPem+yDvifZB70/
2QfaPug9yj7Q9kHvU/aBtg96r7IPtH3Q+5V9oO2D3rPsA20f9L5lH2j7oPcu
+0DbB71/2QfaPug9zD7Q9kHvY/aBtg96L7MPtH3Q+5l9oO2D3tPsA20f9L5m
H2j7oPc2+0DbB72/2Qd9D7MPeo+zD7R90PucfaDtg97r7ANtH/R+Zx9o+6D3
PPtA2we979kH2j7ovc8+0PZB73/2gbYP+h5kH2j7oO9D9oG2D/peZB9o+6Dv
R/aBtg/6nmQfaPug70v2gbYP+t5kH2j7oO9P9oG2D/oeZR9o+6DvU/aBtg/6
XmUf9POSfdDPvz2QX7sH0t0D6e6BdPdAunsg3T2Q7h5Idw+kuwfS3QPp7oF0
90C6eyDdPZDuHkh3D6S7B9LdA+nugXT3QLp7IN09kO4eSHcPpLsH0t0D6e6B
dPdAunsg3T2Q7h5Idw+kuwfS3QPp7oF090C6eyDdPZDuHkh3D6S7B9LdA+nu
AT9Pe8A/b3sg3T2Q7h5Idw+kuwfS3QN+v9kD6e4BnyN7IN09kO4eSHcPpLsH
fB7sgXT3QLp7IN09kO4eSHcPpLsHfF7tgXT3QLp7IN094OdtD6S7B9LdA+nu
gXT3QLp7IN094PevPeAe2QPp7oF090C6eyDdPeAe2AM+j/ZAunsg3T2Q7h5I
dw+kuwfcK3vAfbEH3Gd7IN09kO4eSHcPpLsH0t0D6e6BdPeAe2MPpLsHvA/2
QLp7IN09kO4eSHcPuIf2QLp7IN094D7YA+nuAffCHkh3D7gf9kC6e8A9sQfS
3QPuiz2Q7h5wb+wB74k94P7YA+nuAffIHkh3D7hP9kC6e8C9sgfS3QPulz2Q
7h5wz+yBdPeA+2YPpLsH3Dt7IN094P7ZA+nuAffQHkh3D7iP9kC6e8C9tAfS
3QPupz2Q7h5wT+2BdPeA+2oPpLsH3Ft7IN094P7aA95De8A9tgfS3QPusz2Q
7h5wr+2BdPeA+20PpLsH3HN7IN094L7bA+nuAffeHkh3D7j/9kC6e8B7YA+k
uwe8D/ZAunvAe2EPpLsHvB/2QLp7wHtiD6S7B7wv9kC6e8B7Yw+kuwe8P/ZA
unvAe2QPpLsHvE/2QLp7wHtlD/i82APel/jfr/yv+V/zv+Z/zf+a/zX/a/7X
/K/5X/O/5n/N/5r/Nf9r/tf8r/lf87/mf83/mv81/2v+1/yv+V/zv+Z/zf+a
/zX/a/7X/K/5X/O/5n/N/5r/Nf9r/tf8r/m/P8/4v/+843/N/5r/Nf9r/tf8
399v8b/m/+7m+F/zv+Z/zf+a//t5iP81/2v+1/yv+V/zv+b/fl7jf83/mv81
//fnHf9r/tf8r/lf87/mf83//f0b//cexf+a/zX/a/7X/N97EP/38xj/a/7X
/K/5X/O/5v/eq/i/9yX+712O/zX/a/7X/K/5X/O/5n/N/7038b/m/74P8b/m
f83/mv81//cexv+a/zX/9z7E/5r/ey/if83/vR/xv+b/3pP4X/N/70v8r/m/
9yb+73sS//f+xP+a/3uP4n/N/71P8b/m/96r+F/zf+9X/K/5v/cs/tf83/sW
/2v+772L/zX/9/7F/5r/ew/jf83/vY/xv+b/3sv4X/N/72f8r/m/9zT+1/zf
+xr/a/7vvY3/Nf/3/sb/fQ/j/97j+F/zf+9z/K/5v/c6/tf83/sd/2v+7z2P
/zX/977H/5r/e+/jf83/vf/xv+b/vgfxv+b/vg/xv+b/vhfxv+b/vh/xv+b/
vifxv+b/vi/xv+b/vjfxv+b/vj/xv+b/vkfxv+b/vk/xv+b/vlfxfz8v8b/m
fb/yvuZ9zfua9zXva97XvK95X/O+5n3N+5r3Ne9r3te8r3lf877mfc37mvc1
72ve17yveV/zvuZ9zfua9zXva97XvK95X/O+5n3N+5r3Ne9r3te8r3lf835/
nvF+/3nH+5r3Ne9r3te8r3m/v9/ifc37/fdi8b7mfc37mvc17/fzEO9r3te8
r3lf877mfc37/bzG+5r3Ne9r3u/PO97XvK95X/O+5n3N+5r3+/s33u89ivc1
72ve17yveb/3IN7v5zHe17yveV/zvuZ9zfu9V/F+70u83//dJd7XvK95X/O+
5n3N+5r3Ne/33sT7mvf7PsT7mvc172ve17zfexjva97XvN/7EO9r3u+9iPc1
7/d+xPua93tP4n3N+70v8b7m/d6beL/vSbzf+xPva97vPYr3Ne/3PsX7mvd7
r+J9zfu9X/G+5v3es3hf837vW7yveb/3Lt7XvN/7F+9r3u89jPc17/c+xvua
93sv433N+72f8b7m/d7TeF/zfu9rvK95v/c23te83/sb7/c9jPd7j+N9zfu9
z/G+5v3e63hf837vd7yveb/3PN7XvN/7Hu9r3u+9j/c17/f+x/ua9/sexPua
9/s+xPua9/texPua9/t+xPua9/uexPua9/u+xPua9/vexPua9/v+xPua9/se
xfua9/s+xfua9/texfv9vMT7vd/xvV/5XvO95nvN95rvNd9rvtd8r/le873m
e833mu8132u+13yv+V7zveZ7zfea7zXfa77XfK/5XvO95nvN95rvNd9rvtd8
r/le873me833mu8132u+13zfn2d833/e8b3me833mu8132u+7++3+F7zff+c
W3yv+V7zveZ7zff9PMT3mu8132u+13yv+V7zfT+v8b3me833mu/7847vNd9r
vtd8r/le873m+/7+je97j+J7zfea7zXfa77vPYjv+3mM7zXfa77XfK/5XvN9
71V83/sS3/ffo8b3mu8132u+13yv+V7zveb73pv4XvN934X4XvO95nvN95rv
ew/je833mu97H+J7zfe9F/G95vvej/he833vSXyv+b73Jb7XfN97E9/3PYnv
e3/ie833vUfxveb73qf4XvN971V8r/m+9yu+13zfexbfa77vfYvvNd/33sX3
mu97/+J7zfe9h/G95vvex/he833vZXyv+b73M77XfN97Gt9rvu99je813/fe
xvea73t/4/u+h/F973F8r/m+9zm+13zfex3fa77v/Y7vNd/3nsf3mu973+N7
zfe99/G95vve//he833fg/he833fh/he833fi/he833fj/he833fk/he833f
l/he833fm/he833fn/he833fo/he833fp/he833fq/i+n5f4vv//H8/7lec1
z2ue1zyveV7zvOZ5zfOa5zXPa57XPK95XvO85nnN85rnNc9rntc8r3le87zm
ec3zmuc1z2ue1zyveV7zvOZ5zfOa5zXPa57XPK95XvO85vn+POP5/vOO5zXP
a57XPK95XvN8f7/F85rn+9+pxPOa5zXPa57XPN/PQzyveV7zvOZ5zfOa5zXP
9/Maz2ue1zyveb4/73he87zmec3zmuc1z2ue7+/feL53KJ7XPK95XvO85vne
g3i+n8d4XvO85nnN85rnNc/3XsXzvS/xfP8cZDyveV7zvOZ5zfOa5zXPa57v
vYnnNc/3f9eJ5zXPa57XPK95vvcwntc8r3m+9yGe1zzfexHPa57v/YjnNc/3
nsTzmud7X+J5zfO9N/F835N4vvcnntc833sUz2ue732K5zXP917F85rne7/i
ec3zvWfxvOb53rd4XvN87108r3m+9y+e1zzfexjPa57vfYznNc/3Xsbzmud7
P+N5zfO9p/G85vne13he83zvbTyveb73N57vexjP9x7H85rne5/jec3zvdfx
vOb53u94XvN873k8r3m+9z2e1zzfex/Pa57v/Y/nNc/3PYjnNc/3fYjnNc/3
vYjnNc/3/YjnNc/3PYnnNc/3fYnnNc/3vYnnNc/3/YnnNc/3PYrnNc/3fYrn
Nc/3vYrn+3mJ5zW/+5XfNb9rftf8rvld87vmd83vmt81v2t+1/yu+V3zu+Z3
ze+a3zW/a37X/K75XfO75nfN75rfNb9rftf8rvld87vmd83vmt81v2t+1/yu
+V3ze3+e8Xv/ecfvmt81v2t+1/yu+b2/3+J3ze/978rjd83vmt81v2t+7+ch
ftf8rvld87vmd83vmt/7eY3fNb9rftf83p93/K75XfO75nfN75rfNb/392/8
3v/dIH7X/K75XfO75vfeg/i9n8f4XfO75nfN75rfNb/3XsXvvS/xe/+7pfhd
87vmd83vmt81v2t+1/zeexO/a37vv4eN3zW/a37X/K75vfcwftf8rvm99yF+
1/zeexG/a37v/YjfNb/3nsTvmt97X+J3ze+9N/F735P4vfcnftf83nsUv2t+
732K3zW/917F75rfe7/id83vvWfxu+b33rf4XfN77138rvm99y9+1/zeexi/
a37vfYzfNb/3Xsbvmt97P+N3ze+9p/G75vfe1/hd83vvbfyu+b33N37vexi/
9x7H75rfe5/jd83vvdfxu+b33u/4XfN773n8rvm99z1+1/zeex+/a37v/Y/f
Nb/3PYjfNb/3fYjfNb/3vYjfNb/3/YjfNb/3PYnfNb/3fYnfNb/3vYnfNb/3
/YnfNb/3PYrfNb/3fYrfNb/3vYrf+3mJ3/v7L173K69rXte8rnld87rmdc3r
mtc1r2te17yueV3zuuZ1zeua1zWva17XvK55XfO65nXN65rXNa9rXte8rnld
87rmdc3rmtc1r2te17yueV3zen+e8Xr/ecfrmtc1r2te17yueb2/3+J1zev9
e5/idc3rmtc1r2te7+chXte8rnld87rmdc3rmtf7OY3XNa9rXte83p93vK55
XfO65nXN65rXNa/392+83n+vF69rXte8rnld83rvQbzez2O8rnld87rmdc3r
mtd7r+L13pd4vX+vQLyueV3zuuZ1zeua1zWva17vvYnXNa/3z0nG65rXNa9r
Xte83nsYr2te17ze+xCva17vvYjXNa/3fsTrmtd7T+J1zeu9L/G65vXem3i9
70m83vsTr2te7z2K1zWv9z7F65rXe6/idc3rvV/xuub13rN4XfN671u8rnm9
9y5e17ze+xeva17vPYzXNa/3Psbrmtd7L+N1zeu9n/G65vXe03hd83rva7yu
eb33Nl7XvN77G6/3PYzXe4/jdc3rvc/xuub13ut4XfN673e8rnm99zxe17ze
+x6va17vvY/XNa/3/sfrmtf7HsTrmtf7PsTrmtf7XsTrmtf7fsTrmtf7nsTr
mtf7vsTrmtf73sTrmtf7/sTrmtf7HsXrmtf7PsXrmtf7XsXr/bzE65rP/crn
ms81n2s+13yu+VzzueZzzeeazzWfaz7XfK75XPO55nPN55rPNZ9rPtd8rvlc
87nmc83nms81n2s+13yu+VzzueZzzeeazzWfaz7vzzM+7z/v+FzzueZzzeea
zzWf9/dbfK75vH8Pa3yu+VzzueZzzef9PMTnms81n2s+13yu+VzzeXdzfK75
XPO55vP+vONzzeeazzWfaz7XfK75vL9/4/P+Obv4XPO55nPN55rPew/i834e
43PN55rPNZ9rPtd83nsVn/e+xOf9e77ic83nms81n2s+13yu+Vzzee9NfK75
vP/dUnyu+VzzueZzzee9h/G55nPN570P8bnm896L+Fzzee9HfK75vPckPtd8
3vsSn2s+772Jz/uexOe9P/G55vPeo/hc83nvU3yu+bz3Kj7XfN77FZ9rPu89
i881n/e+xeeaz3vv4nPN571/8bnm897D+Fzzee9jfK75vPcyPtd83vsZn2s+
7z2NzzWf977G55rPe2/jc83nvb/xed/D+Lz3OD7XfN77HJ9rPu+9js81n/d+
x+eaz3vP43PN573v8bnm8977+Fzzee9/fK75vO9BfK75vO9DfK75vO9FfK75
vO9HfK75vO9JfK75vO9LfK75vO9NfK75vO9PfK75vO9RfK75vO9TfK75vO9V
fN7PS3yuedyvPK55XPO45nHN45rHNY9rHtc8rnlc87jmcc3jmsc1j2se1zyu
eVzzuOZxzeOaxzWPax7XPK55XPO45nHN45rHNY9rHtc8rnlc83h/nvF4/3nH
45rHNY9rHtc8rnm8v9/icc3j/R6EeFzzuOZxzeOax/t5iMc1j2se1zyueVzz
uObx/nureFzzuOZxzeP9ecfjmsc1j2se1zyueVzzeH//xuP971zicc3jmsc1
j2se7z2Ix/t5jMc1j2se1zyueVzzeO9VPN77Eo/379mNxzWPax7XPK55XPO4
5nHN47038bjm8f69AfG45nHN45rHNY/3Hsbjmsc1j/c+xOOax3sv4nHN470f
8bjm8d6TeFzzeO9LPK55vPcmHu97Eo/3/sTjmsd7j+JxzeO9T/G45vHeq3hc
83jvVzyuebz3LB7XPN77Fo9rHu+9i8c1j/f+xeOax3sP43HN472P8bjm8d7L
eFzzeO9nPK55vPc0Htc83vsaj2se772NxzWP9/7G430P4/He43hc83jvczyu
ebz3Oh7XPN77HY9rHu89j8c1j/e+x+Oax3vv43HN473/8bjm8b4H8bjm8b4P
8bjm8b4X8bjm8b4f8bjm8b4n8bjm8b4v8bjm8b438bjm8b4/8bjm8b5H8bjm
8b5P8bjm8b5X8Xg/L/G47ucsDl/yVx7XPK55XPO45nHN45rHNY9rHtc8rnlc
87jmcc3jmsc1j2se1zyueVzzuOZxzeOaxzWPax7XPK55XPO45nHN45rHNY9r
Htc83p9nPN5/3vG45nHN45rHNY9rHu/vt3hc83i/hywe1zyueVzzuObxfg7i
cc3jmsc1j2se1zyuebx/biwe1zyueVzzeH/e8bjmcc3jmsc1j2se1zze37/x
eP8783hc87jmcc3jmsd7D+Lxfh7jcc3jmsc1j2se1zzeexWP977E4/2ei3hc
87jmcc3jmsc1j2se1zzeexOPax7v39sVj2se1zyueVzzeO9hPK55XPN470M8
rnm89yIe1zze+xGPax7vPYnHNY/3vsTjmsd7b+LxvifxeO9PPK55vPcoHtc8
3vsUj2se772KxzWP937F45rHe8/icc3jvW/xuObx3rt4XPN47188rnm89zAe
1zze+xiPax7vvYzHNY/3fsbjmsd7T+NxzeO9r/G45vHe23hc83jvbzze9zAe
7z2OxzWP9z7H45rHe6/jcc3jvd/xuObx3vN4XPN473s8rnm89z4e1zze+x+P
ax7vexCPax7v+xCPax7vexGPax7v+xGPax7vexKPax7v+xKPax7vexOPax7v
+xOPax7vexSPax7v+xSPax7vexWP9/MSj/fzlV+5e8lf+Vvzt+Zvzd+avzV/
a/7W/K35W/O35m/N35q/NX9r/tb8rflb87fmb83fmr81f2v+1vyt+Vvzt+Zv
zd+avzV/a/7W/K35uz/P+Lv/vONvzd+avzV/a/7W/N3fb/G35u9+72/8rflb
87fmb83f3Z3xt+Zvzd+avzV/a/7W/N3/TiP+1vyt+Vvzd3/e8bfmb83fmr81
f2v+1vzd37/xd/9ep/hb87fmb83fmr97D+Lvfh7jb83fmr81f2v+1vzdexV/
977E3/1eufhb87fmb83fmr81f2v+1vzdexN/a/7u35Mbf2v+1vyt+Vvzd+9h
/K35W/N370P8rfm79yL+1vzd+xF/a/7uPYm/NX/3vsTfmr97b+Lvvifxd+9P
/K35u/co/tb83fsUf2v+7r2KvzV/937F35q/e8/ib83fvW/xt+bv3rv4W/N3
71/8rfm79zD+1vzd+xh/a/7uvYy/NX/3fsbfmr97T+Nvzd+9r/G35u/e2/hb
83fvb/zd9zD+7j2OvzV/9z7H35q/e6/jb83fvd/xt+bv3vP4W/N373v8rfm7
9z7+1vzd+x9/a/7uexB/a/7u+xB/a/7uexF/a/7u+xF/a/7uexJ/a/7u+xJ/
a/7uexN/a/7u+xN/a/7uexR/a/7u+xR/a/7uexV/9/MSf2u/cvaSv/K25m3N
25q3NW9r3ta8rXlb87bmbc3bmrc1b2ve1ryteVvztuZtzduatzVva97WvK15
W/O25m3N25q3NW9r3ta8rXm7P894u/+8423N25q3NW9r3ta83d9v8bbmbc3b
mrc1b2ve1rzdf68Tb2ve1ryteVvztuZtzdv976Djbc3bmrc1b/fnHW9r3ta8
rXlb87bmbc3b/f0bb/fvTY23NW9r3ta8rXm79yDe7ucx3ta8rXlb87bmbc3b
vVfxdu9LvN3vbY63NW9r3ta8rXlb87bmbc3bvTfxtubtfg9FvK15W/O25m3N
272H8bbmbc3bvQ/xtubt3ot4W/N270e8rXm79yTe1rzd+xJva97uvYm3+57E
270/8bbm7d6jeFvzdu9TvK15u/cq3ta83fsVb2ve7j2LtzVv977F25q3e+/i
bc3bvX/xtubt3sN4W/N272O8rXm79zLe1rzd+xlva97uPY23NW/3vsbbmrd7
b+Ntzdu9v/F238N4u/c43ta83fscb2ve7r2OtzVv937H25q3e8/jbc3bve/x
tubt3vt4W/N273+8rXm770G8rXm770O8rXm770W8rXm770e8rXm770m8rXm7
70u8rXm77028rXm770+8rXm771G8rXm771O8rXm771W83c9LvK17R+LqJX/l
a83Xmq81X2u+1nyt+VrzteZrzdearzVfa77WfK35WvO15mvN15qvNV9rvtZ8
rfla87Xma83Xmq81X2u+1nyt+bo/z/i6/7zja83Xmq81X2u+1nzd32fxteZr
zdearzVfa77WfN0/JxVfa77WfK35WvO15mvN1/17heJrzdearzVf9+cdX2u+
1nyt+VrzteZrzdf9/Rtf93sI4mvN15qvNV9rvu49iK/7eYyvNV9rvtZ8rfla
83XvVXzd+xJfa77WfK35WvO15mvN15qvNV/33sTXmq/7vW7xteZrzdearzVf
9x7G15qvNV/3PsTXmq97L+Jrzde9H/G15uvek/ha83XvS3yt+br3Jr7uexJf
9/7E15qve4/ia83XvU/xtebr3qv4WvN171d8rfm69yy+1nzd+xZfa77uvYuv
NV/3/sXXmq97D+Nrzde9j/G15uvey/ha83XvZ3yt+br3NL7WfN37Gl9rvu69
ja81X/f+xtd9D+Pr3uP4WvN173N8rfm69zq+1nzd+x1fa77uPY+vNV/3vsfX
mq977+Nrzde9//G15uu+B/G15uu+D/G15uu+F/G15uu+H/G15uu+J/G15uu+
L/G15uu+N/G15uu+P/G15uu+R/G15uu+T/G15uu+V/F1Py/xde9HfuXoJX/l
ac3Tmqc1T2ue1jyteVrztOZpzdOapzVPa57WPK15WvO05mnN05qnNU9rntY8
rXla87Tmac3Tmqc1T2ue1jzdn2c83X/e8bTmac3Tmqc1T2ue7k6LpzVPa57W
PK15WvO05un+dwbxtOZpzdOapzVPa57WPN2/lzOe1jyteVrzdH/e8bTmac3T
mqc1T2ue1jzd37/xdL/HK57WPK15WvO05uneg3i6n8d4WvO05mnN05qnNU/3
XsXTvS/xtOZpzdOapzVPa57WPK15WvN07008rXm634scT2ue1jyteVrzdO9h
PK15WvN070M8rXm69yKe1jzd+xFPa57uPYmnNU/3vsTTmqd7b+LpvifxdO9P
PK15uvcontY83fsUT2ue7r2KpzVP937F05qne8/iac3TvW/xtObp3rt4WvN0
7188rXm69zCe1jzd+xhPa57uvYynNU/3fsbTmqd7T+NpzdO9r/G05une23ha
83Tvbzzd9zCe7j2OpzVP9z7H05qne6/jac3Tvd/xtObp3vN4WvN073s8rXm6
9z6e1jzd+x9Pa57uexBPa57u+xBPa57uexFPa57u+xFPa57uexJPa57u+xJP
a57uexNPa57u+xNPa57uexRPa57u+xRPa57uexVP9/MST+u+Q3Hzkr/ys+Zn
zc+anzU/a37W/Kz5WfOz5mfNz5qfNT9rftb8rPlZ87PmZ83Pmp81P2t+1vys
+Vnzs+Znzc+anzU/9+cZP/efd/ys+Vnzs+Znzc+an/vvNeJnzc+anzU/a37W
/Kz5uf9dbvys+Vnzs+Znzc+anzU/9++xj581P2t+1vzcn3f8rPlZ87PmZ83P
mp81P/f3b/zc772NnzU/a37W/Kz5ufcgfu7nMX7W/Kz5WfOz5mfNz71T8XPv
S/ys+Vnzs+Znzc+anzU/a37W/Nx7Ez9rftb8rPlZ87PmZ83PvYfxs+Znzc+9
D/Gz5ufei/hZ83PvR/ys+bn3JH7W/Nz7Ej9rfu69iZ/7nsTPvT/xs+bn3qP4
WfNz71P8rPm59yp+1vzc+xU/a37uPYufNT/3vsXPmp977+Jnzc+9f/Gz5ufe
w/hZ83PvY/ys+bn3Mn7W/Nz7GT9rfu49jZ81P/e+xs+an3tv42fNz72/8XPf
w/i59zh+1vzc+xw/a37uvY6fNT/3fsfPmp97z+Nnzc+97/Gz5ufe+/hZ83Pv
f/ys+bnvQfys+bnvQ/ys+bnvRfys+bnvR/ys+bnvSfys+bnvS/ys+bnvTfys
+bnvT/ys+bnvUfys+bnvU/ys+bnvVfzcz0v83PfHnYyTl/yVlzUva17WvKx5
WfOy5mXNy5qXNS9rXta8rHlZ87LmZc3Lmpc1L2te1ryseVnzsuZlzcualzUv
a17WvNyfY7zcf97xsuZlzcualzUva17un/uJlzUva17WvKx5WfOy5uX+vTXx
suZlzcualzUva17WvNzveYqXNS9rXta83J93vKx5WfOy5mXNy5qXNS/392+8
rHlZ87LmZc3Lmpd7D+Llfh7jZc3Lmpc1L2te1rzcHR8v977Ey5qXNS9rXta8
rHlZ87LmZc3LvTfxsuZlzcualzUva17WvNx7GC9rXta83PsQL2te7r2IlzUv
937Ey5qXe0/iZc3LvS/xsubl3pt4ue9JvNz7Ey9rXu49ipc1L/c+xcual3uv
4mXNy71f8bLm5d6zeFnzcu9bvKx5ufcuXta83PsXL2te7j2MlzUv9z7Gy5qX
ey/jZc3LvZ/xsubl3tN4WfNy72u8rHm59zZe1rzc+xsv9z2Ml3uP42XNy73P
8bLm5d7reFnzcu93vKx5ufc8Xta83PseL2te7r2PlzUv9/7Hy5qX+x7Ey5qX
+z7Ey5qX+17Ey5qX+37Ey5qX+57Ey5qX+77Ey5qX+97Ey5qX+/7Ey5qX+x7F
y5qX+z7Fy5qX+17Fy/28xMu9j/mVi5f8lY81H2s+1nys+VjzseZjzceajzUf
az7WfKz5WPOx5mPNx5qPNR9rPtZ8rPlY87HmY83Hmo81H2s+7q6Jj/vPOz7W
fKz5WPOx5mPNx/1z8PGx5mPNx5qPNR9rPtZ83L/HMT7WfKz5WPOx5mPNx5qP
+72n8bHmY83Hmo/7846PNR9rPtZ8rPlY87Hm4/7+jY81H2s+1nys+Vjzce9B
fNzPY3ys+VjzseZjzceaj/vvteLj3pf4WPOx5mPNx5qPNR9rPtZ8rPm49yY+
1nys+VjzseZjzceaj3sP42PNx5qPex/iY83HvRfxsebj3o/4WPNx70l8rPm4
9yU+1nzcexMf9z2Jj3t/4mPNx71H8bHm496n+Fjzce9VfKz5uPcrPtZ83HsW
H2s+7n2LjzUf997Fx5qPe//iY83HvYfxsebj3sf4WPNx72V8rPm49zM+1nzc
exofaz7ufY2PNR/33sbHmo97f+Pjvofxce9xfKz5uPc5PtZ83HsdH2s+7v2O
jzUf957Hx5qPe9/jY83Hvffxsebj3v/4WPNx34P4WPNx34f4WPNx34v4WPNx
34/4WPNx35P4WPNx35f4WPNx35v4WPNx35/4WPNx36P4WPNx36f4WPNx36v4
uJ+X+Fj3/544eMlfeVjzsOZhzcOahzUPax7WPKx5WPOw5mHNw5qHNQ9rHtY8
rHlY87DmYc3Dmoc1D2se1jyseVjzcP93/Xi4/7zjYc3Dmoc1D2se1jzc/w40
HtY8rHlY87DmYc3Dmof795jHw5qHNQ9rHtY8rHlY87DmYc3Dmoc1D/fnHQ9r
HtY8rHlY87DmYc3D/f0bD2se1jyseVjzsObh3oF4uJ/HeFjzsOZhzcOahzUP
9891xcO9L/Gw5mHNw5qHNQ9rHtY8rHlY83DvTTyseVjzsOZhzcOahzUP9x7G
w5qHNQ/3PsTDmod7L+JhzcO9H/Gw5uHek3hY83DvSzysebj3Jh7uexIP9/7E
w5qHe4/iYc3DvU/xsObh3qt4WPNw71c8rHm49ywe1jzc+xYPax7uvYuHNQ/3
/sXDmod7D+NhzcO9j/Gw5uHey3hY83DvZzysebj3NB7WPNz7Gg9rHu69jYc1
D/f+xsN9D+Ph3uN4WPNw73M8rHm49zoe1jzc+x0Pax7uPY+HNQ/3vsfDmod7
7+NhzcO9//Gw5uG+B/Gw5uG+D/Gw5uG+F/Gw5uG+H/Gw5uG+J/Gw5uG+L/Gw
5uG+N/Gw5uG+P/Gw5uG+R/Gw5uG+T/Gw5uG+V/FwPy/xcP/Pz6/cu+Sv/Kv5
V/Ov5l/Nv5p/Nf9q/tX8q/lX86/mX82/mn81/2r+1fyr+Vfzr+Zfzb+afzX/
av7V/Ns/xxL/9p93/Kv5V/Ov5l/Nv5p/+/eexL+afzX/av7V/Kv5V/Nvv7cn
/tX8q/lX86/mX82/mn81/2r+1fyr+bc/7/hX86/mX82/mn81/2r+7e/f+Ffz
r+Zfzb+afzX/dvfGv/08xr+afzX/av7V/Kv5t/8dQ/zb+xL/av7V/Kv5V/Ov
5l/Nv5p/Nf/23sS/mn81/2r+1fyr+Vfzb+9h/Kv5V/Nv70P8q/m39yL+1fzb
+xH/av7tPYl/Nf/2vsS/mn97b+Lfvifxb+9P/Kv5t/co/tX82/sU/2r+7b2K
fzX/9n7Fv5p/e8/iX82/vW/xr+bf3rv4V/Nv71/8q/m39zD+1fzb+xj/av7t
vYx/Nf/2fsa/mn97T+Nfzb+9r/Gv5t/e2/hX82/vb/zb9zD+7T2OfzX/9j7H
v5p/e6/jX82/vd/xr+bf3vP4V/Nv73v8q/m39z7+1fzb+x//av7texD/av7t
+xD/av7texH/av7t+xH/av7texL/av7t+xL/av7texP/av7t+xP/av7texT/
av7t+xT/av7texX/9vMS/+repTh3yV95V/Ou5l3Nu5p3Ne9q3tW8q3lX867m
Xc27mnc172re1byreVfzruZdzbuadzXvat7VvNs/px3v9p93vKt5V/Ou5l3N
u5p3+/f6xbuadzXvat7VvKt5V/Nuv5cy3tW8q3lX867mXc27mnc172re1byr
ebc/73hX867mXc27mnc172re7e/feFfzruZdzbuadzXv9t/rxLv9PMa7mnc1
72re1byrebf/nW682/sS72re1byreVfzruZdzbuadzXv9t7Eu5p3Ne9q3tW8
q3lX827vYbyreVfzbu9DvKt5t/ci3tW82/sR72re7T2JdzXv9r7Eu5p3e2/i
3b4j8W7vT7yrebf3KN7VvNv7FO9q3u29inc17/Z+xbuad3vP4l3Nu71v8a7m
3d67eFfzbu9fvKt5t/cw3tW82/sY72re7b2MdzXv9n7Gu5p3e0/jXc27va/x
rubd3tt4V/Nu72+82/cw3u09jnc17/Y+x7uad3uv413Nu73f8a7m3d7zeFfz
bu97vKt5t/c+3tW82/sf72re7XsQ72re7fsQ72re7XsR72re7fsR72re7XsS
72re7fsS72re7XsT72re7fsT72re7XsU72re7fsU72re7XsV7/bzEu/2Hnl3
4tolf+VbzbeabzXfar7VfKv5VvOt5lvNt5pvNd9qvtV8q/lW863mW823mm81
32q+1Xyr+bb/3WF823/e8a3mW823mm8132q+7d9THd9qvtV8q/lW863mW823
/Z71+FbzreZbzbeabzXfar7VfKv5VvOt5tv+vONbzbeabzXfar7VfKv5tr9/
41vNt5pvNd9qvtV82z+nFN/28xjfar7VfKv5VvOt5tv+vTPxbe9KfKv5VvOt
5lvNt5pvNd9qvtV823sT32q+1Xyr+VbzreZbzbe9h/Gt5lvNt70P8a3m296L
+Fbzbe9HfKv5tvckvtV82/sS32q+7b2Jb/u/i8S3vT/xrebb3qP4VvNt71N8
q/m29yq+1Xzb+xXfar7tPYtvNd/2vsW3mm977+Jbzbe9f/Gt5tvew/hW823v
Y3yr+bb3Mr7VfNv7Gd9qvu09jW813/a+xreab3tv41vNt72/8W3fw/i29zi+
1Xzb+xzfar7tvY5vNd/2fse3mm97z+Nbzbe97/Gt5tve+/hW823vf3yr+bbv
QXyr+bbvQ3yr+bbvRXyr+bbvR3yr+bbvSXyr+bbvS3yr+bbvTXyr+bbvT3yr
+bbvUXyr+bbvU3yr+bbvVXzbz8se/9+3fW/yK8cu+SvPap7VPKt5VvOs5lnN
s5pnNc9qntU8q3lW86zmWc2zmmc1z2qe1TyreVbzrObZ/r0Z8Wz/ecezmmc1
z2qe1TyrebbfsxLPap7VPKt5VvOs5lnNs5pnNc9qntU8q3lW86zmWc2zmmc1
z2qe7c87ntU8q3lW86zmWc2zmmf7+zee1TyreVbzrOZZzbP9c/bxbD+P8azm
Wc2zmmc1z2qe7d+bGM92F8ezmmc1z2qe1TyreVbzrOZZzbO9N/Gs5lnNs5pn
Nc9qntU823sYz2qe1Tzb+xDPap7tvYhnNc/2fsSzmmd7T+JZzbO9L/Gs5tne
m3i2/14vnu39iWc1z/YexbOaZ3uf4lnNs71X8azm2d6veFbzbO9ZPKt5tvct
ntU823sXz2qe7f2LZzXP9h7Gs5pnex/jWc2zvZfxrObZ3s94VvNs72k8q3m2
9zWe1TzbexvPap7t/Y1n+x7Gs73H8azm2d7neFbzbO91PKt5tvc7ntU823se
z2qe7X2PZzXP9t7Hs5pne//jWc2zfQ/iWc2zfR/iWc2zfS/iWc2zfT/iWc2z
fU/iWc2zfV/iWc2zfW/iWc2zfX/iWc2zfY/iWc2zfZ/iWc2zfa/i2X5e4lnd
Oxi3Lvkrv2p+1fyq+VXzq+ZXza+aXzW/an7V/Kr5VfOr5lfNr5pfNb9qftX8
qvlV82v/nrf4tf+c41fNr5pfNb9qftX82u8FjF81v2p+1fyq+VXzq+ZXza+a
XzW/an7V/Kr5VfOr5lfNr5pfNb/25x2/an7V/Kr5VfOr5lfNr/39G79qftX8
qvlV86vm1/53ofFrP4/xq+ZXza+aXzW/an7t3/Mdv/bf48Svml81v2p+1fyq
+VXzq+ZXza+9N/Gr5lfNr5pfNb9qftX82nsYv2p+1fza+xC/an7tvYhfNb/2
fsSvml97T+JXza+9L/Gr5tfem/i1fw4tfu39iV81v/Yexa+aX3uf4lfNr71X
8avm196v+FXza+9Z/Kr5tfctftX82nsXv2p+7f2LXzW/9h7Gr5pfex/jV82v
vZfxq+bX3s/4VfNr72n8qvm19zV+1fzaexu/an7t/Y1f+x7Gr73H8avm197n
+FXza+91/Kr5tfc7ftX82nsev2p+7X2PXzW/9t7Hr5pfe//jV82vfQ/iV82v
fR/iV82vfS/iV82vfT/iV82vfU/iV82vfV/iV82vfW/iV82vfX/iV82vfY/i
V82vfZ/iV82vfa/i135e4tfev/zKqUv+yquaVzWval7VvKp5VfOq5lXNq5pX
Na9qXtW8qnlV86rmVc2rmlc1r2pe7d9DHK92B8Srmlc1r2pe1byqebXfWx2v
al7VvKp5VfOq5lXNq5pXNa9qXtW8qnlV86rmVc2rmlc1r2pe7c87XtW8qnlV
86rmVc2rmlf7+zde1byqeVXzquZVzav9e0vi1X4e41XNq5pXNa9qXtW82u+h
iVf754ziVc2rmlc1r2pe1byqeVXzqubV3pt4VfOq5lXNq5pXNa9qXu09jFc1
r2pe7X2IVzWv9l7Eq5pXez/iVc2rvSfxqubV3pd4VfNq70282v9OIl7t/YlX
Na/2HsWrmld7n+JVzau9V/Gq5tXer3hV82rvWbyqebX3LV7VvNp7F69qXu39
i1c1r/YexquaV3sf41XNq72X8arm1d7PeFXzau9pvKp5tfc1XtW82nsbr2pe
7f2NV/sexqu9x/Gq5tXe53hV82rvdbyqebX3O17VvNp7Hq9qXu19j1c1r/be
x6uaV3v/41XNq30P4lXNq30f4lXNq30v4lXNq30/4lXNq31P4lXNq31f4lXN
q31v4lXNq31/4lXNq32P4lXNq32f4lXNq32v4tV+XuLV3r94dUmX6iV/5VXN
q5pXNa9qXtW8qnlV86rmVc2rmlc1r2pe1byqeVXzquZVzauaV/s9GfFq/3fq
eFXzquZVzauaVzWval7VvKp5VfOq5lXNq5pXNa9qXtW8qnlV86rmVc2rmlc1
r2pe1bzan3e8qnlV86rmVc2rmlc1r/b3b7yqeVXzquZVzauaV/v36sWr/TzG
q5pXNa9qXtW8qnm135MYr/bPwcermlc1r2pe1byqeVXzquZVzau9N/Gq5lXN
q5pXNa9qXtW82nsYr2pe1bza+xCval7tvYhXNa/2fsSrmld7T+JVzau9L/Gq
5tXem3i1/x1vvNr7E69qXu09ilc1r/Y+xauaV3uv4lXNq71f8arm1d6zeFXz
au9bvKp5tfcuXtW82vsXr2pe7T2MVzWv9j7Gq5pXey/jVc2rvZ/xqubV3tN4
VfNq72u8qnm19zZe1bza+xuv9j2MV3uP41XNq73P8arm1d7reFXzau93vKp5
tfc8XtW82vser2pe7b2PVzWv9v7Hq5pX+x7Eq5pX+z7Eq5pX+17Eq5pX+37E
q5pX+57Eq5pX+77Eq5pX+97Eq5pX+/7Eq5pX+x7Fq5pX+z7Fq5pX+17Fq/28
xKu6/zvBEg7VS/7Kp5pPNZ9qPtV8qvlU86nmU82nmk81n2o+1Xyq+VTzqeZT
zaeaT/u9bfFp/9xEfKr5VPOp5lPNp5pPNZ9qPtV8qvlU86nmU82nmk81n2o+
1Xyq+VTzqeZTzaeaTzWfaj7tzzs+1Xyq+VTzqeZTzaeaT/v7Nz7VfKr5VPOp
5lPNp/17nuPTfh7jU82nmk81n2o+1Xza7+2OT/vfZcanmk81n2o+1Xyq+VTz
qeZTzae9N/Gp5lPNp5pPNZ9qPtV82jsYn2o+1Xza+xCfaj7tvYhPNZ/2fsSn
mk97T+JTzae9L/Gp5tPem/i0f69MfNr7E59qPu09ik81n/Y+xaeaT3uv4lPN
p71f8anm096z+FTzae9bfKr5tPcuPtV82vsXn2o+7T2MTzWf9j7Gp5pPey/j
U82nvZ/xqebT3tP4VPNp72t8qvm09zY+1Xza+xuf9j2MT3uP41PNp73P8anm
097r+FTzae93fKr5tPc8PtV82vsen2o+7b2PTzWf9v7Hp5pP+x7Ep5pP+z7E
p5pP+17Ep5pP+37Ep5pP+57Ep5pP+77Ep5pP+97Ep5pP+/7Ep5pP+x7Fp5pP
+z7Fp5pP+17Fp/28xKe6zl3CnXrJX3lU86jmUc2jmkc1j2oe1TyqeVTzqOZR
zaOaRzWPah7VPKp5tN8bHI/2z+3Go5pHNY9qHtU8qnlU86jmUc2jmkc1j2oe
1TyqeVTzqOZRzaOaRzWPah7VPKp5VPOo5tH+vONRzaOaRzWPah7VPKp5tL9/
41HNo5pHNY9qHtU82u8ZiUf7OYxHNY9qHtU8qnlU86jm0f69IPGo5lHNo5pH
NY9qHtU8qnlU82jvTTyqeVTzqOZRzaOaRzWP9h7Go5pHNY/2PsSjmkd7L+JR
zaO9H/Go5tHek3hU82jvSzyqebT3Jh7t32sYj/b+xKOaR3uP4lHNo71P8ajm
0d6reFTzaO9XPKp5tPcsHtU82vsWj2oe7b2LRzWP9v7Fo5pHew/jUc2jvY/x
qObR3st4VPNo72c8qnm09zQe1Tza+xqPah7tvY1HNY/2/sajfQ/j0d7jeFTz
aO9zPKp5tPc6HtU82vsdj2oe7T2PRzWP9r7Ho5pHe+/jUc2jvf/xqObRvgfx
qObRvg/xqObRvhfxqObRvh/xqObRvifxqObRvi/xqObRvjfxqObRvj/xqObR
vkfxqObRvk/xqObRvlfxaD8v8Wjvbfy5pDP1kr/yp+ZPzZ+aPzV/av7U/Kn5
U/On5k/Nn5o/NX9q/tT8qflT82f/O7H4U/On5k/Nn5o/NX9q/tT8qflT86fm
T82fmj81f2r+1Pyp+VPzp+ZPzZ+aPzV/av7U/Nmfd/yp+VPzp+ZPzZ+aPzV/
9vdv/Kn5U/On5k/Nn5o/+7128Wc/j/Gn5k/Nn5o/NX9q/tT82b+HLv7U/Kn5
U/On5k/Nn5o/NX9q/uy9iT81f2r+1Pyp+VPzp+bP/nuf+FPzp+bP3of4U/Nn
70X8qfmz9yP+1PzZexJ/av7sfYk/NX/23sSf/Xu048/en/hT82fvUfyp+bP3
Kf7U/Nl7FX9q/uz9ij81f/aexZ+aP3vf4k/Nn7138afmz96/+FPzZ+9h/Kn5
s/cx/tT82XsZf2r+7P2MPzV/9p7Gn5o/e1/jT82fvbfxp+bP3t/4s+9h/Nl7
HH9q/ux9jj81f/Zex5+aP3u/40/Nn73n8afmz973+FPzZ+99/Kn5s/c//tT8
2fcg/tT82fch/tT82fci/tT82fcj/tT82fck/tT82fcl/tT82fcm/tT82fcn
/tT82fco/tT82fcp/tT82fcq/uznJf7s//v+d4YlXKmX/JU3NW9q3tS8qXlT
86bmTc2bmjc1b2re1LypeVPzpuZNzZv9ewjiTc2bmjc1b2re1LypeVPzpuZN
zZuaNzVvat7UvKl5U/Om5k3Nm5o3NW9q3tS8qXlT82Z/3vGm5k3Nm5o3NW9q
3tS82d+/8abmTc2bmjc1b2re7Pcmx5v99wrxpuZNzZuaNzVvat7UvNm/5zje
1LypeVPzpuZNzZuaNzVvat7snYk3NW9q3tS8qXlT86bmzf65onhT86bmzd6H
eFPzZu9FvKl5s/cj3tS82XsSb2re7H2JNzVv9t7Em/2elniz9yfe1LzZexRv
at7sfYo3NW/2XsWbmjd7v+JNzZu9Z/Gm5s3et3hT82bvXbypebP3L97UvNl7
GG9q3ux9jDc1b/ZexpuaN3s/403Nm72n8abmzd7XeFPzZu9tvKl5s/c33ux7
GG/2Hsebmjd7n+NNzZu91/Gm5s3e73hT82bvebypebP3Pd7UvNl7H29q3uz9
jzc1b/Y9iDc1b/Z9iDc1b/a9iDc1b/b9iDc1b/Y9iTc1b/Z9iTc1b/a9iTc1
b/b9iTc1b/Y9ijc1b/Z9ijc1b/a9ijf7eYk3dZ28hCP1kr/ypeZLzZeaLzVf
ar7UfKn5UvOl5kvNl5ovNV9qvtR82b/XKr7UfKn5UvOl5kvNl5ovNV9qvtR8
qflS86XeJ77UfKn5UvOl5kvNl5ovNV9qvtR8qflS82V/3vGl5kvNl5ovNV9q
vtR82d+/8aXmS82Xmi81X2q+1HzZP6cSX2q+1Hyp+VLzpeZLzZf93oz4UvOl
5kvNl5ovNV9qvtR8qfmy9ya+1Hyp+VLzpeZLzZeaL/vn1ONLzZeaL3sf4kvN
l70X8aXmy96P+FLzZe9JfKn5svclvtR82XsTX/Z7/+LL3p/4UvNl71F8qfmy
9ym+1HzZexVfar7s/YovNV/2nsWXmi973+JLzZe9d/Gl5svev/hS82XvYXyp
+bL3Mb7UfNl7GV9qvuz9jC81X/aexpeaL3tf40vNl7238aXmy97f+LLvYXzZ
exxfar7sfY4vNV/2XseXmi97v+NLzZe95/Gl5sve9/hS82XvfXyp+bL3P77U
fNn3IL7UfNn3Ib7UfNn3Ir7UfNn3I77UfNn3JL7UfNn3Jb7UfNn3Jr7UfNn3
J77UfNn3KL7UfNn3Kb7UfNn3Kr7s5yW+7H2PJ5d0o17yV57UPKl5UvOk5knN
k5onNU9qntQ8qXlS86TmSc2T/XtR40nNk5onNU9qntQ8qXlS86TmSc2Tmic1
T2qe1DypeVLzpOZJzZOaJzVPap7UPKl5UvNkf97xpOZJzZOaJzVPap7UPNnf
v/Gk5knNk5onNU9qntQ82T/nHE9qntQ8qXlS86TmSc2T/d61eFLzpOZJzZOa
JzVPap7UPKl5sv/eI57UPKl5UvOk5knNk5on+985xpOaJzVP9j7Ek5oney/i
Sc2TvR/xpObJ3pN4UvNk70s8qXmy9yae7PdGx5O9P/Gk5sneo3hS82TvUzyp
ebL3Kp7UPNn7FU9qnuw9iyc1T/a+xZOaJ3vv4knNk71/8aTmyd7DeFLzZO9j
PKl5svcyntQ82fsZT2qe7D2NJzVP9r7Gk5one2/jSc2Tvb/xZN/DeLL3OJ7U
PNn7HE9qnuy9jic1T/Z+x5OaJ3vP40nNk73v8aTmyd77eFLzZO9/PKl5su9B
PKl5su9DPKl5su9FPKl5su9HPKl5su9JPKl5su9LPKl5su9NPKl5su9PPKl5
su9RPKl5su9TPKl5su9VPNnPSzzZ/++NH5d0ol7yV37U/Kj5UfOj5kfNj5of
NT9qftT8qPlR86Pmx/49+vGj5kfNj/r/0nUHq7FsSRAE//+jG2oT5tAJZyVs
O2+U4VdSV+lH1o+sH1k/sn5k/cj6kfUj60fWj6wfWT+yfmT9yPqR9SPrR9aP
rB9ZP7J+7L/3+pH1I+tH1o+sH1k/sn7s/7/rR9aPrB9ZP7J+ZP3I+rHPxa0f
WT+yfmT9yPqR9SPrx97Tu35k/cj6kfUj60fWj6wfWT+yfuzvZNaPrB9ZP7J+
ZP3I+pH1Y8/FWD+yfmT92H1YP7J+7F6sH1k/dj/Wj6wfuyfrR9aP3Zf1I+vH
7s36kfVj92f9yPqxe7R+ZP3YfVo/sn7sXq0fWT92v9aPrB+7Z+tH1o/dt/Uj
68fu3fqR9WP3b/3I+rF7uH5k/dh9XD+yfuxerh9ZP3Y/14+sH7un60fWj93X
9SPrx+7t+pH1Y/d3/dgerh+7x+tH1o/d5/Uj68fu9fqR9WP3e/3I+rF7vn5k
/dh9Xz+yfuzerx9ZP3b/14+sH9uD9SPrx/Zh/cj6sb1YP7J+bD/Wj6wf25P1
I+vH9mX9yPqxvVk/sn5sf9aPrB/bo/Uj68f2af3I+rG9Wj/2/bJ+5Dr7dCHf
r3qR9SLrRdaLrBdZL7JeZL3IepH1IutF1ou9Z2m9yHqR9SLrRdaLrBdZL7Je
ZL3IepH1IutF1ousF1kvsl5kvch6kfUi60XWi6wXWS+yXuy/93qR9SLrRdaL
rBdZL7Je7P+360XWi6wXWS+yXmS9yHqx5yasF1kvsl5kvch6kfUi60XWi6wX
WS+yXmS9yHqR9SLrRdaL/R31epH1IutF1ousF1kvsl7suWnrRdaLrBe7D+tF
1ovdi/Ui68Xux3qR9WL3ZL3IerH7sl5kvdi9WS+yXuz+rBdZL3aP1ousF7tP
60XWi92r9SLrxe7XepH1Yvdsvch6sfu2XmS92L1bL7Je7P6tF1kvdg/Xi6wX
u4/rRdaL3cv1IuvF7ud6kfVi93S9yHqx+7peZL3YvV0vsl7s/q4X28P1Yvd4
vch6sfu8XmS92L1eL7Je7H6vF1kvds/Xi6wXu+/rRdaL3fv1IuvF7v96kfVi
e7BeZL3YPqwXWS+2F+tF1ovtx3qR9WJ7sl5kvdi+rBdZL7Y360XWi+3PepH1
Ynu0XmS92D6tF1kvtlfrxb5f1ousD28H8v2qD1kfsj5kfcj6kPUh60PWh6wP
WR+yPuy9m+tD1oesD1kfsj5kfcj6kPUh60PWh6wPWR+yPmR9yPqQ9SHrQ9aH
rA9ZH7I+ZH3I+pD1Yf+914esD1kfsj5kfcj6kPVh//9dH7I+ZH3I+pD1IetD
1oc9R2t9yPqQ9SHrQ9aHrA9ZH7I+ZH3I+pD1IetD1oesD1kfsj7sc3XrQ9aH
rA9ZH7I+ZH3I+rDn6K4PWR+yPuw+rA9ZH3Yv1oesD7sf60PWh92T9SHrw+7L
+pD1Yfdmfcj6sPuzPmR92D1aH7I+7D6tD1kfdq/Wh6wPu1/rQ9aH3bP1IevD
7tv6kPVh9259yPqw+7c+ZH3YPVwfsj7sPq4PWR92L9eHrA+7n+tD1ofd0/Uh
68Pu6/qQ9WH3dn3I+rD7uz5sD9eH3eP1IevD7vP6kPVh93p9yPqw+70+ZH3Y
PV8fsj7svq8PWR9279eHrA+7/+tD1oftwfqQ9WH7sD5kfdherA9ZH7Yf60PW
h+3J+pD1YfuyPmR92N6sD1kftj/rQ9aH7dH6kPVh+7Q+ZH3YXq0P+35ZH/a/
z3rwdh/fr3qQ9SDrQdaDrAdZD7IeZD3IepD1YO9dXw+yHmQ9yHqQ9SDrQdaD
rAdZD7IeZD3IepD1IOtB1oOsB1kPsh5kPch6kPUg60HWg6wH+++9HmQ9yHqQ
9SDrQdaDrAf7OfZ6kPUg60HWg6wHWQ+yHuw5qutB1oOsB1kPsh5kPch6kPUg
60HWg6wHWQ+yHmQ9yHqQ9WDPVVgPsh5kPch6kPUg60HWg71HYT3IepD1YPdh
Pch6sHuxHmQ92P1YD7Ie7J6sB1kPdl/Wg6wHuzfrQdaD3Z/1IOvB7tF6kPVg
92k9yHqwe7UeZD3Y/VoPsh7snq0HWQ9239aDrAe7d+tB1oPdv/Ug68Hu4XqQ
9WD3cT3IerB7uR5kPdj9XA+yHuyergdZD3Zf14OsB7u360HWg93f9WB7uB7s
Hq8HWQ92n9eDrAe71+tB1oPd7/Ug68Hu+XqQ9WD3fT3IerB7vx5kPdj9Xw+y
HmwP1oOsB9uH9SDrwfZiPch6sP1YD7IebE/Wg6wH25f1IOvB9mY9yHqw/VkP
sh5sj9aDrAfbp/Ug68H2aj3Y98t6kOv003l8v+o/1n+s/1j/sf5j/cf6j/Uf
6z/Wf6z/WP+x/mP9x/qP9R/rP9Z/rP9Y/7H+Y/3H+o/1H+s/1n+s/1j/sf5j
/cf6j/Uf67/+e6//WP+x/mP9x/qP9R/rv/5uYf3H+o/1H+s/1n+s/1j/9dz8
9R/rP9Z/rP9Y/7H+Y/3H+o/1H+s/1n+s/1j/sf5j/cf6r+dorf9Y/7H+Y/3H
+o/1H+u/3pu1/mP9x/qv+7D+Y/3XvVj/sf7rfqz/WP91T9Z/rP+6L+s/1n/d
m/Uf67/uz/qP9V/3aP3H+q/7tP5j/de9Wv+x/ut+rf9Y/3XP1n+s/7pv6z/W
f9279R/rv+7f+o/1X/dw/cf6r/u4/mP9171c/7H+636u/1j/dU/Xf6z/uq/r
P9Z/3dv1H+u/7u/6rz1c/3WP13+s/7rP6z/Wf93r9R/rv+73+o/1X/d8/cf6
r/u+/mP9171f/7H+6/6v/1j/tQfrP9Z/7cP6j/Vfe7H+Y/3Xfqz/WP+1J+s/
1n/ty/qP9V97s/5j/df+rP9Y/7VH6z/Wf+3T+o/1X3u1/uv7Zf3Heu92Hd+v
eo/1Hus91nus91jvsd5jvcd6j/Ue6z3We6z3WO+x3mO9x3qP9R7rPdZ7rPdY
77HeY73Heo/1Hus91nus91jvsd5jvdd/7/Ue6z3We6z3WO+x3mO919+lrvdY
77HeY73Heo/1Huu93ou03mO9x3qP9R7rPdZ7rPdY77HeY73Heo/1Hus91nus
91jv9ZzU9R7rPdZ7rPdY77HeY73Xe1HXe6z3WO91H9Z7rPe6F+s91nvdj/Ue
673uyXqP9V73Zb3Heq97s95jvdf9We+x3userfdY73Wf1nus97pX6z3We92v
9R7rve7Zeo/1Xvdtvcd6r3u33mO91/1b77He6x6u91jvdR/Xe6z3upfrPdZ7
3c/1Huu97ul6j/Ve93W9x3qve7veY73X/V3vtYfrve7xeo/1Xvd5vcd6r3u9
3mO91/1e77He656v91jvdd/Xe6z3uvfrPdZ73f/1Huu99mC9x3qvfVjvsd5r
L9Z7rPfaj/Ue6732ZL3Heq99We+x3mtv1nus99qf9R7rvfZovcd6r31a77He
a6/We32/rPf677G+ux3H96u+Y33H+o71Hes71nes71jfsb5jfcf6jvUd6zvW
d6zvWN+xvmN9x/qO9R3rO9Z3rO9Y37G+Y33H+o71Hes71nes7/rvvb5jfcf6
jvUd6zvWd6zv+pzR+o71Hes71nes71jfsb7rPZfrO9Z3rO9Y37G+Y33H+o71
Hes71nes71jfsb5jfcf6jvVdz71f37G+Y33H+o71Hes71ne95359x/qO9V33
YX3H+q57sb5jfdf9WN+xvuuerO9Y33Vf1nes77o36zvWd92f9R3ru+7R+o71
Xfdpfcf6rnu1vmN91/1a37G+656t71jfdd/Wd6zvunfrO9Z33b/1Heu77uH6
jvVd93F9x/que7m+Y33X/Vzfsb7rnq7vWN91X9d3rO+6t+s71nfd3/Vde7i+
6x6v71jfdZ/Xd6zvutfrO9Z33e/1Heu77vn6jvVd9319x/que7++Y33X/V/f
sb5rD9Z3rO/ah/Ud67v2Yn3H+q79WN+xvmtP1nes79qX9R3ru/Zmfcf6rv1Z
37G+a4/Wd6zv2qf1Heu79mp91/fL+o7r/NNtfL/qOdZzrOdYz7GeYz3Heo71
HOs51nOs51jPsZ5jPcd6jvUc6znWc6znWM+xnmM9x3qO9RzrOdZzrOdYz7Ge
Yz3Xf+f1HOs51nOs51jPsZ5jPdfnxNdzrOdYz7GeYz3Heo71XO8pX8+xnmM9
x3qO9RzrOdZzrOdYz7GeYz3Heo71HOs51nOs53pv0XqO9RzrOdZzrOdYz7Ge
Yz3Heo71XPdhPcd6rnuxnmM91/1Yz7Ge656s51jPdV/Wc6znujfrOdZz3Z/1
HOu57tF6jvVc92k9x3que7WeYz3X/VrPsZ7rnq3nWM9139ZzrOe6d+s51nPd
v/Uc67nu4XqO9Vz3cT3Heq57uZ5jPdf9XM+xnuuerudYz3Vf13Os57q36znW
c93f9Vx7uJ7rHq/nWM91n9dzrOe61+s51nPd7/Uc67nu+XqO9Vz3fT3Heq57
v55jPdf9X8+xnmsP1nOs59qH9RzrufZiPcd6rv1Yz7Gea0/Wc6zn2pf1HOu5
9mY9x3qu/VnPsZ5rj9ZzrOfap/Uc67n2aj3X98t6jvXb7TS+X/Ub6zfWb6zf
WL+xfmP9xvqN9RvrN9ZvrN9Yv7F+Y/3G+o31G+s31m+s31i/sX5j/cb6jfUb
6zfWb6zfWL/133v9xvqN9RvrN9ZvrN9Yv/Vcn/Ub6zfWb6zfWL+xfmP9xvqN
9RvrN9ZvrN9Yv7F+Y/3G+o31G+s31m+s31i/sX5j/dZ7JtdvrN9Yv7F+Y/3G
+o31G+s31m+s37oP6zfWb92L9Rvrt+7H+o31W/dk/cb6rfuyfmP91r1Zv7F+
6/6s31i/dY/Wb6zfuk/rN9Zv3av1G+u37tf6jfVb92z9xvqt+7Z+Y/3WvVu/
sX7r/q3fWL91D9dvrN+6j+s31m/dy/Ub67fu5/qN9Vv3dP3G+q37un5j/da9
Xb+xfuv+rt/aw/Vb93j9xvqt+7x+Y/3WvV6/sX7rfq/fWL91z9dvrN+67+s3
1m/d+/Ub67fu//qN9Vt7sH5j/dY+rN9Yv7UX6zfWb+3H+o31W3uyfmP91r6s
31i/tTfrN9Zv7c/6jfVbe7R+Y/3WPq3fWL+1V+u3vl/Wb6zf7s/Vbqfx/arf
WL+xfmP9xvqN9RvrN9ZvrN9Yv7F+Y/3G+o31G+s31m+s31i/sX5j/cb6jfUb
6zfWb6zfWL+xfmP91n/v9RvrN9ZvrN9Yv7F+Y/3WcxjXb6zfWL+xfmP9xvqN
9RvrN9ZvrN9Yv7F+Y/3G+o31G+s31m+s31i/sX5j/cb6jfVb7wVfv7F+Y/3G
+o31G+s31m+s31i/sX7rPqzfWL91L9ZvrN+6H+s31m/dk/Ub67fuy/qN9Vv3
Zv3G+q37s35j/dY9Wr+xfus+rd9Yv3Wv1m+s37pf6zfWb92z9Rvrt+7b+o31
W/du/cb6rfu3fmP91j1cv7F+6z6u31i/dS/Xb6zfup/rN9Zv3dP1G+u37uv6
jfVb93b9xvqt+7t+aw/Xb93j9Rvrt+7z+o31W/d6/cb6rfu9fmP91j1fv7F+
676v31i/de/Xb6zfuv/rN9Zv7cH6jfVb+7B+Y/3WXqzfWL+1H+s31m/tyfqN
9Vv7sn5j/dberN9Yv7U/6zfWb+3R+o31W/u0fmP91l6t3/p+Wb/139/Pfc/P
0W6X8f2q11ivsV5jvcZ6jfUa6zXWa6zXWK+xXmO9xnqN9RrrNdZrrNdYr7Fe
Y73Geo31Gus11mus11ivsV7r99zrNdZrrNdYr7FeY73Geq3nZK/XWK+xXmO9
xnqN9RrrNdZrrNdYr7FeY73Geo31Gus11mus11ivsV5jvcZ6jfUa6zXWa6zX
WK+xXmO9xnqN9RrrNdZrrNe6D+s11mvdi/Ua67Xux3qN9Vr3ZL3Geq37sl5j
vda9Wa+xXuv+rNdYr3WP1mus17pP6zXWa92r9Rrrte7Xeo31WvdsvcZ6rfu2
XmO91r1br7Fe6/6t11ivdQ/Xa6zXuo/rNdZr3cv1Guu17ud6jfVa93S9xnqt
+7peY73WvV2vsV7r/q7X2sH1Wvd4vcZ6rfu8XmO91r1er7Fe636v11ivdc/X
a6zXuu/rNdZr3fv1Guu17v96jfVae7BeY73WPqzXWK+1F+s11mvtx3qN9Vp7
sl5jvda+rNdYr7U36zXWa+3Peo31Wnu0XmO91j6t11ivtVfrtb5f1musz+7P
yW6H8f2qz1ifsT5jfcb6jPUZ6zPWZ6zPWJ+xPmN9xvqM9RnrM9ZnrM9Yn7E+
Y33G+oz1Gesz1mesz1if9XeH6zPWZ6zPWJ+xPmN9xvqs95asz1ifsT5jfcb6
jPUZ6zPWZ6zPWJ+xPmN9xvqM9RnrM9ZnrM9Yn7E+Y33G+oz1Gesz1mesz1if
sT5jfcb6jPUZ6zPWZ6zPug/rM9Zn3Yv1Geuz7sf6jPVZ92R9xvqs+7I+Y33W
vVmfsT7r/qzPWJ91j9ZnrM+6T+sz1mfdq/UZ67Pu1/qM9Vn3bH3G+qz7tj5j
fda9W5+xPuv+rc9Yn3UP12esz7qP6zPWZ93L9Rnrs+7n+oz1Wfd0fcb6rPu6
PmN91r1dn7E+6/6uz9rD9Vn3eH3G+qz7vD5jfda9Xp+xPut+r89Yn3XP12es
z7rv6zPWZ9379Rnrs+7/+oz1WXuwPmN91j6sz1iftRfrM9Zn7cf6jPVZe7I+
Y33WvqzPWJ+1N+sz1mftz/qM9Vl7tD5jfdY+rc9Yn7VX67O+X9Zn3O8lzs/B
bnfx/arHWI+xHmM9xnqM9RjrMdZjrMdYj7EeYz3Geoz1GOsx1mOsx1iPsR5j
PcZ6jPUY6zHWY6zH+tzHeoz1GOsx1mOsx1iPsR7rvXHrMdZjrMdYj7EeYz3G
eoz1GOsx1mOsx1iPsR5jPcZ6jPUY6zHWY6zHWI+xHmM9xnqM9RjrMdZjrMdY
j7EeYz3Geoz1GOux7sJ6jPVY92I9xnqs+7EeYz3WPVmPsR7rvqzHWI91b9Zj
rMe6P+sx1mPdo/UY67Hu03qM9Vj3aj3Geqz7tR5jPdY9W4+xHuu+rcdYj3Xv
1mOsx7p/6zHWY93D9Rjrse7jeoz1WPdyPcZ6rPu5HmM91j1dj7Ee676ux1iP
dW/XY6zHur/rsfZwPdY9Xo+xHus+r8dYj3Wv12Osx7rf6zHWY93z9Rjrse77
eoz1WPd+PcZ6rPu/HmM91h6sx1iPtQ/rMdZj7cV6jPVY+7EeYz3WnqzHWI+1
L+sx1mPtzXqM9Vj7sx5jPdYercdYj7VP6zHWY+3Veqzvl/VY/3/ze4Xzc67b
WXy/6i/WX6y/WH+x/mL9xfqL9RfrL9ZfrL9Yf7H+Yv3F+ov1F+sv1l+sv1h/
sf5i/cX6i/VXn7Ndf7H+Yv3F+ov1F+sv1l+9p3f9xfqL9RfrL9ZfrL9Yf7H+
Yv3F+ov1F+sv1l+sv1h/sf5i/cX6i/UX6y/WX6y/WH+x/mL9xfqL9RfrL9Zf
rL9Yf7H+Yv3VfVh/sf7qTqy/WH91P9ZfrL+6J+sv1l/dl/UX66/uzfqL9Vf3
Z/3F+qt7tP5i/dV9Wn+x/uperb9Yf3W/1l+sv7pn6y/WX9239Rfrr+7d+ov1
V/dv/cX6q3u4/mL91X1cf7H+6l6uv1h/dT/XX6y/uqfrL9Zf3df1F+uv7u36
i/VX93f91d/hrL+6x+sv1l/d5/UX66/u9fqL9Vf3e/3F+qt7vv5i/dV9X3+x
/urer79Yf3X/11+sv9qD9Rfrr/Zh/cX6q71Yf7H+aj/WX6y/2pP1F+uv9mX9
xfqrvVl/sf5qf9ZfrL/ao/UX66/2af3F+qu9Wn/1/bL+4n4vcH6OdbuK71e9
xXqL9RbrLdZbrLdYb7HeYr3Feov1Fust1lust1hvsd5ivcV6i/UW6y3WW6y3
WG/1HJP1Fust1lust1hvsd5ivcV6i/UW6y3WW6y3WG+x3mK9xXqL9RbrLdZb
rLdYb7HeYr3Feov1Fust1lust1hvsd5ivcV6i/UW6y3WW6y3WG+x3mK9xXqr
+7DeYr3VvVhvsd7qbqy3WG91T9ZbrLe6L+st1lvdm/UW663uz3qL9Vb3aL3F
eqv7tN5ivdW9Wm+x3up+rbdYb3XP1lust7pv6y3WW9279Rbrre7feov1Vvdw
vcV6q/u43mK91b1cb7He6n6ut1hvdU/XW6y3uq/rLdZb3dv1Fuut7u96q79z
Xm91j9dbrLe6z+st1lvd6/UW663u93qL9Vb3fL3Feqv7vt5ivdW9X2+x3ur+
r7dYb7UH6y3WW+3Deov1Vnux3mK91X6st1hvtSfrLdZb7ct6i/VWe7PeYr3V
/qy3WG+1R+st1lvt03qL9VZ7td7q+2W91f30c/3zc6rbUXy/6ivWV6yvWF+x
vmJ9xfqK9RXrK9ZXrK9YX7G+Yn3F+or1Fesr1lesr1hfsb5ifdVz4dZXrK9Y
X7G+Yn3F+or1Fesr1lesr1hfsb5ifcX6ivUV6yvWV6yvWF+xvmJ9xfqK9RXr
K9ZXrK9YX7G+Yn3F+or1Fesr1lesr1hfsb5ifcX6ivUV66v+bmB9xfqqe7G+
Yn3V/Vhfsb7qjqyvWF91X9ZXrK+6N+sr1lfdn/UV66vu0fqK9VX3aX3F+qp7
tb5ifdX9Wl+xvuqera9YX3Xf1lesr7p36yvWV92/9RXrq+7h+or1VfdxfcX6
qnu5vmJ91f1cX7G+6p6ur1hfdV/XV6yvurfrK9ZX3d/1VZ8bW191j9dXrK+6
z+sr1lfd6/UV66vu9/qK9VX3fH3F+qr7vr5ifdW9X1+xvur+r69YX7UH6yvW
V+3D+or1VXuxvmJ91X6sr1hftSfrK9ZX7cv6ivVVe7O+Yn3V/qyvWF+1R+sr
1lft0/qK9VV7tb7q+2V91X30c/nzc6jbTXy/6inWU6ynWE+xnmI9xXqK9RTr
KdZTrKdYT7GeYj3Feor1FOsp1lOsp1hPsZ7qubrrKdZTrKdYT7GeYj3Feor1
FOsp1lOsp1hPsZ5iPcV6ivUU6ynWU6ynWE+xnmI9xXqK9RTrKdZTrKdYT7Ge
Yj3Feor1FOsp1lOsp1hPsZ5iPcV6ivVUf3e5nmI91d8FrKdYT3U/1lOsp7on
6ynWU92V9RTrqe7Neor1VPdnPcV6qnu0nmI91X1aT7Ge6l6tp1hPdb/WU6yn
umfrKdZT3bf1FOup7t16ivVU9289xXqqe7ieYj3VfVxPsZ7qXq6nWE91P9dT
rKe6p+sp1lPd1/UU66nu7XqK9VT3dz3V5+7XU93j9RTrqe7zeor1VPd6PcV6
qvu9nmI91T1fT7Ge6r6vp1hPde/XU6ynuv/rKdZT7cF6ivVU+7CeYj3VXqyn
WE+1H+sp1lPtyXqK9VT7sp5iPdXerKdYT7U/6ynWU+3Reor1VPu0nmI91V6t
p/p+WU91//xc/fyc6XYS36/6ifUT6yfWT6yfWD+xfmL9xPqJ9RPrJ9ZPrJ9Y
P7F+Yv3E+on1E+sn1k+9h2D9xPqJ9RPrJ9ZPrJ9YP7F+Yv3E+on1E+sn1k+s
n1g/sX5i/cT6ifUT6yfWT6yfWD+xfmL9xPqJ9RPrJ9ZPrJ9YP7F+Yv3E+on1
E+sn1k+sn1g/sX7qcyrrJ9ZP/R3l+on1U7/3Xz+xfuqerJ9YP3Vf1k+sn7oz
6yfWT92f9RPrp+7R+on1U/dp/cT6qXu1fmL91P1aP7F+6p6tn1g/dd/WT6yf
unfrJ9ZP3b/1E+un7uH6ifVT93H9xPqpe7l+Yv3U/Vw/sX7qnq6fWD91X9dP
rJ+6t+sn1k/d3/VTzylaP3WP10+sn7rP6yfWT93r9RPrp+73+on1U/d8/cT6
qfu+fmL91L1fP7F+6v6vn1g/tQfrJ9ZP7cP6ifVTe7F+Yv3UfqyfWD+1J+sn
1k/ty/qJ9VN7s35i/dT+rJ9YP7VH6yfWT+3T+on1U3u1fur7Zf3UffNz8fNz
pNtFfL/qJdZLrJdYL7FeYr3Eeon1Eusl1kusl1gvsV5ivcR6ifUS6yXWS6yX
ek/Teon1Eusl1kusl1gvsV5ivcR6ifUS6yXWS6yXWC+xXmK9xHqJ9RLrJdZL
rJdYL7FeYr3Eeon1Eusl1kusl1gvsV5ivcR6ifUS6yXWS6yXWC+xXmK91Od4
10usl/qcyXqJ9VJ/F7leYr3U7/XXS6yXui/rJdZL3Zv1Euul7s56ifVS92i9
xHqp+7ReYr3UvVovsV7qfq2XWC91z9ZLrJe6b+sl1kvdu/US66Xu33qJ9VL3
cL3Eeqn7uF5ivdS9XC+xXup+rpdYL3VP10usl7qv6yXWS93b9RLrpe7veqnn
OK6XusfrJdZL3ef1Euul7vV6ifVS93u9xHqpe75eYr3UfV8vsV7q3q+XWC91
/9dLrJfag/US66X2Yb3Eeqm9WC+xXmo/1kusl9qT9RLrpfZlvcR6qb1ZL7Fe
an/WS6yX2qP1Euul9mm9xHqpvVov9f2yXup++bn2+TnR7SC+X/UR6yPWR6yP
WB+xPmJ9xPqI9RHrI9ZHrI9YH7E+Yn3E+oj1Eeuj3lu5PmJ9xPqI9RHrI9ZH
rI9YH7E+Yn3E+oj1Eesj1kesj1gfsT5ifcT6iPUR6yPWR6yPWB+xPmJ9xPqI
9RHrI9ZHrI9YH7E+Yn3E+oj1Eesj1kesj1gf9VyT9RHroz53uz5ifdTnRNZH
rI/6O8f1Eeujfm+/PmJ91L1ZH7E+6v6sj1gfdYfWR6yPuk/rI9ZH3av1Eeuj
7tf6iPVR92x9xPqo+7Y+Yn3UvVsfsT7q/q2PWB91D9dHrI+6j+sj1kfdy/UR
66Pu5/qI9VH3dH3E+qj7uj5ifdS9XR+xPur+ro96rvX6qHu8PmJ91H1eH7E+
6l6vj1gfdb/XR6yPuufrI9ZH3ff1Eeuj7v36iPVR9399xPqoPVgfsT5qH9ZH
rI/ai/UR66P2Y33E+qg9WR+xPmpf1kesj9qb9RHro/ZnfcT6qD1aH7E+ap/W
R6yP2qv1Ud8v66Puk59Ln58D3e7h+1UPsR5iPcR6iPUQ6yHWQ6yHWA+xHmI9
xHqI9RDrIdZDrIdYD/Xe7vUQ6yHWQ6yHWA+xHmI9xHqI9RDrIdZDrIdYD7Ee
Yj3Eeoj1EOsh1kOsh1gPsR5iPcR6iPUQ6yHWQ6yHWA+xHmI9xHqI9RDrIdZD
rIdYD7EeYj3Eeqjnuq2HWA/13JH1EOuhPie7HmI91Oc81kOsh/q7xfUQ66F+
L78eYj3U/VkPsR7qHq2HWA91l9ZDrIe6V+sh1kPdr/UQ66Hu2XqI9VD3bT3E
eqh7tx5iPdT9Ww+xHuoerodYD3Uf10Osh7qX6yHWQ93P9RDroe7peoj1UPd1
PcR6qHu7HmI91P1dD/Vej/VQ93g9xHqo+7weYj3UvV4PsR7qfq+HWA91z9dD
rIe67+sh1kPd+/UQ66Hu/3qI9VB7sB5iPdQ+rIdYD7UX6yHWQ+3Heoj1UHuy
HmI91L6sh1gPtTfrIdZD7c96iPVQe7QeYj3UPq2HWA+1V+uhvl/WQ90fP1c+
P+e5ncP3q/5h/cP6h/UP6x/WP6x/WP+w/mH9w/qH9Q/rH9Y/rH9Y/7D+Yf3D
+of1D+sf1j+sf1j/sP5h/cP6h/UP6x/WP6x/WP+w/mH9w/qH9Q/rH9Y/rH9Y
/7D+Yf3D+of1D+sf1j+sf1j/sP5h/cP6h/UP6x/WP6x/WP/0HNv1D+ufnrO2
/mH903NB1j+sf/pc6/qH9U+f01j/sP7p7xDXP6x/+r37+of1T/do/cP6p/u0
/mH9051a/7D+6X6tf1j/dM/WP6x/um/rH9Y/3bv1D+uf7t/6h/VP93D9w/qn
+7j+Yf3TvVz/sP7pfq5/WP90T9c/rH+6r+sf1j/d2/UP65/u7/qn95itf7rH
6x/WP93n9Q/rn+71+of1T/d7/cP6p3u+/mH9031f/7D+6d6vf1j/dP/XP6x/
2oP1D+uf9mH9w/qnvVj/sP5pP9Y/rH/ak/UP65/2Zf3D+qe9Wf+w/ml/1j+s
f9qj9Q/rn/Zp/cP6p71a//T9sv7pvvi58O//5zi3a/h+1Tusd1jvsN5hvcN6
h/UO6x3WO6x3WO+w3mG9w3qH9Q7rHdY7rHdY77DeYb3Deof1Dusd1jusd1jv
sN5hvcN6h/UO6x3WO6x3WO+w3mG9w3qH9Q7rHdY7rHdY77DeYb3Deof1Dusd
1jusd1jvsN5hvcN6h/VOz+lf77De6Tmy6x3WOz33bL3Deqfndqx3WO/0OdT1
DuudPmex3mG9098VrndY7/R79fUO653u03qH9U73ar3Deqe7td5hvdM9W++w
3um+rXdY73Tv1jusd7p/6x3WO93D9Q7rne7jeof1TvdyvcN6p/u53mG90z1d
77De6b6ud1jvdG/XO6x3ur/rnd7Tut7pHq93WO90n9c7rHe61+sd1jvd7/UO
653u+XqH9U73fb3Deqd7v95hvdP9X++w3mkP1jusd9qH9Q7rnfZivcN6p/1Y
77DeaU/WO6x32pf1Duud9ma9w3qn/VnvsN5pj9Y7rHfap/UO6532ar3T98t6
p/vh57rn5zS3Y/h+1Tesb1jfsL5hfcP6hvUN6xvWN6xvWN+wvmF9w/qG9Q3r
G9Y3rG9Y37C+YX3D+ob1Desb1jesb1jfsL5hfcP6hvUN6xvWN6xvWN+wvmF9
w/qG9Q3rG9Y3rG9Y37C+YX3D+ob1Desb1jesb1jfsL5hfcP6pvcOrW9Y3/Rc
/PUN65ue47q+YX3Tc8jWN6xveq7G+ob1TZ8bXd+wvulzEusb1jf9neD6hvVN
vzdf37C+6V6tb1jfdL/WN6xvumPrG9Y33bf1Deub7t36hvVN9299w/qme7i+
YX3TfVzfsL7pXq5vWN90P9c3rG+6p+sb1jfd1/UN65vu7fqG9U33d33Te+fX
N93j9Q3rm+7z+ob1Tfd6fcP6pvu9vmF90z1f37C+6b6vb1jfdO/XN6xvuv/r
G9Y37cH6hvVN+7C+YX3TXqxvWN+0H+sb1jftyfqG9U37sr5hfdPerG9Y37Q/
6xvWN+3R+ob1Tfu0vmF9016tb/p+Wd90H/xc9vwc5nYL3696hvUM6xnWM6xn
WM+wnmE9w3qG9QzrGdYzrGdYz7CeYT3Deob1DOsZ1jOsZ1jPsJ5hPcN6hvUM
6xnWM6xnWM+wnmE9w3qG9QzrGdYzrGdYz7CeYT3Deob1DOsZ1jOsZ1jPsJ5h
PcN6hvUM6xnWM6xnem/ieob1TO/1Wc+wnuk59OsZ1jM9R3U9w3qm54KtZ1jP
9NyL9QzrmT7nuZ5hPdPnHNYzrGf6u7/1DOuZfi++nmE90/1az7Ce6Z6tZ1jP
dNfWM6xnunfrGdYz3b/1DOuZ7uF6hvVM93E9w3qme7meYT3T/VzPsJ7pnq5n
WM90X9czrGe6t+sZ1jPd3/UM65nu8XqG9Uz3eT3DeqZ7vZ5hPdP9Xs+wnume
r2dYz3Tf1zOsZ7r36xnWM93/9QzrmfZgPcN6pn1Yz7CeaS/WM6xn2o/1DOuZ
9mQ9w3qmfVnPsJ5pb9YzrGfan/UM65n2aD3DeqZ9Ws+wnmmv1jN9v6xn+v73
c9Xzc5bbKXy/6hfWL6xfWL+wfmH9wvqF9QvrF9YvrF9Yv7B+Yf3C+oX1C+sX
1i+sX1i/sH5h/cL6hfUL6xfWL6xfWL+wfmH9wvqF9QvrF9YvrF9Yv7B+Yf3C
+oX1C+sX1i+sX1i/sH5h/cL6hfUL6xfWL6xfWL/0nuf1C+uX3kO4fmH90ntz
1i+sX3ru+/qF9UvPMV2/sH7pOV3rF9YvPZdi/cL6pc9lrl9Yv/Q5hfUL65f+
jm/9wvql33uvX1i/dM/WL6xfum/rF9Yv3bn1C+uX7t/6hfVL93D9wvql+7h+
Yf3SvVy/sH7pfq5fWL90T9cvrF+6r+sX1i/d2/UL65fu7/qF9Uv3eP3C+qX7
vH5h/dK9Xr+wful+r19Yv3TP1y+sX7rv6xfWL9379Qvrl+7/+oX1S3uwfmH9
0j6sX1i/tBfrF9Yv7cf6hfVLe7J+Yf3SvqxfWL+0N+sX1i/tz/qF9Ut7tH5h
/dI+rV9Yv7RX65e+X9Yvff/7ve/5vdD9ucrtFL5f9QvrF9YvrF9Yv7B+Yf3C
+oX1C+sX1i+sX1i/sH5h/cL6hfUL6xfWL6xfWL+wfmH9wvqF9QvrF9YvrF9Y
v7B+Yf3C+oX1C+sX1i+sX1i/sH5h/cL6hfUL6xfWL6xfWL+wfmH9wvqF9Qvr
F9YvrF9Yv/Te5PUL65fe87d+Yf3Se2rWL6xfeu76+oX1S88VXb+wfuk5WusX
1i89R2L9wvqlz1WuX1i/9LmD9Qvrl/5Ob/3C+qV7tn5h/dJ9W7+wfunerV9Y
v3T31i+sX7qH6xfWL93H9Qvrl+7l+oX1S/dz/cL6pXu6fmH90n1dv7B+6d6u
X1i/dH/XL6xfusfrF9Yv3ef1C+uX7vX6hfVL93v9wvqle75+Yf3SfV+/sH7p
3q9fWL90/9cvrF/ag/UL65f2Yf3C+qW9WL+wfmk/1i+sX9qT9Qvrl/Zl/cL6
pb1Zv7B+aX/WL6xf2qP1C+uX9mn9wvqlvVq/9P2yfun72+9tz+997s9Rbpfw
/apXWK+wXmG9wnqF9QrrFdYrrFdYr7BeYb3CeoX1CusV1iusV1ivsF5hvcJ6
hfUK6xXWK6xXWK+wXmG9wnqF9QrrFdYrrFdYr7BeYb3CeoX1CusV1iusV1iv
sF5hvcJ6hfUK6xXWK6xXWK+wXmG9wnqF9UrvIV6vsF7pPXrrFdYrvRdmvcJ6
peeer1dYr/Scz/UK65Wec7VeYb3Scx/WK6xX+lzkeoX1Sp8jWK+wXunv8NYr
rFe6b+sV1ivdu/UK65Xu33qF9Up3cL3CeqX7uF5hvdK9XK+wXul+rldYr3RP
1yusV7qv6xXWK93b9Qrrle7veoX1Svd4vcJ6pfu8XmG90r1er7Be6X6vV1iv
dM/XK6xXuu/rFdYr3fv1CuuV7v96hfVKe7BeYb3SPqxXWK+0F+sV1ivtx3qF
9Up7sl5hvdK+rFdYr7Q36xXWK+3PeoX1Snu0XmG90j6tV1ivtFfrlb5f1it9
//o90vm9zv05ye0Qvl/1CesT1iesT1ifsD5hfcL6hPUJ6xPWJ6xPWJ+wPmF9
wvqE9QnrE9YnrE9Yn7A+YX3C+oT1CesT1iesT1ifsD5hfcL6hPUJ6xPWJ6xP
WJ+wPmF9wvqE9QnrE9YnrE9Yn7A+YX3C+oT1CesT1iesT1ifsD5hfdJ7fdcn
rE96T936hPVJ72FZn7A+6bnj6xPWJz13c33C+qTnUK1PWJ/0nIb1CeuTPte4
PmF90ucC1iesT/o7u/UJ65Pu3fqE9Un3b33C+qR7uD5hfdJdXJ+wPulerk9Y
n3Q/1yesT7qn6xPWJ93X9Qnrk+7t+oT1Sfd3fcL6pHu8PmF90n1en7A+6V6v
T1ifdL/XJ6xPuufrE9Yn3ff1CeuT7v36hPVJ9399wvqkPVifsD5pH9YnrE/a
i/UJ65P2Y33C+qQ9WZ+wPmlf1iesT9qb9Qnrk/ZnfcL6pD1an7A+aZ/WJ6xP
2qv1Sd8v65O+P/3e9Pye5v4c5HYH3696hPUI6xHWI6xHWI+wHmE9wnqE9Qjr
EdYjrEdYj7AeYT3CeoT1COsR1iOsR1iPsB5hPcJ6hPUI6xHWI6xHWI+wHmE9
wnqE9QjrEdYjrEdYj7AeYT3CeoT1COsR1iOsR1iPsB5hPcJ6hPUI6xHWI6xH
WI+wHmE90nty1yOsR3oP3HqE9UjvPVmPsB7pud/rEdYjPQdzPcJ6pOdErUdY
j/RchfUI65E+l7geYT3S3/mvR1iP9Hd06xHWI92/9Qjrke7heoT1SPdxPcJ6
pDu5HmE90v1cj7Ae6Z6uR1iPdF/XI6xHurfrEdYj3d/1COuR7vF6hPVI93k9
wnqke70eYT3S/V6PsB7pnq9HWI9039cjrEe69+sR1iPd//UI65H2YD3CeqR9
WI+wHmkv1iOsR9qP9QjrkfZkPcJ6pH1Zj7AeaW/WI6xH2p/1COuR9mg9wnqk
fVqPsB5pr9Yjfb+sR/r+83vO83uX+3OO2xl8v+oP1h+sP1h/sP5g/cH6g/UH
6w/WH6w/WH+w/mD9wfqD9QfrD9YfrD9Yf7D+YP3B+oP1B+sP1h+sP1h/sP5g
/cH6g/UH6w/WH6w/WH+w/mD9wfqD9QfrD9YfrD9Yf7D+YP3B+oP1B+sP1h+s
P1h/sP5g/cH6g/UH64/eO7v+YP3Re9bWH6w/es/I+oP1R8/dXn+w/ui5lOsP
1h89x2n9wfqj5yCsP1h/9LnC9Qfrj/5uf/3B+qO/i1t/sP7oHq4/WH90H9cf
rD+6l+sP1h/dzfUH64/u6fqD9Uf3df3B+qN7u/5g/dH9XX+w/ugerz9Yf3Sf
1x+sP7rX6w/WH93v9Qfrj+75+oP1R/d9/cH6o3u//mD90f1ff7D+aA/WH6w/
2of1B+uP9mL9wfqj/Vh/sP5oT9YfrD/al/UH64/2Zv3B+qP9WX+w/miP1h+s
P9qn9Qfrj/Zq/dH3y/qj7y+/lzy/R7k/x7hdwfer3mC9wXqD9QbrDdYbrDdY
b7DeYL3BeoP1BusN1husN1hvsN5gvcF6g/UG6w3WG6w3WG+w3mC9wXqD9Qbr
DdYbrDdYb7DeYL3BeoP1BusN1husN1hvsN5gvcF6g/UG6w3WG6w3WG+w3mC9
wXqD9QbrDdYbrDdYb/Re+/UG643e47reYL3Re8zWG6w3eq/HeoP1Rs+9Xm+w
3ug5kesN1hs9Z2m9wXqj5xasN1hv9LnA9Qbrjf7ufr3BeqO/c1tvsN7oPq43
WG90L9cbrDe6n+sN1hvd0fUG643u63qD9Ub3dr3BeqP7u95gvdE9Xm+w3ug+
rzdYb3Sv1xusN7rf6w3WG93z9Qbrje77eoP1Rvd+vcF6o/u/3mC90R6sN1hv
tA/rDdYb7cV6g/VG+7HeYL3Rnqw3WG+0L+sN1hvtzXqD9Ub7s95gvdEerTdY
b7RP6w3WG+3VeqPvl/VG9nvE83uR+3OK2xF8v+oL1hesL1hfsL5gfcH6gvUF
6wvWF6wvWF+wvmB9wfqC9QXrC9YXrC9YX7C+YH3B+oL1BesL1hesL1hfsL5g
fcH6gvUF6wvWF6wvWF+wvmB9wfqC9QXrC9YXrC9YX7C+YH3B+oL1BesL1hes
L1hfsL5gfcH6gvUF64veC7++YH3Re1HXF6wvek/Y+oL1Re/RWF+wvui50+sL
1hc9t3F9wfqi5yCtL1hf9JyB9QXriz7Ht75gfdHfza8vWF/0d2vrC9YX3cv1
BeuL7uf6gvVF93R9wfqiu7q+YH3RvV1fsL7o/q4vWF90j9cXrC+6z+sL1hfd
6/UF64vu9/qC9UX3fH3B+qL7vr5gfdG9X1+wvuj+ry9YX7QH6wvWF+3D+oL1
RXuxvmB90X6sL1hftCfrC9YX7cv6gvVFe7O+YH3R/qwvWF+0R+sL1hft0/qC
9UV7tb7o+2V90feH3/ud33Pcn0PcbuD7VU+wnmA9wXqC9QTrCdYTrCdYT7Ce
YD3BeoL1BOsJ1hOsJ1hPsJ5gPcF6gvUE6wnWE6wnWE+wnmA9wXqC9QTrCdYT
rCdYT7CeYD3BeoL1BOsJ1hOsJ1hPsJ5gPcF6gvUE6wnWE6wnWE+wnmA9wXqC
9QTrCdYTrCdYT7Ce6L3q6wnWE71ndD3BeqL3cK0nWE/03or1BOuJnvu8nmA9
0XMU1xOsJ3pO0XqC9UTPAVhPsJ7oc3frCdYT/d37eoL1RH+Htp5gPdH9XE+w
nuieridYT3Rf1xOsJ7qz6wnWE93f9QTrie7xeoL1RPd5PcF6onu9nmA90f1e
T7Ce6J6vJ1hPdN/XE6wnuvfrCdYT3f/1BOuJ9mA9wXqifVhPsJ5oL9YTrCfa
j/UE64n2ZD3BeqJ9WU+wnmhv1hOsJ9qf9QTrifZoPcF6on1aT7CeaK/WE32/
rCf6/7/f053fW9yfM9xO4PtVP7B+YP3A+oH1A+sH1g+sH1g/sH5g/cD6gfUD
6wfWD6wfWD+wfmD9wPqB9QPrB9YPrB9YP7B+YP3A+oH1A+sH1g+sH1g/sH5g
/cD6gfUD6wfWD6wfWD+wfmD9wPqB9QPrB9YPrB9YP7B+YP3A+oH1A+sH1g+s
H1g/sH5g/dB7ydcPrB96b+f6gfVD77laP7B+6D0R6wfWDz13ef3A+qHnGq4f
WD/03KD1A+uHPqe/fmD90Ofk1g+sH/q79fUD64f+rmz9wPqhe7p+YP3QfV0/
sH7o3q4fWD90d9cPrB+6x+sH1g/d5/UD64fu9fqB9UP3e/3A+qF7vn5g/dB9
Xz+wfujerx9YP3T/1w+sH9qD9QPrh/Zh/cD6ob1YP7B+aD/WD6wf2pP1A+uH
9mX9wPqhvVk/sH5of9YPrB/ao/UD64f2af3A+qG9Wj/0/bJ+6P/ffq92fg9x
f45wu4DvV73AeoH1AusF1gusF1gvsF5gvcB6gfUC6wXWC6wXWC+wXmC9wHqB
9QLrBdYLrBdYL7BeYL3AeoH1AusF1gusF1gvsF5gvcB6gfUC6wXWC6wXWC+w
XmC9wHqB9QLrBdYLrBdYL7BeYL3AeoH1AusF1gusF1gvsF5gvcB6gfUC64Xe
671eYL3QezDXC6wXeo/UeoH1Qu9lWC+wXui5x+sF1gs9V3C9wHqh5/isF1gv
9Dn69QLrhT7Xtl5gvdDfna8XWC/0d2LrBdYL3df1AuuF7u16gfVC93e9wHqh
O7xeYL3QfV4vsF7oXq8XWC90v9cLrBe65+sF1gvd9/UC64Xu/XqB9UL3f73A
eqE9WC+wXmgf1gusF9qL9QLrhfZjvcB6oT1ZL7BeaF/WC6wX2pv1AuuF9me9
wHqhPVovsF5on9YLrBfaq/VC3y/rhf7/6/dg5/cK9+cEtwP4ftUHrA9YH7A+
YH3A+oD1AesD1gesD1gfsD5gfcD6gPUB6wPWB6wPWB+wPmB9wPqA9QHrA9YH
rA9YH7A+YH3A+oD1AesD1gesD1gfsD5gfcD6gPUB6wPWB6wPWB+wPmB9wPqA
9QHrA9YHrA9YH7A+YH3A+oD1AesD1gesD1gfsD5gfdB7sdcHrA96r+T6gPVB
72laH7A+6D0I6wPWBz1neH3A+qDn+q0PWB/0XJ31AeuDPue+PmB90OfQ1ges
D/q78fUB64P+7mt9wPqge7s+YH3Q/V0fsD7oHq8PWB90l9cHrA+61+sD1gfd
7/UB64Pu+fqA9UH3fX3A+qB7vz5gfdD9Xx+wPmgP1gesD9qH9QHrg/ZifcD6
oP1YH7A+aE/WB6wP2pf1AeuD9mZ9wPqg/VkfsD5oj9YHrA/ap/UB64P2an3Q
98v6oP9/+r3V+T3B/TnA3X2+X/UA6wHWA6wHWA+wHmA9wHqA9QDrAdYDrAdY
D7AeYD3AeoD1AOsB1gOsB1gPsB5gPcB6gPUA6wHWA6wHWA+wHmA9wHqA9QDr
AdYDrAdYD7AeYD3AeoD1AOsB1gOsB1gPsB5gPcB6gPUA6wHWA6wHWA+wHmA9
wHqA9QDrAdYDrAdYD7Ae6L3S6wHWA72ncT3AeqD3IK0HWA/0noH1AOuBnuu7
HmA90HP11gOsB3rOzXqA9UCfQ18PsB7oc2PrAdYD/d33eoD1QH/HtR5gPdD9
XQ+wHugerwdYD3Sf1wOsB7rT6wHWA93v9QDrge75eoD1QPd9PcB6oHu/HmA9
0P1fD7AeaA/WA6wH2of1AOuB9mI9wHqg/VgPsB5oT9YDrAfal/UA64H2Zj3A
eqD9WQ+wHmiP1gOsB9qn9QDrgfZqPdD3y3qg//+dvxO4vwe4/+6/u3+/2n+2
/2z/2f6z/Wf7z/af7T/bf7b/bP/Z/rP9Z/vP9p/tP9t/tv9s/9n+s/1n+8/2
n+0/23+2/2z/2f6z/Wf7z/af7T/bf7b/bP/Z/rP9Z/vP9p/tP9t/tv9s/9n+
s/1n+8/2n+0/23+2/2z/2f6z/Wf7z/af7T/bf7b/bP/Z/rP9Z/vP9r/3Mm//
2f733sPtP9v/3iu0/Wf733P8t/9s/3uO7vaf7X/Ptdv+s/3vuTPbf7b/fU58
+8/2v895bf/Z/vd329t/tv/9Xdb2n+1/93j7z/a/+7z9Z/vfvd7+s/3vbm//
2f53z7f/bP+779t/tv/d++0/2//u//af7X97sP1n+98+bP/Z/rcX23+2/+3H
9p/tf3uy/Wf7375s/9n+tzfbf7b/7c/2n+1/e7T9Z/vfPm3/2f63V9v/vl+2
/3fv78/x77/j767z/Wrv2d6zvWd7z/ae7T3be7b3bO/Z3rO9Z3vP9p7tPdt7
tvds79nes71ne8/2nu0923u292zv2d6zvWd7z/ae7T3be7b3bO/Z3rO9Z3vP
9p7tPdt7tvds79nes71ne8/2nu0923u292zv2d6zvWd7z/ae7T3be7b3bO/Z
3rO9Z3vP9p7tPdt7tve913h7z/a+9wZu79ne956e7T3b+56Tv71ne99za7f3
bO97rtz2nu19z4HZ3rO973Pc23u2930ua3vP9r6/u97es73v76y292zvu8/b
e7b33evtPdv77vf2nu19d3x7z/a++769Z3vfvd/es73v/m/v2d63B9t7tvft
w/ae7X17sb1ne99+bO/Z3rcn23u29+3L9p7tfXuzvWd73/5s79net0fbe7b3
7dP2nu19e7W97/tle3/3/f5c/v47/e4436/2ne0723e272zf2b6zfWf7zvad
7Tvbd7bvbN/ZvrN9Z/vO9p3tO9t3tu9s39m+s31n+872ne0723e272zf2b6z
fWf7zvad7Tvbd7bvbN/ZvrN9Z/vO9p3tO9t3tu9s39m+s31n+872ne0723e2
72zf2b6zfWf7zvad7Tvbd7bvbN/ZvrN9Z/vO9r33AG/f2b733r3tO9v33nuz
fWf73nPot+9s33tO7Pad7XvPddu+s33vuSzbd7bvfc56+872vc9Rbd/Zvvd3
09t3tu/93dT2ne1793r7zva9+719Z/vePd++s33vrm/f2b5377fvbN+7/9t3
tu/twfad7Xv7sH1n+95ebN/Zvrcf23e27+3J9p3te/uyfWf73t5s39m+tz/b
d7bv7dH2ne17+7R9Z/veXm3f+37Zvt89vz9nv/8Ov7vN96s9Z3vO9pztOdtz
tudsz9mesz1ne872nO0523O252zP2Z6zPWd7zvac7Tnbc7bnbM/ZnrM9Z3vO
9pztOdtztudsz9mesz1ne872nO0523O252zP2Z6zPWd7zvac7Tnbc7bnbM/Z
nrM9Z3vO9pztOdtztudsz9mesz1ne872nO0523O252zP2Z6zPWd73ntzt+ds
z3tv3fac7Xnvkdmesz3vOe/bc7bnPZd1e872vOeqbc/ZnveclO052/M+B709
Z3ve556252zP+7vn7Tnb8/4OanvO9rz7vT1ne949356zPe++b8/Znnfnt+ds
z7v/23O25+3B9pztefuwPWd73l5sz9metx/bc7bn7cn2nO15+7I9Z3ve3mzP
2Z63P9tztuft0fac7Xn7tD1ne95ebc/7ftmev35Pfn+Ofv/dfXf7frXfbL/Z
frP9ZvvN9pvtN9tvtt9sv9l+s/1m+832m+0322+232y/2X6z/Wb7zfab7Tfb
b7bfbL/ZfrP9ZvvN9pvtN9tvtt9sv9l+s/1m+832m+0322+232y/2X6z/Wb7
zfab7Tfbb7bfbL/ZfrP9ZvvN9pvtN9tvtt9sv9l+s/1m+832m+0322+2373n
fvvN9rv3zG6/2X733rftN9vv3suy/Wb73XPUt99sv3sO6vab7XfPNdt+s/3u
uSXbb7bffU55+832u88pbb/Zfvd3y9tvtt/9XdP2m+1393z7zfa7+779Zvvd
vd9+s/3u7m+/2X63B9tvtt/tw/ab7Xd7sf1m+91+bL/Zfrcn22+23+3L9pvt
d3uz/Wb73f5sv9l+t0fbb7bf7dP2m+13e7X97vtl+/36Pff9ufj9d/Xd6fvV
XrO9ZnvN9prtNdtrttdsr9les71me832mu0122u212yv2V6zvWZ7zfaa7TXb
a7bXbK/ZXrO9ZnvN9prtNdtrttdsr9les71me832mu0122u212yv2V6zvWZ7
zfaa7TXba7bXbK/ZXrO9ZnvN9prtNdtrttdsr9les71me832mu0122u212yv
2V6zve498Ntrtte9l3V7zfa696Ztr9le956T7TXb655Tvr1me91zR7fXbK97
rtj2mu11zxHZXrO97nPE22u2132uaHvN9rq/O95es73u75S212yvu+/ba7bX
3fvtNdvr7v/2mu11O7C9ZnvdPmyv2V63F9trttftx/aa7XV7sr1me92+bK/Z
Xrc322u21+3P9prtdXu0vWZ73T5tr9let1fb675fttev31Pfn3PffzffXb5f
7TPbZ7bPbJ/ZPrN9ZvvM9pntM9tnts9sn9k+s31m+8z2me0z22e2z2yf2T6z
fWb7zPaZ7TPbZ7bPbJ/ZPrN9ZvvM9pntM9tnts9sn9k+s31m+8z2me0z22e2
z2yf2T6zfWb7zPaZ7TPbZ7bPbJ/ZPrN9ZvvM9pntM9tnts9sn9k+s31m+8z2
me0z22e2z70nffvM9rn3mG6f2T733rHtM9vn3huyfWb73HPAt89sn3vO5/aZ
7XPP9do+s33uuR7bZ7bPfc53+8z2uc8BbZ/ZPvd3w9tnts/93dH2me1z9377
zPa5+799ZvvcHmyf2T63C9tnts/txfaZ7XP7sX1m+9yebJ/ZPrcv22e2z+3N
9pntc/uzfWb73B5tn9k+t0/bZ7bP7dX2ue+X7fPr98z359b338V3h+9Xe8z2
mO0x22O2x2yP2R6zPWZ7zPaY7THbY7bHbI/ZHrM9ZnvM9pjtMdtjtsdsj9ke
sz1me8z2mO0x22O2x2yP2R6zPWZ7zPaY7THbY7bHbI/ZHrM9ZnvM9pjtMdtj
tsdsj9kesz1me8z2mO0x22O2x2yP2R6zPWZ7zPaY7THbY7bHbI/ZHrM9ZnvM
9pjtMdvj3iO+PWZ73Hs/t8dsj3tv1/aY7XHv4dgesz3uOdvbY7bHPVdze8z2
uOdqbY/ZHvecje0x2+M+h7s9Znvc53a2x2yP+7vf7THb4/6OaHvM9rj7vz1m
e9webI/ZHrcP22O2x+3E9pjtcfuxPWZ73J5sj9kety/bY7bH7c32mO1x+7M9
ZnvcHm2P2R63T9tjtsft1fa475ft8ev3xPfn0PffvXd371f7y/aX7S/bX7a/
bH/Z/rL9ZfvL9pftL9tftr9sf9n+sv1l+8v2l+0v21+2v2x/2f6y/WX7y/aX
7S/bX7a/bH/Z/rL9ZfvL9pftL9tftr9sf9n+sv1l+8v2l+0v21+2v2x/2f6y
/WX7y/aX7S/bX7a/bH/Z/rL9ZfvL9pftL9tftr9sf9n+sv1l+8v2l+0v21+2
v71ne/vL9rf3ZG5/2f723qvtL9vf3mux/WX723Ost79sf3uO5faX7W/Ptdr+
sv3tuRfbX7a/fU52+8v2t8/ZbH/Z/vZ3u9tftr/9XdD2l+1ve7D9ZfvbPmx/
2f62F9tftr/txvaX7W97sv1l+9u+bH/Z/rY321+2v+3P9pftb3u0/WX72z5t
f9n+tlfb375ftr+vv8u6v/e9P2e+/869u3u/2l+2v2x/2f6y/WX7y/aX7S/b
X7a/bH/Z/rL9ZfvL9pftL9tftr9sf9n+sv1l+8v2l+0v21+2v2x/2f6y/WX7
y/aX7S/bX7a/bH/Z/rL9ZfvL9pftL9tftr9sf9n+sv1l+8v2l+0v21+2v2x/
2f6y/WX7y/aX7S/bX7a/bH/Z/rL9ZfvL9pftL9tftr9sf9n+sv1l+9t7qbe/
bH97z+T2l+1v75Ha/rL97b0R21+2vz03evvL9rfnSG5/2f72nKntL9vfnkux
/WX72+dat79sf/uczPaX7W9/h7v9ZfvbHmx/2f62D9tftr/txfaX7W/7sf1l
+9uObH/Z/rYv21+2v+3N9pftb/uz/WX72x5tf9n+tk/bX7a/7dX2t++X7e/r
76ru73Hvz5Hvv2vvzt6v9pbtLdtbtrdsb9nesr1le8v2lu0t21u2t2xv2d6y
vWV7y/aW7S3bW7a3bG/Z3rK9ZXvL9pbtLdtbtrdsb9nesr1le8v2lu0t21u2
t2xv2d6yvWV7y/aW7S3bW7a3bG/Z3rK9ZXvL9pbtLdtbtrdsb9nesr1le8v2
lu0t21u2t2xv2d6yvWV7y/aW7S3bW7a3bG/Z3rK97T3O21u2t72ncXvL9rb3
Mm1v2d72XobtLdvbntO8vWV723Mct7dsb3vu0/aW7W3Pjdjesr3tc6jbW7a3
fc5le8v2tr+r3d6yvW0ftrdsb9uL7S3b2/Zje8v2tj3Z3rK9bVe2t2xv25vt
Ldvb9md7y/a2Pdresr1tn7a3bG/bq+1t3y/b29ffRd3fy96fE99/t95dvV/t
K9tXtq9sX9m+sn1l+8r2le0r21e2r2xf2b6yfWX7yvaV7SvbV7avbF/ZvrJ9
ZfvK9pXtK9tXtq9sX9m+sn1l+8r2le0r21e2r2xf2b6yfWX7yvaV7SvbV7av
bF/ZvrJ9ZfvK9pXtK9tXtq9sX9m+sn1l+8r2le0r21e2r2xf2b6yfWX7yvaV
7SvbV7avbF/ZvrJ9ZfvK9rX3Hm9f2b72nsPtK9vX3nO0fWX72nsPtq9sX3su
8vaV7WvPUdy+sn3tOUzbV7avPddh+8r2tc+Nbl/ZvvY5le0r29f+Tnb7yva1
vdi+sn1tP7avbF/bk+0r29f2ZfvK9rWd2b6yfW1/tq9sX9uj7Svb1/Zp+8r2
tb3avvb9sn19/V3T/T3r/bnv/Xfp3dH71Z6yPWV7yvaU7SnbU7anbE/ZnrI9
ZXvK9pTtKdtTtqdsT9mesj1le8r2lO0p21O2p2xP2Z6yPWV7yvaU7SnbU7an
bE/ZnrI9ZXvK9pTtKdtTtqdsT9mesj1le8r2lO0p21O2p2xP2Z6yPWV7yvaU
7SnbU7anbE/ZnrI9ZXvK9pTtKdtTtqdsT9mesj1le8r2lO0p21O2p2xP2Z72
nuDtKdvT3hO4PWV72nuDtqdsT3uvwPaU7WnPId6esj3tOYbbU7anPRdpe8r2
tOcubE/ZnvY5z+0p29M+Z7I9ZXva371uT9meth/bU7an7cn2lO1p+7I9ZXva
3mxP2Z62O9tTtqft0faU7Wn7tD1le9pebU/7ftmevv4u6f6e9P4c9/678+7m
/Wo/2X6y/WT7yfaT7SfbT7afbD/ZfrL9ZPvJ9pPtJ9tPtp9sP9l+sv1k+8n2
k+0n20+2n2w/2X6y/WT7yfaT7SfbT7afbD/ZfrL9ZPvJ9pPtJ9tPtp9sP9l+
sv1k+8n2k+0n20+2n2w/2X6y/WT7yfaT7SfbT7afbD/ZfrL9ZPvJ9pPtJ9tP
tp9sP9l+sv1k+8n2k+0n20+2n2w/2X72Xt3tJ9vP3rO3/WT72Xt4tp9sP3tu
//aT7WfP/d1+sv3sOYLbT7afPado+8n2s+cibD/Zfva5zO0n288+J7L9ZPvZ
37FuP9l+tifbT7af7cv2k+1ne7P9ZPvZ/mw/2X62Q9tPtp/t0/aT7Wd7tf3s
+2X7+fo7ovt7zvtz2fvvyruT96u9ZHvJ9pLtJdtLtpdsL9lesr1ke8n2ku0l
20u2l2wv2V6yvWR7yfaS7SXbS7aXbC/ZXrK9ZHvJ9pLtJdtLtpdsL9lesr1k
e8n2ku0l20u2l2wv2V6yvWR7yfaS7SXbS7aXbC/ZXrK9ZHvJ9pLtJdtLtpds
L9lesr1ke8n2ku0l20u2l2wv2V6yvWR7yfaS7SXbS7aXbC/ZXrK97L3z20u2
l72HdnvJ9rL31G0v2V72XpvtJdvLnou/vWR72XN2t5dsL3uO3/aS7WXPDdpe
sr3suQXbS7aXfY5ye8n2ss95bC/ZXvZ3qNtLtpfty/aS7WV7s71ke9n+bC/Z
XrZH20u2l+3S9pLtZXu1vez7ZXv5+ruf+3vK+3PW++/Gu4v3q31k+8j2ke0j
20e2j2wf2T6yfWT7yPaR7SPbR7aPbB/ZPrJ9ZPvI9pHtI9tHto9sH9k+sn1k
+8j2ke0j20e2j2wf2T6yfWT7yPaR7SPbR7aPbB/ZPrJ9ZPvI9pHtI9tHto9s
H9k+sn1k+8j2ke0j20e2j2wf2T6yfWT7yPaR7SPbR7aPbB/ZPrJ9ZPvI9pHt
I9tHto9sH9k+sn1k+9h72bePbB97b+v2ke1j73nbPrJ97D0x20e2jz13fvvI
9rHn2m4f2T72HL3tI9vHnuOzfWT72HMFto9sH/vc4/aR7WOfy9g+sn3s70i3
j2wf25vtI9vH9mf7yPaxPdo+sn1sn7aPbB/bqe1j3y/bx9ff6dzfM96fm95/
F94dvF/tIdtDtodsD9kesj1ke8j2kO0h20O2h2wP2R6yPWR7yPaQ7SHbQ7aH
bA/ZHrI9ZHvI9pDtIdtDtodsD9kesj1ke8j2kO0h20O2h2wP2R6yPWR7yPaQ
7SHbQ7aHbA/ZHrI9ZHvI9pDtIdtDtodsD9kesj1ke8j2kO0h20O2h2wP2R6y
PWR7yPaQ7SHbQ7aHbA/ZHrI9ZHvI9pDtIdtDtoe9t3x7yPaw95xuD9ke9p60
7SHbw967sj1ke9hz3beHbA97juz2kO1hz7HbHrI97Lk620O2h33uf3vI9rDP
JW4P2R72OYrtIdvD/g50e8j2sP3ZHrI9bI+2h2wP26ftIdvD9mp72PfL9vD1
dzX394T356D333139+5X+8f2j+0f2z+2f2z/2P6x/WP7x/aP7R/bP7Z/bP/Y
/rH9Y/vH9o/tH9s/tn9s/9j+sf1j+8f2j+0f2z+2f2z/2P6x/WP7x/aP7R/b
P7Z/bP/Y/rH9Y/vH9o/tH9s/tn9s/9j+sf1j+8f2j+0f2z+2f2z/2P6x/WP7
x/aP7R/bP7Z/bP/Y/rH9Y/vH9o/tH9s/tn9s/9j+sf1j+8f2j+0f27/e6739
Y/vXe0G3f2z/es/Y9o/tX+8x2f6x/eu56ds/tn89t3X7x/av58ht/9j+9Zyb
7R/bvz6Hv/1j+9fnBrd/bP/63MP2j+1ff8e5/WP71x5t/9j+tU/bP7Z/7dX2
r++X7d/r72Du7/nuzzXvv+vuzt2v9o7tHds7tnds79jesb1je8f2ju0d2zu2
d2zv2N6xvWN7x/aO7R3bO7Z3bO/Y3rG9Y3vH9o7tHds7tnds79jesb1je8f2
ju0d2zu2d2zv2N6xvWN7x/aO7R3bO7Z3bO/Y3rG9Y3vH9o7tHds7tnds79je
sb1je8f2ju0d2zu2d2zv2N6xvWN7x/aO7R3bO7Z3bO/Y3rG9Y3vH9o7tHds7
tnds73rv9faO7V3v0dzesb3rPV3bO7Z3vRdke8f2rueSb+/Y3vWc1O0d27ue
47a9Y3vXc2a2d2zv+lz89o7tXZ/r296xvetzCts7tnf9Heb2ju1d+7S9Y3vX
Xm3v+n7Z3r3+buX+nu7+nPL+u+3u2v1q39i+sX1j+8b2je0b2ze2b2zf2L6x
fWP7xvaN7RvbN7ZvbN/YvrF9Y/vG9o3tG9s3tm9s39i+sX1j+8b2je0b2ze2
b2zf2L6xfWP7xvaN7RvbN7ZvbN/YvrF9Y/vG9o3tG9s3tm9s39i+sX1j+8b2
je0b2ze2b2zf2L6xfWP7xvaN7RvbN7ZvbN/YvrF9Y/vG9o3tG9s3tm9s39i+
sX1j+8b2je1b74XevrF9672T2ze2b73navvG9q33bGzf2L713O/tG9u3nku6
fWP71nPTtm9s33rOy/aN7VufU9++sX3rc3fbN7Zvfa5g+8b2rb+j3L6xfWuv
tm99v2zfXn9ncn/Pdn/ueP9ddnfsfrVnbM/YnrE9Y3vG9oztGdsztmdsz9ie
sT1je8b2jO0Z2zO2Z2zP2J6xPWN7xvaM7RnbM7ZnbM/YnrE9Y3vG9oztGdsz
tmdsz9iesT1je8b2jO0Z2zO2Z2zP2J6xPWN7xvaM7RnbM7ZnbM/YnrE9Y3vG
9oztGdsztmdsz9iesT1je8b2jO0Z2zO2Z2zP2J6xPWN7xvaM7RnbM7ZnbM/Y
nrE9Y3vG9oztWe9N3p6xPes9jdsztme9J2p7xvas91Zsz9ie9Vzt7Rnbs577
uT1je9ZzyrZnbM96zsr2jO1ZnxvfnrE963Nx2zO2Z30OYHvG9qy/g9ye9f2y
PXv9Xcj9Pdn9OeL9d9fdrfvVfrH9YvvF9ovtF9svtl9sv9h+sf1i+8X2i+0X
2y+2X2y/2H6x/WL7xfaL7RfbL7ZfbL/YfrH9YvvF9ovtF9svtl9sv9h+sf1i
+8X2i+0X2y+2X2y/2H6x/WL7xfaL7RfbL7ZfbL/YfrH9YvvF9ovtF9svtl9s
v9h+sf1i+8X2i+0X2y+2X2y/2H6x/WL7xfaL7RfbL7ZfbL/YfrH9YvvF9ovt
F9svtl9sv3qv8PaL7VfvNdx+sf3qPUvbL7ZfvQdi+8X2q+dUb7/YfvVcze0X
26+eC7b9YvvVc062X2y/+hz39ovtV59b236x/erv9rdffb9sv15/x3F/z3V/
Lnj/XXV36n61V2yv2F6xvWJ7xfaK7RXbK7ZXbK/YXrG9YnvF9ortFdsrtlds
r9hesb1ie8X2iu0V2yu2V2yv2F6xvWJ7xfaK7RXbK7ZXbK/YXrG9YnvF9ort
Fdsrtldsr9hesb1ie8X2iu0V2yu2V2yv2F6xvWJ7xfaK7RXbK7ZXbK/YXrG9
YnvF9ortFdsrtldsr9hesb1ie8X2iu0V2yu2V2yv2F6xvWJ7xfaK7VXvvd9e
sb3qvbvbK7ZXvQdwe8X2qvcUba/YXvUehe0V26ue+7y9YnvVcyu3V2yveg7X
9ortVc8Z2V6xvepz1dsrtld9rmx71ffL9ur1dxf391T353z33013l+5X+8T2
ie0T2ye2T2yf2D6xfWL7xPaJ7RPbJ7ZPbJ/YPrF9YvvE9ontE9sntk9sn9g+
sX1i+8T2ie0T2ye2T2yf2D6xfWL7xPaJ7RPbJ7ZPbJ/YPrF9YvvE9ontE9sn
tk9sn9g+sX1i+8T2ie0T2ye2T2yf2D6xfWL7xPaJ7RPbJ7ZPbJ/YPrF94o+u
e4+2alz/AE7ILelUCCEh9+okkcpMrpVCElKEJJ1EKJ2QqIhT6aJQVBIV6ZdE
KiqVdNX9ft171253Qa4npPNzxpifd47xnrH8M8cnc68913yf5/usudbce5tP
bD6x+cTmE5tPbD6x+cTmE5tPbD6x+cTmE5tPbD6x+cTmU/g78Ol8YvMp/F3a
dD6x+RT+bl46n9h8Cn/XJ51PbD6Fv0OQzic2n8LvUU7nE5tP4fdCpvOJzafw
e6/S+cTmU/g9H+l8YvMp/JxzOp9Cv6TzKdd9EvHnTPH7dvF1UTyH4q15xOYR
m0dsHrF5xOYRm0dsHrF5xOYRm0dsHrF5xOYRm0dsHrF5xOYRm0dsHrF5xOYR
m0dsHrF5xOYRm0dsHrF5xOYRm0dsHrF5xOYRm0dsHrF5xOYRm0dsHrF5xOYR
m0dsHrF5xOYRm0dsHrF5xOYRm0dsHrF5xOYRm0dsHrF5xOYRm0dsHrF5xOYR
m0dsHrF5xOYRm0dsHrF5xOYRm0dsHrF5xOYRm0dsHrF5xOYRm0dsHrF5FP4u
ejqP2DwKf7c1nUdsHoW/K5fOIzaPwt/BSecRm0fh9/in84jNo/B7idN5xOZR
+L2L6Txi8yj8nql0HrF5FH7PRjqPQr+k8yjXfQ3x50Tx+3DxdU88d+Kt+cPm
D5s/bP6w+cPmD5s/bP6w+cPmD5s/bP6w+cPmD5s/bP6w+cPmD5s/bP6w+cPm
D5s/bP6w+cPmD5s/bP6w+cPmD5s/bP6w+cPmD5s/bP6w+cPmD5s/bP6w+cPm
D5s/bP6w+cPmD5s/bP6w+cPmD5s/bP6w+cPmD5s/bP6w+cPmD5s/bP6w+cPm
D5s/bP6w+cPmD5s/bP6w+cPmD5s/bP6w+cPmD5s/bP6w+cPmD5s/bP6w+cPm
T/g74en8YfMn/B3TdP6w+RP+7lo6f9j8CX83Jp0/bP6E34Ofzh82f8Lv+U3n
D5s/4fcapvOHzZ/we53S+RP6JZ0/ue5DiD/nid9Xi69r4jkTb80bNm/YvGHz
hs0bNm/YvGHzhs0bNm/YvGHzhs0bNm/YvGHzhs0bNm/YvGHzhs0bNm/YvGHz
hs0bNm/YvGHzhs0bNm/YvGHzhs0bNm/YvGHzhs0bNm/YvGHzhs0bNm/YvGHz
hs0bNm/YvGHzhs0bNm/YvGHzhs0bNm/YvGHzhs0bNm/YvGHzhs0bNm/YvGHz
hs0bNm/YvGHzhs0bNm/YvGHzhs0bNm/YvGHzhs0bNm/YvGHzhs0bNm/YvAl/
JzudN2zehL/rmc4bNm/C3yVL5w2bN+HvrKTzhs2b8Hvk03nD5k34vbnpvGHz
JvzewHTehH5J502u+wbiz2ni98ni65Z4rsRb84XNFzZf2Hxh84XNFzZf2Hxh
84XNFzZf2Hxh84XNFzZf2Hxh84XNFzZf2Hxh84XNFzZf2Hxh84XNFzZf2Hxh
84XNFzZf2Hxh84XNFzZf2Hxh84XNFzZf2Hxh84XNFzZf2Hxh84XNFzZf2Hxh
84XNFzZf2Hxh84XNFzZf2Hxh84XNFzZf2Hxh84XNFzZf2Hxh84XNFzZf2Hxh
84XNFzZf2Hxh84XNFzZf2Hxh84XNFzZf2Hxh84XNFzZf2HwJfyc6nS9svoS/
c5nOFzZfwt/tSucLmy/h75Kk84XNl/B72NP5wuZL+D206XwJ/ZLOl1yf88ef
s8Tve8XXJfEcibfmCZsnbJ6wecLmCZsnbJ6wecLmCZsnbJ6wecLmCZsnbJ6w
ecLmCZsnbJ6wecLmCZsnbJ6wecLmCZsnbJ6wecLmCZsnbJ6wecLmCZsnbJ6w
ecLmCZsnbJ6wecLmCZsnbJ6wecLmCZsnbJ6wecLmCZsnbJ6wecLmCZsnbJ6w
ecLmCZsnbJ6wecLmCZsnbJ6wecLmCZsnbJ6wecLmCZsnbJ6wecLmCZsnbJ6w
ecLmCZsnbJ6wecLmCZsnbJ6wecLmSfg7yek8YfMk/N3HdJ6weRL+rlU6T9g8
CX/HI50nbJ6E32OezpPQL+k8yfW5fPw5Sfw+VnzdEc+NeGt+sPnB5gebH2x+
sPnB5gebH2x+sPnB5gebH2x+sPnB5gebH2x+sPnB5gebH2x+sPnB5gebH2x+
sPnB5gebH2x+sPnB5gebH2x+sPnB5gebH2x+sPnB5gebH2x+sPnB5gebH2x+
sPnB5gebH2x+sPnB5gebH2x+sPnB5gebH2x+sPnB5gebH2x+sPnB5gebH2x+
sPnB5gebH2x+sPnB5gebH2x+sPnB5gebH2x+sPnB5gebH2x+sPnB5gebH2x+
sPkR/k5wOj/Y/Ah/BzGdH2x+hL/7lM4PNj/C371I50fol3R+5PocPf6cI35f
Kr6uiOdEvDUv2Lxg84LNCzYv2Lxg84LNCzYv2Lxg84LNCzYv2Lxg84LNCzYv
2Lxg84LNCzYv2Lxg84LNCzYv2Lxg84LNCzYv2Lxg84LNCzYv2Lxg84LNCzYv
2Lxg84LNCzYv2Lxg84LNCzYv2Lxg84LNCzYv2Lxg84LNCzYv2Lxg84LNCzYv
2Lxg84LNCzYv2Lxg84LNCzYv2Lxg84LNCzYv2Lxg84LNCzYv2Lxg84LNCzYv
2Lxg84LNCzYv2Lxg84LNCzYvwt+RT+cFmxfh7+Sm84LNi/B3AdN5weZF+LtI
6bwI/ZLOi1yfe8efU8TvM8XXDfFciLfmA5sPbD6w+cDmA5sPbD6w+cDmA5sP
bD6w+cDmA5sPbD6w+cDmA5sPbD6w+cDmA5sPbD6w+cDmA5sPbD6w+cDmA5sP
bD6w+cDmA5sPbD6w+cDmA5sPbD6w+cDmA5sPbD6w+cDmA5sPbD6w+cDmA5sP
bD6w+cDmA5sPbD6w+cDmA5sPbD6w+cDmA5sPbD6w+cDmA5sPbD6w+cDmA5sP
bD6w+cDmA5sPbD6w+cDmA5sPbD6w+cDmA5sPbD6w+cDmA5sP4e+mp/OBzYfw
d2LT+cDmQ/g7eel8CP2Szodcn1PHnzPE7xvF1wXxHIi35gGbB2wesHnA5gGb
B2wesHnA5gGbB2wesHnA5gGbB2wesHnA5gGbB2wesHnA5gGbB2wesHnA5gGb
B2wesHnA5gGbB2wesHnA5gGbB2wesHnA5gGbB2wesHnA5gGbB2wesHnA5gGb
B2wesHnA5gGbB2wesHnA5gGbB2wesHnA5gGbB2wesHnA5gGbB2wesHnA5gGb
B2wesHnA5gGbB2wesHnA5gGbB2wesHnA5gGbB2wesHnA5gGbB2wesHnA5gGb
B2wehL8Tns4DNg/C30lN50Hol3Qe5PpcOf6cIH4fKH7dH+d+vJX/LP9Z/rP8
Z/nP8p/lP8t/lv8s/1n+s/xn+c/yn+U/y3+W/yz/Wf6z/Gf5z/Kf5T/Lf5b/
LP9Z/rP8Z/nP8p/lP8t/lv8s/1n+s/xn+c/yn+U/y3+W/yz/Wf6z/Gf5z/Kf
5T/Lf5b/LP9Z/rP8Z/nP8p/lP8t/lv8s/1n+s/xn+c/yn+U/y3+W/yz/Wf6z
/Gf5z/Kf5T/Lf5b/LP9Z/rP8Z/nP8p/lP8t/lv8s/1n+s/xn+c/yn+U/y//w
d7HT/A/9kuZ/rs+B4/f54/d14tf1cc7HW3nP8p7lPct7lvcs71nes7xnec/y
nuU9y3uW9yzvWd6zvGd5z/Ke5T3Le5b3LO9Z3rO8Z3nP8p7lPct7lvcs71ne
s7xnec/ynuU9y3uW9yzvWd6zvGd5z/Ke5T3Le5b3LO9Z3rO8Z3nP8p7lPct7
lvcs71nes7xnec/ynuU9y3uW9yzvWd6zvGd5z/Ke5T3Le5b3LO9Z3rO8Z3nP
8p7lPct7lvcs71nes7xnec/ynuU9y3uW9yzvWd6zvA/9kuZ9rs9t4/fp4/dp
4tftca7HW/nO8p3lO8t3lu8s31m+s3xn+c7yneU7y3eW7yzfWb6zfGf5zvKd
5TvLd5bvLN9ZvrN8Z/nO8p3lO8t3lu8s31m+s3xn+c7yneU7y3eW7yzfWb6z
fGf5zvKd5TvLd5bvLN9ZvrN8Z/nO8p3lO8t3lu8s31m+s3xn+c7yneU7y3eW
7yzfWb6zfGf5zvKd5TvLd5bvLN9ZvrN8Z/nO8p3lO8t3lu8s31m+s3xn+c7y
neU7y3eW7yzfWb6HfknzPdfnrPH77PH7LvHr8jjH4608Z3nO8pzlOctzlucs
z1meszxnec7ynOU5y3OW5yzPWZ6zPGd5zvKc5TnLc5bnLM9ZnrM8Z3nO8pzl
Octzlucsz1meszxnec7ynOU5y3OW5yzPWZ6zPGd5zvKc5TnLc5bnLM9ZnrM8
Z3nO8pzlOctzlucsz1meszxnec7ynOU5y3OW5yzPWZ6zPGd5zvKc5TnLc5bn
LM9ZnrM8Z3nO8pzlOctzlucsz1meszxnec7ynOU5y3OW56Ff0jzP9blo/D55
/D5K/Lo7zu14K79ZfrP8ZvnN8pvlN8tvlt8sv1l+s/xm+c3ym+U3y2+W3yy/
WX6z/Gb5zfKb5TfLb5bfLL9ZfrP8ZvnN8pvlN8tvlt8sv1l+s/xm+c3ym+U3
y2+W3yy/WX6z/Gb5zfKb5TfLb5bfLL9ZfrP8ZvnN8pvlN8tvlt8sv1l+s/xm
+c3ym+U3y2+W3yy/WX6z/Gb5zfKb5TfLb5bfLL9ZfrP8ZvnN8pvlN8tvlt8s
v1l+s/xm+c3yO/RLmt+5PseM3+eO3xeJX1fHOR1v5TXLa5bXLK9ZXrO8ZnnN
8prlNctrltcsr1les7xmec3ymuU1y2uW1yyvWV6zvGZ5zfKa5TXLa5bXLK9Z
XrO8ZnnN8prlNctrltcsr1les7xmec3ymuU1y2uW1yyvWV6zvGZ5zfKa5TXL
a5bXLK9ZXrO8ZnnN8prlNctrltcsr1les7xmec3ymuU1y2uW1yyvWV6zvGZ5
zfKa5TXLa5bXLK9ZXrO8ZnnN8prlNctrltcsr0O/pHmd63PH+H3q+H2O+HVz
nMvxVj6zfGb5zPKZ5TPLZ5bPLJ9ZPrN8ZvnM8pnlM8tnls8sn1k+s3xm+czy
meUzy2eWzyyfWT6zfGb5zPKZ5TPLZ5bPLJ9ZPrN8ZvnM8pnlM8tnls8sn1k+
s3xm+czymeUzy2eWzyyfWT6zfGb5zPKZ5TPLZ5bPLJ9ZPrN8ZvnM8pnlM8tn
ls8sn1k+s3xm+czymeUzy2eWzyyfWT6zfGb5zPKZ5TPLZ5bPLJ9ZPrN8Zvkc
+iXN51yfE8bvM8fvW8Svi+McjrfymOUxy2OWxyyPWR6zPGZ5zPKY5THLY5bH
LI9ZHrM8ZnnM8pjlMctjlscsj1keszxmeczymOUxy2OWxyyPWR6zPGZ5zPKY
5THLY5bHLI9ZHrM8ZnnM8pjlMctjlscsj1keszxmeczymOUxy2OWxyyPWR6z
PGZ5zPKY5THLY5bHLI9ZHrM8ZnnM8pjlMctjlscsj1keszxmeczymOUxy2OW
xyyPWR6zPGZ5zPKY5XHolzSPc32uF79PHL8PEb/ujXM33spflr8sf1n+svxl
+cvyl+Uvy1+Wvyx/Wf6y/GX5y/KX5S/LX5a/LH9Z/rL8ZfnL8pflL8tflr8s
f1n+svxl+cvyl+Uvy1+Wvyx/Wf6y/GX5y/KX5S/LX5a/LH9Z/rL8ZfnL8pfl
L8tflr8sf1n+svxl+cvyl+Uvy1+Wvyx/Wf6y/GX5y/KX5S/LX5a/LH9Z/rL8
ZfnL8pflL8tflr8sf1n+svxl+cvyl+Uvy9/QL2n+5vocLn6fN35fIX5dG+ds
vJW3LG9Z3rK8ZXnL8pblLctblrcsb1nesrxlecvyluUty1uWtyxvWd6yvGV5
y/KW5S3LW5a3LG9Z3rK8ZXnL8pblLctblrcsb1nesrxlecvyluUty1uWtyxv
Wd6yvGV5y/KW5S3LW5a3LG9Z3rK8ZXnL8pblLctblrcsb1nesrxlecvyluUt
y1uWtyxvWd6yvGV5y/KW5S3LW5a3LG9Z3rK8ZXnL8pblLcvb0C9p3ub63Cx+
nzZ+nyB+3RrnaryVryxfWb6yfGX5yvKV5SvLV5avLF9ZvrJ8ZfnK8pXlK8tX
lq8sX1m+snxl+cryleUry1eWryxfWb6yfGX5yvKV5SvLV5avLF9ZvrJ8ZfnK
8pXlK8tXlq8sX1m+snxl+cryleUry1eWryxfWb6yfGX5yvKV5SvLV5avLF9Z
vrJ8ZfnK8pXlK8tXlq8sX1m+snxl+cryleUry1eWryxfWb6yfGX5yvKV5Wvo
lzRfc33OFb/PGl/3x69L4xyNt/KU5SnLU5anLE9ZnrI8ZXnK8pTlKctTlqcs
T1mesjxlecrylOUpy1OWpyxPWZ6yPGV5yvKU5SnLU5anLE9ZnrI8ZXnK8pTl
KctTlqcsT1mesjxlecrylOUpy1OWpyxPWZ6yPGV5yvKU5SnLU5anLE9ZnrI8
ZXnK8pTlKctTlqcsT1mesjxlecrylOUpy1OWpyxPWZ6yPGV5yvKU5SnLU5an
LE9ZnoZ+SfM01+dS8fuk8XV8/Lozzs14Kz9ZfrL8ZPnJ8pPlJ8tPlp8sP1l+
svxk+cnyk+Uny0+Wnyw/WX6y/GT5yfKT5SfLT5afLD9ZfrL8ZPnJ8pPlJ8tP
lp8sP1l+svxk+cnyk+Uny0+Wnyw/WX6y/GT5yfKT5SfLT5afLD9ZfrL8ZPnJ
8pPlJ8tPlp8sP1l+svxk+cnyk+Uny0+Wnyw/WX6y/GT5yfKT5SfLT5afLD9Z
frL8ZPnJ8jP0S5qfuT5Hit/njK/L49eVcU7GW3nJ8pLlJctLlpcsL1lesrxk
ecnykuUly0uWlywvWV6yvGR5yfKS5SXLS5aXLC9ZXrK8ZHnJ8pLlJctLlpcs
L1lesrxkecnykuUly0uWlywvWV6yvGR5yfKS5SXLS5aXLC9ZXrK8ZHnJ8pLl
JctLlpcsL1lesrxkecnykuUly0uWlywvWV6yvGR5yfKS5SXLS5aXLC9ZXrK8
ZHnJ8pLlJcvL0C9pXub63Cd+nzK+zo5fN8a5GG/lI8tHlo8sH1k+snxk+cjy
keUjy0eWjywfWT6yfGT5yPKR5SPLR5aPLB9ZPrJ8ZPnI8pHlI8tHlo8sH1k+
snxk+cjykeUjy0eWjywfWT6yfGT5yPKR5SPLR5aPLB9ZPrJ8ZPnI8pHlI8tH
lo8sH1k+snxk+cjykeUjy0eWjywfWT6yfGT5yPKR5SPLR5aPLB9ZPrJ8ZPnI
8pHlI8tHlo+hX9J8zPU5Tfw+Y3zdHL8ujHMw3spDlocsD1kesjxkecjykOUh
y0OWhywPWR6yPGR5yPKQ5SHLQ5aHLA9ZHrI8ZHnI8pDlIctDlocsD1kesjxk
ecjykOUhy0OWhywPWR6yPGR5yPKQ5SHLQ5aHLA9ZHrI8ZHnI8pDlIctDlocs
D1kesjxkecjykOUhy0OWhywPWR6yPGR5yPKQ5SHLQ5aHLA9ZHrI8ZHnI8pDl
IctDloehX9I8zPW5Svw+YXwdHL/ui3Mv3so/ln8s/1j+sfxj+cfyj+Ufyz+W
fyz/WP6x/GP5x/KP5R/LP5Z/LP9Y/rH8Y/nH8o/lH8s/ln8s/1j+sfxj+cfy
j+Ufyz+Wfyz/WP6x/GP5x/KP5R/LP5Z/LP9Y/rH8Y/nH8o/lH8s/ln8s/1j+
sfxj+cfyj+Ufyz+Wfyz/WP6x/GP5x/KP5R/LP5Z/LP9Y/rH8Y/nH8o/lH8u/
0C9p/uX6HCR+ny++ro1f18U5F2/lHcs7lncs71jesbxjecfyjuUdyzuWdyzv
WN6xvGN5x/KO5R3LO5Z3LO9Y3rG8Y3nH8o7lHcs7lncs71jesbxjecfyjuUd
yzuWdyzvWN6xvGN5x/KO5R3LO5Z3LO9Y3rG8Y3nH8o7lHcs7lncs71jesbxj
ecfyjuUdyzuWdyzvWN6xvGN5x/KO5R3LO5Z3LO9Y3rG8Y3nH8i70S5p3uT63
iN+ni69T49dtca7FW/nG8o3lG8s3lm8s31i+sXxj+cbyjeUbyzeWbyzfWL6x
fGP5xvKN5RvLN5ZvLN9YvrF8Y/nG8o3lG8s3lm8s31i+sXxj+cbyjeUbyzeW
byzfWL6xfGP5xvKN5RvLN5ZvLN9YvrF8Y/nG8o3lG8s3lm8s31i+sXxj+cby
jeUbyzeWbyzfWL6xfGP5xvKN5RvLN5ZvLN9YvoV+SfMt1+cM8fts8XVn/Los
zrF4K89YnrE8Y3nG8ozlGcszlmcsz1iesTxjecbyjOUZyzOWZyzPWJ6xPGN5
xvKM5RnLM5ZnLM9YnrE8Y3nG8ozlGcszlmcsz1iesTxjecbyjOUZyzOWZyzP
WJ6xPGN5xvKM5RnLM5ZnLM9YnrE8Y3nG8ozlGcszlmcsz1iesTxjecbyjOUZ
yzOWZyzPWJ6xPGN5xvKM5VnolzTPcn0uEL9PFl9Hxq+74tyKt/KL5RfLL5Zf
LL9YfrH8YvnF8ovlF8svll8sv1h+sfxi+cXyi+UXyy+WXyy/WH6x/GL5xfKL
5RfLL5ZfLL9YfrH8YvnF8ovlF8svll8sv1h+sfxi+cXyi+UXyy+WXyy/WH6x
/GL5xfKL5RfLL5ZfLL9YfrH8YvnF8ovlF8svll8sv1h+sfxi+cXyi+UXyy+W
Xyy/Qr+k+ZXrffz4fa74ujB+XRXnVLyVVyyvWF6xvGJ5xfKK5RXLK5ZXLK9Y
XrG8YnnF8orlFcsrllcsr1hesbxiecXyiuUVyyuWVyyvWF6xvGJ5xfKK5RXL
K5ZXLK9YXrG8YnnF8orlFcsrllcsr1hesbxiecXyiuUVyyuWVyyvWF6xvGJ5
xfKK5RXLK5ZXLK9YXrG8YnnF8orlFcsrllcsr1hesbwK/ZLmVa733eP3qeLr
vPh1U5xL8VY+sXxi+cTyieUTyyeWTyyfWD6xfGL5xPKJ5RPLJ5ZPLJ9YPrF8
YvnE8onlE8snlk8sn1g+sXxi+cTyieUTyyeWTyyfWD6xfGL5xPKJ5RPLJ5ZP
LJ9YPrF8YvnE8onlE8snlk8sn1g+sXxi+cTyieUTyyeWTyyfWD6xfGL5xPKJ
5RPLJ5ZPLJ9YPrF8YvkU+iXNp1zvk8fvM8XXbfHrojiH4q08YnnE8ojlEcsj
lkcsj1gesTxiecTyiOURyyOWRyyPWB6xPGJ5xPKI5RHLI5ZHLI9YHrE8YnnE
8ojlEcsjlkcsj1gesTxiecTyiOURyyOWRyyPWB6xPGJ5xPKI5RHLI5ZHLI9Y
HrE8YnnE8ojlEcsjlkcsj1gesTxiecTyiOURyyOWRyyPWB6xPGJ5FPolzaNc
72vH7xPF12Hx6544d+Kt/GH5w/KH5Q/LH5Y/LH9Y/rD8YfnD8oflD8sflj8s
f1j+sPxh+cPyh+UPyx+WPyx/WP6w/GH5w/KH5Q/LH5Y/LH9Y/rD8YfnD8ofl
D8sflj8sf1j+sPxh+cPyh+UPyx+WPyx/WP6w/GH5w/KH5Q/LH5Y/LH9Y/rD8
YfnD8oflD8sflj8sf1j+sPwJ/ZLmT673oeP3eeLrqvh1TZwz8VbesLxhecPy
huUNyxuWNyxvWN6wvGF5w/KG5Q3LG5Y3LG9Y3rC8YXnD8oblDcsbljcsb1je
sLxhecPyhuUNyxuWNyxvWN6wvGF5w/KG5Q3LG5Y3LG9Y3rC8YXnD8oblDcsb
ljcsb1jesLxhecPyhuUNyxuWNyxvWN6wvGF5w/KG5Q3LG5Y3LG9Cv6R5k+t9
4/h9mvg6KX7dEudKvJUvLF9YvrB8YfnC8oXlC8sXli8sX1i+sHxh+cLyheUL
yxeWLyxfWL6wfGH5wvKF5QvLF5YvLF9YvrB8YfnC8oXlC8sXli8sX1i+sHxh
+cLyheULyxeWLyxfWL6wfGH5wvKF5QvLF5YvLF9YvrB8YfnC8oXlC8sXli8s
X1i+sHxh+cLyheVL6Jc0X3K9zxu/zxJf98SvS+IcibfyhOUJyxOWJyxPWJ6w
PGF5wvKE5QnLE5YnLE9YnrA8YXnC8oTlCcsTlicsT1iesDxhecLyhOUJyxOW
JyxPWJ6wPGF5wvKE5QnLE5YnLE9YnrA8YXnC8oTlCcsTlicsT1iesDxhecLy
hOUJyxOWJyxPWJ6wPGF5wvKE5QnLE5YnLE9YnoR+SfMk1/si8XVL/Dojzol4
Ky9YXrC8YHnB8oLlBcsLlhcsL1hesLxgecHyguUFywuWFywvWF6wvGB5wfKC
5QXLC5YXLC9YXrC8YHnB8oLlBcsLlhcsL1hesLxgecHyguUFywuWFywvWF6w
vGB5wfKC5QXLC5YXLC9YXrC8YHnB8oLlBcsLlhcsL1hesLxgecHyIvRLmhe5
3seIrzvi1w1xLsRb+cDygeUDyweWDywfWD6wfGD5wPKB5QPLB5YPLB9YPrB8
YPnA8oHlA8sHlg8sH1g+sHxg+cDygeUDyweWDywfWD6wfGD5wPKB5QPLB5YP
LB9YPrB8YPnA8oHlA8sHlg8sH1g+sHxg+cDygeUDyweWDywfWD6wfGD5wPKB
5QPLh9AvaT7ket8hvm6IXxfEORBv5QHLA5YHLA9YHrA8YHnA8oDlAcsDlgcs
D1gesDxgecDygOUBywOWBywPWB6wPGB5wPKA5QHLA5YHLA9YHrA8YHnA8oDl
AcsDlgcsD1gesDxgecDygOUBywOWBywPWB6wPGB5wPKA5QHLA5YHLA9YHrA8
YHnA8oDlAcsDlgehX9I8yPU+QXwdEM/9uO/jrf5n/c/6n/U/63/W/6z/Wf+z
/mf9z/qf9T/rf9b/rP9Z/7P+Z/3P+p/1P+t/1v+s/1n/s/5n/c/6n/U/63/W
/6z/Wf+z/mf9z/qf9T/rf9b/rP9Z/7P+Z/3P+p/1P+t/1v+s/1n/s/5n/c/6
n/U/63/W/6z/Wf+z/mf9H/ol7f9c1/nx6/p4rsd9Hm/1O+t31u+s31m/s35n
/c76nfU763fW76zfWb+zfmf9zvqd9Tvrd9bvrN9Zv7N+Z/3O+p31O+t31u+s
31m/s35n/c76nfU763fW76zfWb+zfmf9zvqd9Tvrd9bvrN9Zv7N+Z/3O+p31
O+t31u+s31m/s35n/c76nfV76Je033Ndp8ev0+O5Hfd1vNXfrL9Zf7P+Zv3N
+pv1N+tv1t+sv1l/s/5m/c36m/U362/W36y/WX+z/mb9zfqb9Tfrb9bfrL9Z
f7P+Zv3N+pv1N+tv1t+sv1l/s/5m/c36m/U362/W36y/WX+z/mb9zfqb9Tfr
b9bfrL9Zf7P+Zv3N+pv1N+vv0C9pf+e6zo5fd8dzOe7jeKufWT+zfmb9zPqZ
9TPrZ9bPrJ9ZP7N+Zv3M+pn1M+tn1s+sn1k/s35m/cz6mfUz62fWz6yfWT+z
fmb9zPqZ9TPrZ9bPrJ9ZP7N+Zv3M+pn1M+tn1s+sn1k/s35m/cz6mfUz62fW
z6yfWT+zfmb9zPqZ9TPr59AvaT/nuk6OX0fHczfu23irf1n/sv5l/cv6l/Uv
61/Wv6x/Wf+y/mX9y/qX9S/rX9a/rH9Z/7L+Zf3L+pf1L+tf1r+sf1n/sv5l
/cv6l/Uv61/Wv6x/Wf+y/mX9y/qX9S/rX9a/rH9Z/7L+Zf3L+pf1L+tf1r+s
f1n/sv5l/cv6l/Vv6Je0f3Nd58avi+O5GvdpvNWvrF9Zv7J+Zf3K+pX1K+tX
1q+sX1m/sn5l/cr6lfUr61fWr6xfWb+yfmX9yvqV9SvrV9avrF9Zv7J+Zf3K
+pX1K+tX1q+sX1m/sn5l/cr6lfUr61fWr6xfWb+yfmX9yvqV9SvrV9avrF9Z
v7J+Zf0a+iXt11zXqfHr3Hhuxn0Zb/Un60/Wn6w/WX+y/mT9yfqT9SfrT9af
rD9Zf7L+ZP3J+pP1J+tP1p+sP1l/sv5k/cn6k/Un60/Wn6w/WX+y/mT9yfqT
9SfrT9afrD9Zf7L+ZP3J+pP1J+tP1p+sP1l/sv5k/cn6k/Un60/Wn6w/Q7+k
/ZnrOjN+3RrPxbgP461+ZP3I+pH1I+tH1o+sH1k/sn5k/cj6kfUj60fWj6wf
WT+yfmT9yPqR9SPrR9aPrB9ZP7J+ZP3I+pH1I+tH1o+sH1k/sn5k/cj6kfUj
60fWj6wfWT+yfmT9yPqR9SPrR9aPrB9ZP7J+ZP3I+jH0S9qPua4T49eh8dyL
+y7e6j/Wf6z/WP+x/mP9x/qP9R/rP9Z/rP9Y/7H+Y/3H+o/1H+s/1n+s/1j/
sf5j/cf6j/Uf6z/Wf6z/WP+x/mP9x/qP9R/rP9Z/rP9Y/7H+Y/3H+o/1H+s/
1n+s/1j/sf5j/cf6j/Uf6z/Wf6FP0v7LdZ0Xv66M51rcZ/FWv7F+Y/3G+o31
G+s31m+s31i/sX5j/cb6jfUb6zfWb6zfWL+xfmP9xvqN9RvrN9ZvrN9Yv7F+
Y/3G+o31G+s31m+s31i/sX5j/cb6jfUb6zfWb6zfWL+xfmP9xvqN9RvrN9Zv
rN9Yv4V+Sfst13Va/DoxnltxX8Vb/cX6i/UX6y/WX6y/WH+x/mL9xfqL9Rfr
L9ZfrL9Yf7H+Yv3F+ov1F+sv1l+sv1h/sf5i/cX6i/UX6y/WX6y/WH+x/mL9
xfqL9RfrL9ZfrL9Yf7H+Yv3F+ov1F+sv1l+sv1h/sf4K/ZL2V67rrPh1XzyX
4j6Kt/qJ9RPrJ9ZPrJ9YP7F+Yv3E+on1E+sn1k+sn1g/sX5i/cT6ifUT6yfW
T6yfWD+xfmL9xPqJ9RPrJ9ZPrJ9YP7F+Yv3E+on1E+sn1k+sn1g/sX5i/cT6
ifUT6yfWT6yfWD+xfgr9kvZTruuk+HVcPHfivom3+of1D+sf1j+sf1j/sP5h
/cP6h/UP6x/WP6x/WP+w/mH9w/qH9Q/rH9Y/rH9Y/7D+Yf3D+of1D+sf1j+s
f1j/sP5h/cP6h/UP6x/WP6x/WP+w/mH9w/qH9Q/rH9Y/rH9Y/4T3EdL+yfU6
LJ4jcV/EW/3B+oP1B+sP1h+sP1h/sP5g/cH6g/UH6w/WH6w/WH+w/mD9wfqD
9QfrD9YfrD9Yf7D+YP3B+oP1B+sP1h+sP1h/sP5g/cH6g/UH6w/WH6w/WH+w
/mD9wfqD9QfrD9Yf4X21tD9yvY6K50LcB/FWP7B+YP3A+oH1A+sH1g+sH1g/
sH5g/cD6gfUD6wfWD6wfWD+wfmD9wPqB9QPrB9YPrB9YP7B+YP3A+oH1A+sH
1g+sH1g/sH5g/cD6gfUD6wfWD6wfWD+wfmD9wPohvK+c9kOu10Fx7sd1H2/V
P6t/Vv+s/ln9s/pn9c/qn9U/q39W/6z+Wf2z+mf1z+qf1T+rf1b/rP5Z/bP6
Z/XP6p/VP6t/Vv+s/ln9s/pn9c/qn9U/q39W/6z+Wf2z+mf1z+qf1T+rf1b/
4XOUtP5zva6Jcz2u83ir3lm9s3pn9c7qndU7q3dW76zeWb2zemf1zuqd1Tur
d1bvrN5ZvbN6Z/XO6p3VO6t3Vu+s3lm9s3pn9c7qndU7q3dW76zeWb2zemf1
zuqd1Turd1bvrN5ZvYfPCdN6z/U6Jc7tuK7jrfpm9c3qm9U3q29W36y+WX2z
+mb1zeqb1Terb1bfrL5ZfbP6ZvXN6pvVN6tvVt+svll9s/pm9c3qm9U3q29W
36y+WX2z+mb1zeqb1Terb1bfrL5ZfbP6Dp97p/Wd63VHnMtxHcdb9czqmdUz
q2dWz6yeWT2zemb1zOqZ1TOrZ1bPrJ5ZPbN6ZvXM6pnVM6tnVs+snlk9s3pm
9czqmdUzq2dWz6yeWT2zemb1zOqZ1TOrZ1bPrJ5ZPbN6DvdtpPWc63VEnLtx
3cZb9cvql9Uvq19Wv6x+Wf2y+mX1y+qX1S+rX1a/rH5Z/bL6ZfXL6pfVL6tf
Vr+sfln9svpl9cvql9Uvq19Wv6x+Wf2y+mX1y+qX1S+rX1a/rH5Z/Yb7jNL6
zfW6IM7VuE7jrXpl9crqldUrq1dWr6xeWb2yemX1yuqV1SurV1avrF5ZvbJ6
ZfXK6pXVK6tXVq+sXlm9snpl9crqldUrq1dWr6xeWb2yemX1yuqV1SurV1av
4T64tF5zzfk4N+O6jLfqk9Unq09Wn6w+WX2y+mT1yeqT1SerT1afrD5ZfbL6
ZPXJ6pPVJ6tPVp+sPll9svpk9cnqk9Unq09Wn6w+WX2y+mT1yeqT1SerT1af
rD7DfZlpfeaa23EuxnUYb9Ujq0dWj6weWT2yemT1yOqR1SOrR1aPrB5ZPbJ6
ZPXI6pHVI6tHVo+sHlk9snpk9cjqkdUjq0dWj6weWT2yemT1yOqR1SOrR1aP
rB7DfcFpPeaaw3HuxXUXb9Ufqz9Wf6z+WP2x+mP1x+qP1R+rP1Z/rP5Y/bH6
Y/XH6o/VH6s/Vn+s/lj9sfpj9cfqj9Ufqz9Wf6z+WP2x+mP1x+qP1R+rP1Z/
4T70tP5yzdU41+I6i7fqjdUbqzdWb6zeWL2xemP1xuqN1RurN1ZvrN5YvbF6
Y/XG6o3VG6s3Vm+s3li9sXpj9cbqjdUbqzdWb6zeWL2xemP1xuqN1Vv4OYe0
3nLNyTi34rqKt+qL1RerL1ZfrL5YfbH6YvXF6ovVF6svVl+svlh9sfpi9cXq
i9UXqy9WX6y+WH2x+mL1xeqL1RerL1ZfrL5YfbH6YvXF6iv83ExaX7lyKK6b
eKt+WP2w+mH1w+qH1Q+rH1Y/rH5Y/bD6YfXD6ofVD6sfVj+sflj9sPph9cPq
h9UPqx9WP6x+WP2w+mH1w+qH1Q+rH1Y/4ees0vrJlStxncRb9cLqhdULqxdW
L6xeWL2wemH1wuqF1QurF1YvrF5YvbB6YfXC6oXVC6sXVi+sXli9sHph9cLq
hdULqxdWL6xeWL2En8NL6yVXbsR1EW/VB6sPVh+sPlh9sPpg9cHqg9UHqw9W
H6w+WH2w+mD1weqD1QerD1YfrD5YfbD6YPXB6oPVB6sPVh+sPlh9sPoIP5eZ
1keuXIjrIN6qB1YPrB5YPbB6YPXA6oHVA6sHVg+sHlg9sHpg9cDqgdUDqwdW
D6weWD2wemD1wOqB1QOrB1YPrB5YPbB6CD+Xm9ZDrr6P1z3eWn+2/mz92fqz
9Wfrz9afrT9bf7b+bP3Z+rP1Z+vP1p+tP1t/tv5s/dn6s/Vn68/Wn60/W3+2
/mz92fqHn8NO1z9XX8frHG+tN1tvtt5svdl6s/Vm683Wm603W2+23my92Xqz
9WbrzdabrTdbb7bebL3ZerP1ZuvN1putN1tvtt7h5+zT9c7Vt/G6xlvry9aX
rS9bX7a+bH3Z+rL1ZevL1petL1tftr5sfdn6svVl68vWl60vW1+2vmx92fqy
9WXry9Y3/N6EdH1z9WW8jvHWerL1ZOvJ1pOtJ1tPtp5sPdl6svVk68nWk60n
W0+2nmw92Xqy9WTrydaTrSdbT7aebD3Zeobfe5GuZ66+i9ct3lo/tn5s/dj6
sfVj68fWj60fWz+2fmz92Pqx9WPrx9aPrR9bP7Z+bP3Y+rH1Y+vH1o+tX/g9
Jen65eqreJ3irfVi68XWi60XWy+2Xmy92Hqx9WLrxdaLrRdbL7ZebL3YerH1
YuvF1outF1svtl5svcLvkUnXK1ffxOsSb60PWx+2Pmx92Pqw9WHrw9aHrQ9b
H7Y+bH3Y+rD1YevD1oetD1sftj5sfdj6sPUJv9cnXZ9cfRGvQ7y1Hmw92Hqw
9WDrwdaDrQdbD7YebD3YerD1YOvB1oOtB1sPth5sPdh6sPVg6xF+r1K6HrnO
c7x1vtn5ZuebnW92vtn5ZuebnW92vtn5ZuebnW92vtn5ZuebnW92vtn5Zueb
ne/we6vS853rvMZb55edX3Z+2fll55edX3Z+2fll55edX3Z+2fll55edX3Z+
2fll55edX3Z+w+8BS89vrvMYb51Pdj7Z+WTnk51Pdj7Z+WTnk51Pdj7Z+WTn
k51Pdj7Z+WTnk51Pdj7D71FLz2eu8xZvnT92/tj5Y+ePnT92/tj5Y+ePnT92
/tj5Y+ePnT92/tj5Y+ePnb/we+fS85frPMVb54udL3a+2Pli54udL3a+2Pli
54udL3a+2Pli54udL3a+2PkKv5cvPV+5zku8dX7Y+WHnh50fdn7Y+WHnh50f
dn7Y+WHnh50fdn7Y+WHnJ/yewvT85DoP8db5YOeDnQ92Ptj5YOeDnQ92Ptj5
YOeDnQ92Ptj5YOcj/J7G9Hzket7x1vNnz589f/b82fNnz589f/b82fNnz589
f/b82fMPv5cyff65nme89XzZ82XPlz1f9nzZ82XPlz1f9nzZ82XPlz3f8Hs3
0+eb63nFW8+PPT/2/NjzY8+PPT/2/NjzY8+PPT/2/MLvEU2fX67nEW89H/Z8
2PNhz4c9H/Z82PNhz4c9H/Z8wu9BTZ9PfLy2jpcdLztedrzseNnxsuNlx8uO
N/ye1vR44+OzdXzs+NjxseNjx8eOjx0fO77we2PT44uPx9bxsONhx8OOhx0P
Ox52POH31qbHE39/W9+ffX/2/dn3Z9+fff/we3LT7x9/P1vfj30/9v3Y92Pf
L/we3vT7xY9v6/HZ47PHZ48ffq9v+vjx49l6PPZ47PHC7wVOHy/+eltfz74+
/B7h9Ovj/W3tH37PcLp//P/D7x1O/39s2w61tg2sPbh12N7W6f3z123tFrZd
2/x4+EvTXgrbsxe8+PvAYgPDtsQ9Qx7LO/e1sP3559G7qzR6M2w7fHXn35Op
I8P2vlL3PlzY8J2wbXZX23F9t7wbtg3ee2RH9Y5jw/bKHzqfuemwD8K2Wu1u
LXsM+TBsB82ZfePgshPD9riH5u0uavlR2L5YcmHv2mMm/c/20MlLKvXf93HY
PnXn8rkFNT8J218Orrrvsh6fhu0jo9cd8q/FU8J2V/1Nw7ecMDVs7/9+a+1q
90wL282vFmzoNXZ62N5+xc4u63/4PGyXb9194sW1ZoRtw17fTe7ec2bY3nfC
P8/f3WZW2FYo6rp/0LFfhu2maU9/XWdith3at9uQnU1nh22zVt0fGPBbtl12
RM/DdtSbm5S95PnqtYbPSfqt67Wi38654d8bfPDi25f3+Sr8+1HdXno0v+q8
8O9zb/5X0mf1vPDvz5/Vt2SNrl+Hf7/y136bt54+P/z7gfn9x780Z37498+G
DXzqkrYLwr937vBqg80lFoZ/r3bVkJNf/Ghh+Pd9ZV4vqtpsUfj38YVvTNnw
+6Lw7+2mDnuh54jF4d8r9XnrtsrXLAn/PvLvb//0XN9vwr/fffg7sy+stjTZ
fveIs9cVLUlOWTt6wOo1S8N+e5reOnFmnWVhv/pXrnqtbP9lYb8x59727EP5
y8J+R/xtTZsZ1ZeH/e7/vVnjMi8uD/t9WbD20rbrl4f9zlhyx2lfXLgi7PfM
p+sPL91tRdhv44jme9ssWxH2q/nSxpXTK64M+732WIvppTqtDPv9ctfmUQ98
vTLsd+u1d7887eRVYb/jy7W6s/WMVWG/hw/Nqzu11Oqw36Ld955X8v7VyUeV
t3Y8vv2q5PxV+cff/8nq8HUvfnH/v6ccuSZ83Y73tm8p0XxN+Lqr+z8w797x
a8LXvf3Pwg8/PbgmfN1/7ntw8LG3rA1f1/LGoqdbvbM2fN30Sx9q/ckva8PX
nXzG7obH3LAufN2TR/3jknuGrgtft/qHPadM3rsufN0lG9sXOzpZH75uwNxv
d7UcsD583fcfdlg+qWB9+LpGr33/2ZE1NoSv+6D7oyNb9N4Qvu7odj+8+NGG
DeHrvqr9U7O7nt0Yvu6sSk9cOXH5xvB1zx3/yzlHnL0pfN3W/Z2Oa955U/Lg
rY89UvzijUmd/F9/njB/U3icYYue3HTYqZvD4/w2ef+cOx7eHB7n9uH//ODD
mZvD43zy33gtvSU8TpmOT3W9vfWW8Dgdmx+4d/ynW8LjLL36mfqHHr01PM7F
Fx+s2uyureFx/nXis+U++HBreJxd//nvf1vD44x+YtbjF5y/LTxOk13ddzZt
si08TrG7r7rr2ae2hceZuOLQpeNGbwuP0+r62fVWLdkWHqfk589/evDXbeFx
ZlS9+oLzK+SFx2n/7mHDb62fFx6n/Clz/9btsbzwOAv79ew1dlheeJyuh137
24q5eeFxzutyxMN/fpsXHmfd3q+2nXtSfnicF+59oWmTuvnhcWqsuW7+0w/l
h8fZ3uDI2mMG5ofHeXXm1/+3fHp+eJx61XufdWB7fnicH8fe8FqlkgXhcUae
dvSxt1xWEB7n5oELuj3VqiA8zsHiL//47ksF4XEmPNWgzbJJBeFxWuw7ZsPv
GwvC45R4YFGjc47YHh5n2vp/fXlT5e3hcdo1vvHSrrdvD49Tbk6JcaO7bw+P
M/+yJeWXjtseHqfz+L79f1uxPTxOpTMbH372ge3hcVYNLtml8Tk7wuP0PGbp
ni6Nd4THqfbsK/e88+SO8Dj5P920csnIHeFx+rctdf3+BTvC49TdvGxaxZ92
hMdhj/PdLQMqNypfGB5n+LxbRj15bWF4nBtrlT5xVIfC8HUH/m/FS4tfKwxf
9/7Zg/78dVZh+Lrmb9za8czdheHrjipZdkfDMjvD1332/Ko7OtfeGb6uzb9f
XTzygZ3h605sf1vdRf12hq+bu+2Eyb9M2Rm+7onb1pxbIW9n+LqKC4cMa3BM
Ufi6FVfefnynS4rC13X/+KQeI1oUha+ret66Xxf0Kgpfx75uy5uvt/t5QlH4
un5/u3PL6euy/Wq/cHKT+ofuCvvt/X39V49fsCvsN/SRoTWH37or7Ndge/MP
5z+9K+y3/45Tz/zp3V1hv7FLNr562tJsv2b13jzqhv3ZfsWntHj6sTN3h/0m
X3javjcb7A77tR65+f6vH98d9it9wvC1P7y5O+zH9pv90t0Ny8/L/v3Rg6fP
vO777N8rPL61Wsdye8K/f7NzxHvDrtoT/r1bi1anzGu3J/z7Rcsr9Ns3KPv3
TdfmHXrqF9m/vzzt7U7XFmb/fkWV+3Y9cvze8O9F71RsOfTyveHfXy9XsGzu
vdn2ur7vXPP9y9n210Nbf3by5Gw7uvPZF12zOds23bN9RIfi34ZtsVbvlnmj
SradtOqBF+fckW1b1a/0x7fPZdtSMwo7lPsg286oNia/3qps22HMg83+Cqaw
LV/+vIWvVfouWdy/qM7sm7Jt1yPGfbS3S7a9oOtD55w0Ktuu++78N65alG17
37+7RPufs22Nde93H3La92FbeOM/fp51XbZ99csL2+55JNteU2PvxhPeyLY/
vj/+prqzs+3HZzw8p92ebOt1/qZPWh97xeDRYRu/7l92SPvr884dE7bxdcDc
ho/36D1tXNjG1wWfDek6s0qj8WEbXyeMz3vujzVbJ4RtfN1w85C5pyZTs218
HbGw1vypA4tNCtv4euKavEW3Fzb8OLzeL3vcrut7DPkiGfrgjnFVGmWv973+
7zdp7441W2eE/bzut9/hF+2/anDZWWE/1wH2+/Lgb6WSqbPCfq4L7Ndt+R9b
i1p+GfZznWC/WqP/nDCw2Oywn+sG++3v/J9nao+ZHfZzHWG/T+of2qiw4Zzk
rCtKnJt3bvZ63+v/5pP+9uqWExYk20qU/PXlxV+H1/muB07qVeb+3tMWJG9t
Pf6r6h2z6wGPs+r2E6pVu2dheBzXAR5nwAUnHbrpsEXhcVwXeJzGf5Zb1mvs
ovA4rhM8zrHLThlRpdHi8DiuGzzO/FHlO6z/YXF4HNcRHqdXp9Pr9BiyJNk/
6dVjk6nZ632v/x+94/VxA4utSJq9ecJPg47NXv+7HvjmqpMH7Gy6Ipnca8iG
opbZ9YDrg4suHNql9pgVSelHTppdZ2J2feD7vFz21FYDflsRvo/rAN+n6M9h
1xc2XBm+j+sC3+e6neWr1Bq+Mnwf1wm+z+hlb53Yf9/K8H1cN/g+xaadfnB7
vVXh9X2JL8fue3nx2uTVU99tclmP7PW91/vt/vt2wunrkh8Pr3RFn9XZ632v
/+cPen9m9Y7rkpu/e+/MvHOz1/+uByo9c+GYl+asSyasPffoGl2z6wHXBz3b
jO+35YT14Ti8zncc+Tdd3PmStuvDcXjd7zjq1pzQsve09eE4XAc4juEVq1y7
ucSGcByuCxzHgWMnXlTtng3hOFwnOI7mv1Qt+9eFQjgO1w2O47MtH/2x8bCN
yewdtb57rm/2etzr8z8mjPxwZp1tSYWln69es3VLeF3t9fr7Z9175u4225Ju
n9X54sJq2et1r9/vfP3MwWX7b0s2vT1jdPee2et3r+ePOi7/qGTqtuSK/17O
r8lez3t9P+W5UX+97N2W3HjFtpqDy2av7x1nm1/v2zfo2LxwnF6nO84T/nFW
6xnV88Jxet3uOOduLVhb1DIvHKfX8Y7z8aajG5Z5MS8cp9f1jrPigtYz60zM
C8fpdb7jXF7nnL9Oe144Tq/7HWf3STveG1gsPxyn6wDHWeXc90754sL8cJyu
CxznlmFt+u1smh+O03WC4+xb6txipbvlh+N03eA4a/fa2an2mPxwnK4jHOee
38bsarMsPxyn6wrHObRD25YDfssPx+k6w3HWLzhv+fSKBeE4XXc4zv2377qm
sGFBOE7XIY5zzOJxn5XqVBCO03WJ42x2VbuLag0vCMfpOsVxHvHpBSMf+Log
uWjZdx8V1Pzf64XXTvro5ylHFiYbr/m/c0ren10vuH64rk/HtvlVC5OXpz7y
xuV9susH1xO/HFJtU4nmhUnNylWPu/+T7HrC9cXoTj/edFmPwqRo1L7ufbdk
1xeOw9/5dhyuGxyHvyvsOFxHOA5/19RxuK5wHP7OouNwneE4/B04x+G6I/zd
rOh6Iv67Uq4TXF/EfxfHdYPrjfjvfLiO8H3iv2vgusL3iX+vu+sM3yf+Pdeu
O3yf+PcAuw7x+wPi64v491C4jnC9Ef/eANcVHif+OXDXGR4n/jlf1x0eJ/65
TtchHif+uT7XJe6vdF3heiO+r9J1hv3i+/5cd9gvvk/NdYj94vusXJfYL75v
yHWKzw3j64z4c8T4uiP+3C6+Dok/N4uvS+LPseLrlPhzJtcr79a5Z3jtMaOS
Mwruq91/3zth+0bvNhsKar4btmUqt+tyWY/3wrbvyodP/NfiMWF75D87Tt5y
wriwfe70Tk2q3fN+2P4xp8u+XmM/CNtODz3db/0P48P2+5LdL7q41oSwfWhy
j4Xde/5f2P44/urqu9tMDNsJz1572KvHfhS27Ztcv6LOxGx73jn1397ZdFLY
Fv67waMDfpuUdPvgvp+qNpuefHpW21aVr/kiqd2t9ewNv09PHvv1oSrrir5I
9t/cZkDPEZ8nVRf84+BzfWeE/fYOe3jJhdVmhv3e7/DIm6vXzAz7fTzys09m
1pkV9iv9cs23yvafFfZ79PFpPR/KnxX2W9qiVvsZ1b8M+1183ee3lnnxy7Bf
nyp1arVd/2XYb3e5GRW/uHB22K9+seSY0t1mh/3G7Jn5Q5tls8N+xVfXXT+9
4pxkxYTFQ4+95evkgzq3VJi8d37y99cbPd/qna+To89dceTRyYLklee+eeiT
X75O2pa69fuWAxYk37W76ZZjbpifzPtt5ZpJBQuSG5suu/yeofOTcwqazjiy
xsLwOD0Wr363Re+F4XHyP2nW96MNC8Pj1B2x9oniFy8KjzOi9x0t7np2UXic
Pzuuv3ri8kXhcVrc1fzCI85eHB5n2jUbSzfvvDg8zsmVW/w+Yf7i8DhPnrQ5
77BTl4THWXPI3QvueHhJMrLL5OXjRi9L2o379x8r5i5Pbv72iWtXLVmWlDv9
s0f+/HZ5cvDeS6ce/HVZMn9gl4JzT1qRTFjzy0XnV1iedD6y5u1N6q5IWjT8
dOSt9ZcnlZ7+beHTD61ISszqXLbbY8uTVfumXjlm4IpkWvXLeo8dtjzp+UDX
Scunrwjfp9qGKyod2L4ifJ/8xn+8UankyvB9+s+Zftwtl60M36fu5U8/91Sr
leH7fDe+9i/vvrQyfJ/hZ/7ZdtmkleH73Djki02/b1wZvs+BY7rdfM4Rq8L3
ef/ZK+feVHlV0q/94e8+ee2aZPIL8z/9ZcrapHbe3HKjOqxJWv/R+4IKeWuT
vbf16rP4tTVJ6UfrD29wzLpk6MJrD/n3rDXJ7O1Hl+50ybqkQVL8iTN3r0ke
vXNhrxEt1iX7P563s2GZtUmFb17+bUGvdcnY8168q3Pttck39Ro+/POEdUmz
t65fOvKBtUm3Kcfmnb5uXVK89FFXL+q3NrnoosVN6x+6PhzHppF95j9+wfpw
HC+f0Kj28FvXh+O44uXjJs5/en04jqKDS8766d314Thef7zfa6ctXR+O47qi
xsfesH99OI5fWxz/7GNnbgjHMXr50h/fbLAhHEfT6/q3+frxDeE4ik2/ecMP
b24IxzGpyt8al5+3IRxHq9HLv7zu+w3JKRXKn3fSqC3JsgETS3W6ZFsy/9VN
w65atCWptLh/g2Nu2JZ0Ofqt49v/vCXpVrxjzxEttiWV/vt2yWlbkzV1b5lR
veO2ZM2Pp/171nVbk8pP/X3/gl7bkp4Pbmm355GtSc9P/lbtnqHbkur//fjz
ja3Jpu9/+MfPE7Yl+Tff06Tu7K1J9QtWvPvSnG3JwK/O+GtMbk36tJ7012XX
X9cv/x3nx/y13/CBf42xv77/7cvWbD39r+uO9Y/dWv/QvHCcA8vc2nfLCXnh
OHc3uuTrxy/IC8dZt3eZQ49O8sJxvj77pyuG35oXjnPfgZVPXNI2LxznDZdN
njD/6bxwnMM7vlrUckBeOM5fP3ii4k/v5oXjbFzYtEXvaXnhON+rcOmQ05bm
heM80PyEv17e5oXjbDr4l6Nv2J8XjnP80tVXby6RH47z8GM+feaxM/PDcTa/
ZsiUI2vkh+Oc1K3zD282yA/HeczUZhdWuyc/HOd9P9V44OvH88NxfnbxSSNa
9M4Px1mq7b/X/fBmfjjOtqPWln7xo/xwnLM2Tbmx/Lz8cJwnnvT6Cx9tyA/H
2eGWLrOu+z4/HOe8f93x+8bDCsJxnj7v8uodyxWE43zikJM7FL+4IBzn4it+
GzPsqoJwnGd3Wp9XtVlBOM6n/2/qqfPaFYTjXLHrjdvuerYgHOcFZ3d9Zd+g
gnCcz9/dfEGvsQXhODe8fsVhp35RkNzx7ZbGla/ZkbT/fdbtD/+5I5l47sze
c+7Ykcyu/vaAYqULk+L3jZh9x8M7klMeeW7Ra5UKk7vffPbAt8/tSB4bd+8R
F9cqTD5dc0+NHkN2JAsLrkpm31SYlPxb3UfLfbAjqXB6xX/e3rowad2wwvsf
ztyRdLmj2Md7uxQmn/c6ZHu9VTuSZQPz9z7XtzApO2vbaeuKdiTnLZld6aRR
heE4uh35TqvxnxaG41hzVY+hVy0qDMdR+en7V63ZWhiO44VPry7Z/ufCcByb
9p11w6FH7wzHUf3Cw58fctrOcBx9Htg+/cJqO8NxbB8x95dZ1+0Mx3HFhtFV
mt21M/l1/HsH//OfnUmLa+cPKtu/KGm884XLB5ctSiY9O3bJuNFFyXtnPvjY
BecXJcdM631kMrUoOXjX9eNn1ilK7vu57VWrlhQlTYecW9i0SVEyrXL9px7K
L0rGLzuywu42RUmph87/5OCvRcnhxxbd+exTRUnbd47+ftCxu8L3mbV513nn
V9gVvk+5cgvvm1F9V/g+HZq8/+at9XeF7zOvz8trilruCt/n9K/bler22K7w
fTof2rBBmRd3he+zuNaFPccO25X0LnnxrU3q7k6urNbvidpjdifbbjiu786m
u5Mh7TtMWD59d3J5j2/nPf3Q7uS79xoXtVm2O+n/xZJDSnfbnVyTV7nige27
/3od9eEVYwbuTt489fgWA37LHufn274fXKnknvA4N/ZfunR6xT3hcUYt/L+j
b7lsT3ic3w/vf3Vhwz3hcZokjz7zVKs94XHe/+fNU0p12hMe55DJVX9496U9
Sfs/fryk6+17k8feH5RXc/DeZO6lKx8+vv3eZOH2x09dOm5vcsqjH48Z3X1v
UvGMpre1npHt1+XO6q/8tiLbb9mgsgv67cz2O++bn4udfSDbr/tRq2tPLfVt
2G9NvU86Nz7n27Bf5WcGTyyo+W3Y74UpnXZ3afxt2G/LD7edXfL+b5ORj+8f
+eS13yX7P1y3oUTzbNu46LOyozpk2/cqvtH4sh7Z9mCLf/Ze/Fq2bfbanbPv
HZ9txy+veeDXWdn28BKn1OizOtu2uO73R87cnW0nd98w7tOD2faY6dMKGpbJ
7mPyeUNR7ZatPvkl23rf2n0v3tdmr0PnjKk39oGv54T3gd0n4n1i9jpv0Mp7
Xi9W+pvwvqr7KLzvyt5HdF+A9xnZ64QZfZuMG3bVxnAf1nd9up9eZfClV155
xgvXJoObJrauB0YtvDGpNfzjcPytZ3w5q1SnOeH4qu/eMvHDmUvC67bmPx+8
rOvtq8L3K3XywEs7ltsYPhdzXcquSz9/odqsmypndVn2y9K/b6+X2edS8dZ1
5L6Dl13cqPx3oY5uqFnuwfyqmX2e4vrG9Y/PVTxfn694/0juev9I7o58bN7c
dnuy/PP+CXv/RE5VW3XjyV9cmOWA9x/Y+w9ywX1x1umF+n1r1hr8RHCdB/98
fv3WDmFr/7Df1mEfvTTtn2Hrvjr7DVxW0OeKwT2Dh/fadPOgYs+Hrf3t98Kp
e+bnnfti2Lovz373HjjkmbVb+wV3+Oi3ulUb9Qlb+9vv/bN6tkim9g9b9/XZ
r1zZV2pcMfjV4OEd/vV6YcNBYWt/+w2cOnBV3y2Dw9Z9gfY75P23JvSe9kbw
C4cPLXVpx9fD1v7263rT2zduOmxY2Lqv0H5/TaxKa7cOz+4/HDq2d48hb2Xb
dH/7ffTj7fcNLjsybH1eGfZr13LpwGKjgi98/a5DdrV8O2ztbz/vR9jG9xmq
Y1b3rd5qXHJHvcnh32e8sPSXmoMnhz4v/+jNm/vtnPw/9ynajz3OhnpNxl/e
J9vv8otWDuq75ZPwOENOaPpUftVP/+c+R/uxx2ladFuDPquz/SYtX/P3vHOn
hMcpNf32k2t0nfI/90najz3ON33vLNp6+mfh3y96csPS6h0/C4/zcqu7prw0
57P/uc/Sfuxxbrik5QuXtM32e6/8lod7T5saHufw4vfctrnEtP+5T9N+7HFm
r2t19osfZftVmJ137KbDpofH8T5MfJ+n/djjeJ/Gv/tc2ON438a8eqz8YeX7
75sT3hc5c8CcV6adnN2/6b5Nn8Oy9026d73myePbZ/tX+f7wPTUHzw1zYsv9
X93dekZ2/6f7Pn1fNhfrNLruuqmlvgr77/2y+LSCml+F4xpW4+uLS96f3T/q
vlHflx3X72fccML9n2T7j3v1qJf6bvkqHNcdRy84MOXI7P5T9536vuy4pvxY
f3uJ5tn+bR485o7LeswLx3XCpoWL7h2f3b/qvlXflx3XE181/PjTg9n+Pud2
XN6X8nU+9/Z92XF538r+Phd3XN7H8nU+J/d92XF5n8vrlXo3VChxca1vwvtO
P3y+7dnbW2f3v7rP1efa7H2pm9+798Hxn2b7/+eUihvXbP0mvE814ZX8xoce
nd0/6z5Zn4Oz97GO++f9NZrdle3/+bdnvd+959LwuuQf920/7YMPs/tv3Wfr
ebDXWdvfnVTskEOWhf1r/3fcll0Wnuerpzze+YLzs/t33afrebDnWe+VS3Y3
bZLtP3RBmbN3t1kWnuePh/3c8tmnsvt/3efrebDn6X07+7svwPP0Pp7jcJ+A
58Gep/f57O8+As/T+36Ow30Fngd7nt4XtL/7DjxP7xM6DvcheB7seXof0evf
Vu+M2FFz8KrwvuBnm589Y+m47P5j9xW774C9b9imSd1Bv63I9p/Rp8KSfjtX
hfcRT/z6kCPPPrAq3IfgvmT3KbD3GefW+rJr43Oy+53Ld357ckHN1eF9xycm
Pvddl8bZ/c/ua3ZfA3tfsuI59e5758ls/673VHzz8j6rw+vqFW8UW7NkZHb/
tPuinRc+6qGZH4zuvirpXnJO/f0Lsv3X3fBOj75bVofzVrVHjy8q/rQ6PC/3
VTsv7Lxt+ffVf29UPrtfu0a1s/+RX3VNOG/eV/W83LfhvLDz5n1X+7uvw3nz
Pqzn5T4P54WdN+/T2t99IM6b9209L/eFOC/svHlf1/7uG3HevM/rebmPxHlh
5837wPZ3n4nz5n1h13Mnzq9WULXZxvC+bodiZU6b1y67X9x93+4bYe/7ln9y
Zf99g7L9n/jo44W9xm4M7wMv3jPo8FO/yO43d9+4+0zY+8RdWzXtcm1htv+K
odUnbfh9Y3jf+ILVZfc+cnx2v7r7zt2Xwt5XXld/9T1DL8/2r9rzkzeqNNoU
3mfuPWPwyrn3Zve7u2/dfSzsfegalzS7/vuXs/37PVzjuZ4jNoXr0MIxJ04/
eXJ2v7z73p1ndp38avm1la/ZnO2/t9mUtut/2BTW4ZoBr43qUDy73959884z
W4cfj7jjxDeqZPs3qHv5zX99g7AOo7qWe3nOHdn9+u67d57ZOtz8/bo/v30u
23/s+VMv6zFkc1iHQ1q/0bHcB9n9/u7bd57ZOkxYd+eOequy/YuXueKMdUWb
wzrc3eiUOx/+c3M4T+77d57ZOpSYvWHxa5Wyny9ofWBa8YtrbQnr8HmNYXVn
35T9vIGfG3Ce2Tq0++CuyXu7ZPu7j8k6+BzCeXJfk/PM1sHnFPZ335N18LmF
8+Q+KOeZrYPPNezvPinr4HMO58l9U84zWwefg9jffVXWwecizpP7rJxntg4+
N7G/+7Csg89RnCf3ZTnPbB18zuI+oPjnD9yP433+qitPqTNxefbzCH6uwH1D
7HOA3sf90fnawmz/yRfsKdN/X0H4XGDb9Rsnbvi9INxH5OcS3GfEPje4/Pnp
ux85Pvv5h/tHfPDitJO3h88R+n0+7Owjzs5+HsLPNbgviX3OUPjrU3cPvTzb
v3TZ9n9sr7c9fO5w5d9bvF6lUfbzFH4uwn1M7HOJIf+ovWLuvdn+X/a+6JHj
228Pn1Psfbd8ieads5/H8HMVzjP7HOOabQeu/f7lbP9H/9ybX3Pw9rAOb56y
+dmeI7Kf5/BzGc4zW4efm34x9eTJ2f5nPPZhs9Yztod1aPDKWz9NmJ/9PIif
63Ce2TqMWvDMxddszvb/pvDhhf12bg/r8Pthdz+4/ofs50n8XIjzzNahyZVX
vt2h+I6w/zN3Vb5yaqkdYR3Gdjl942GnZj+P4udKnGe2Dod8fLDsG1Wy/b0v
aB18TuQ8eZ/QeWbr4HMk+7sPzTr4XMl5cl+a88zWwedO9nffmnXwOZTz5D42
55mtg8+p7O8+N+vgcyvnyX1vzjNbB59r2d99cdbB51zuc3M/mvvg2OdcA8v2
emjPI9nP18z4e6fiNbruDJ977W78wDvde2Y/b+PnaNw3xz4Xq/fS/7N15eFU
vs1fiEKUKGWppFVJKqkwSCWSqCS0iJSsbZK0UkoIKVmyhagIIWtkl33f13Ns
BwdZKonfea/rnXO/V/3+uq95zjzzzHN/v3numc/MfPa1CvoSfcuIHfZn3/Qy
cbJXOWuWvo8m/TrYh4N1digjjjbyZ662UjbRFxGeHHIp6WXiampyPS61daTf
B/t4sC4PZcTdMM/8d53e3zgcvhfmnXFfUMZ9Q5wO9bGuD/cNcTt8L6zzw31B
GfcNcT3UxzpA3DfE+fC9sC4Q9wVl3DfEAVEf6wZx3xAXxDpArOfDOkGUEReU
sOX+ohBL+pOQNw1xQofYgR9VuaRfCfuSsK4QZcQRa2jFWy82En3kwUJcceOa
D+Z/hogf2NeEdYgoI+744IxruBcrjamPPEeIQzb5WrSvW0r6pbAvCt8DZXxP
xBlQH3EGfE/ENdEPxB3wPVDG90TcE/WxLhLfE3FQ9APrJPE9UMb3RJwU9bGO
Et8TcVOse8T6RqyLRBlxUT36Qsk9gaROEufwIk4au37UpCKe3Id9W1hHiTLi
qPOMKwPPFxB9nAuLuOrp13ENU83kPuz7wueijH4l1Xvye4wQfZxbin7x8l85
tGYu6R/DvjF8Lsrol+khnUepy4g+ztlEvxBHw/sQZ8Pnoox+Ic6G+lhHin4h
jozPQfwO/UBc+e8+NKz7RBlxYMR78TrOuUJcePsm2dNvbvzbx4Z6KKMdV9Ml
r+RcyXWcE4V2qMGTlaXB//bBoR7KaEe+uY7bOJFcx7lLaMdL8PO+n0X/9tGh
Hspoh6blc9etjVzHuUZoR8XlRor42L99eKiHMtrxyz0x9pmTzryOc4TQDuKg
zLlD/8VJ8T7ERbHvDutbcS4Jyucm/EQ715EV9VEvdcutE7byZMW+PdTDuSQo
818y8OTWJivqo97FsD3FwefJin1/qIdzSlDOahOeK2tPVtRHPaFl04rF7mTF
vkHUwzkmKNscbbE7+4asqI96+W7p8ROfyYp1AKjH5JP/ryxWGDDoUkJW1Ee9
O6y3167sJCviuIi/Iw7LxHH/i6Mi/oo4KOKniGMi/ok4JOKXiCMi/oh4IOJ+
iOchbod4HOJuiKchboZ4GOJeiGchboV4FOJOiBchjoN4D+IwiNcgjoJ4C+Ig
iJcgjoF4B+IjiFcgvoF4A+btES/AvDvm+5l58//m6zHvjfl2zFtjvhzz65jv
xvw45qsxv435ZsyzYr4Y86SY78U8J+ZrMU+J+VbMM2K+FPOEmO/E/CjmKzG/
iflGzE9iPhDzVpjPw7wT5uMwb4T5NMz7YD4M8zaYz8K8C+ajMG+C+STMe2A+
CPMWmM/BvAPmYzB/g/kUzL9gPgTzJ5jPwPwH5iMwf4H5A4xzMf7HOBXjd4wz
Mf7GOBHjZ4zzMP7FOA3jV4yzMP7EOAnjR4xzMP7DeBHjN4z3MP7CeA3jJ4y3
MF7BczrGG3jOxngBz8l43sf4AM/reL7H8zaez/F8i+dEPJ/iOQ/Pl3hOw/Mh
nifxfIfnQTxP4TkHz0N4TsHzDJ4z8DyC5xf8vuN3HL/P+B3G7yt+R/H7iN9B
/M7g9wm/E/h9wb/z+H3Av9P49x3rYrA+Cv8O49/nv+ce4Yo4OeLpiIMjfvr3
/CDENRFPRdwS8a6/5+0gboT4F+JCiBf8PV8G8+SIH2AenFmn8996IpSxfgi/
M/jeWIeD+4Iy1gcxv0P/vQ/rbNAuylj/g98pvA/raNAuyljfg98x5vftv3Uy
aBdlrN/B7xzeh/UzaJdZT/Pf+hyso8H7sD7m7zleWFeD301csf7l7zlfWDeD
31Vcsb7l7zlgWBeD311csX7l7zlhWPeC32VcsT7l7zliWNeC321csf7k7zlj
WLeC33Vcsb7k7zlkWJeC331csT7k7xXrQPDfCZ4PsP7j7xXrPFAPzw9Y3/H3
inUcqIfnC6zf+HvFOg3Uw/MH1mf8vWIdBurh+QTrL/5esc4C9fD8gvUYf69Y
v4F6eL7BvyNY94Ay1jVgPQWef1AP6xpQxroF/LuD5yPUw7oFlLEuAe3i+Qn1
sC4BZaw7QLt4vkI9rDtAGesK0C6ev1AP6wpQxroBtIvnM9TDOgOUsb4B7eL5
DfWwngFlrF9Au3i+w/oBxOlRRhwe6wnw/Id/xxGHRxlxdqwXwPMh2kWcHWXE
0fHvPp4f0S7i6CgjTo5+4PkS7SJOjjLi4OgHnj/RLuLgKCPOjX7g+RTtIs6N
MuL76AeeX9Eu4vkoI36PfuD5Fu0iXo8y4vPoB55/Ef9GXBhlxH0RD8fzMeLb
iPuijLgu4t14fsbvLuK6KCNui3g2nq/RD8RtUUZcFr/TeP5GPxCXRRlxV/Qb
z+foB+KuKCOuin7j+R39QFwVZcRN0W8836MfiJuijLgo+o3nf/QDcVGUEfdE
vzE+QD8Q90QZcU30G+MH9ANxTZQRt0S/Mb5APxDnRBnxX/Qb4w/0A/FelBHf
Rb8xPkE/EM9FGfFb9BvjF/QD8VqUEZ9FvzG+QTwUcUKUEQdEfBTjH8Q7EQdE
GXE+xD8xPkI8E3E+lBHHQ3wT4yf0A3E8lBGnQ/wS4yv0A3E6lBGHQ78x/kI/
EIdDGXE29BvjM/QDcTaUEUdDvzF+Qz8QR0MZcTL0G+M79ANxMpQRB0O/Mf5D
PxAHQxnxRPQb40P0A/FDlBEvRL8xfkQ/EB9EGfFA9BvjS/QD8T+UEe9DvzH+
xDkVf8+7Q9wK8TnEpRCfQ32UUR/xOtRH/A1xLpQRx0I8DuNftIs4FsqIUyHe
hvEx2kWcCmXEodAPjJ/RLuJQKCP+hn5gfI12EW9DGfE19APjb7SLeBrKiJ+h
Hxif41yMv+fvIa6EeBfiRoh3oT7KqI/4F+qjHuJQKCPOhPgW5gdQD3EmlBFH
QruYP0A9xJFQRpwI7WJ+AfUQJ0IZ8Sy0i/kH1EP8CmXEq9Au5idw7sbf8/8Q
F0J8CXEf1Pt7RX3Em1Af8aO/V8SJUA/zI4gP/b0iDoR6mD9B/OfvFXEe1MP8
CuI7f6+I66Ae5l/+njOIK+I6iOcgboN4zt9zCVEf9XBFvObvuYWI82DeB1fE
Y/6ea4g4DuaFcEW85e+5h4jTYN4IV8RT/p6LiDgM5pVwRZzk7/mGODcEcRPs
H0QcBPVRRn3MU6E+4hxoF2XEXzCPhfchjoF2UUZ8BfNceB/iFGgXZcRPMA+G
9yF+gXZRRnwEcQy8L/d0uanttqskn/TflXb9wtA6XltQG/D6bLzDkZk/wrVw
xpVWzPsIXFav7Msud2Xmi3DVWrVtWPmpB1CjdXkW7XjOzA/hev7rEbjJ+xIa
NCwOd7O+YuaDcL1jZPUs1tMfSvrve6RUkD4uXEtY8oevugTDDxUT7/Ey0peF
65DWkEqGxhuYejxuyCVH+qcwLyTxJtnq8bsEOHvZKLvSPIGZz0E9RZeGITbu
JMg/WbbONyiRmb9BvZ5YJxVd88+wSWWP29nqJGa+BvXc66V9IouTYd6AsKg2
ZzIzP4N62QpmXyslU6Hr+fQH5T0pzHwM6k2+CRmYepoG6fKt8jLWqcz+INTb
yNUkKDGYDmaN3OVXQ0l/EPazDuxuW/F+IgcelUXVRcmTfh/Mex4vPTRxPzwX
QnIOtLXX5TDzL2jn0d37O1SP58GvVytubbxM+nGYdrYmXeeYmw9HrH4svc5N
+mvQTjeFlliYkA8dq+er14TnMfMpaCek9n2xkUkBXGlc7rBNifS/oB2ftxG2
fAKFwPpsU4xXUz5zLuQq2by9sQdJfwv24zY/WL2OplgGdYd+nrGlljDzJdjf
cmVxjo4IvQyeGks6yN8l/SeY163MWd+/63U53NR/tXnpctJPgs9ZursgU3Jt
BYRthWsciWXM/Ac+h1smayL8dgWUzetJndAi/R74HJHlurYbaytAOiv/5S9a
OTO/gc8ZWxVv5LepEorSjqbMqJB8Bj6ncAOvJpdTJST9uC3/wqOCOQey6aGm
eKcGyWdgv7GVMJ0LGLKXTvbHTF/SP4H9FuLZ63nUBmvAlK/GObK3mpmvwP6J
ZLv87P17a+Fk+oN3/jtIfgLz2tJQILXHrxYunixb6utI+hXQD1dBySNrRmvB
uyepPLiyhpl/QD+iuY+3TB2og+mjjSIZK0i+Af0om3P3YkVgHZz7+tus0ZL0
B6Afr9ZVCThP1EGPWNoclvRaZj4B/TinuearwqF6iDBMkNrDRer30Y8RL8WG
9tB6ELOqOmmZQur3sR9b1/H9Vt0TzSBhxWtgO4/kE7B+33itWrtgdDM8UFwl
H3iC5A+wHl+2/92PLNYWmJ6puFARQerlsb4+vllWWlOvBeKCUtcvnWxi5gcQ
BxgbelydG90C6QtvFTnsI/kA9HNqRUjnOrZWYD93fXbSm9Sno5/v7nfxWTDi
6FDH/YIe1GZmvI9+si7WPO0Z3QoOD7WzFLaT+B79ZK3pKPFhbQP3Cy9ZWJxI
PTj6WZSwO+LJiTZYwqVlPlDdwozf0U+5vIwgww9tkBoQtrJzNYnX0U8ZwVIr
jjntUDNsycJyjdRfo5+jTqGR/sfbYf9i3iyF3FZmPI5+ym9nT+Z81w68nA/P
+AmQ+Bv9lFr8rPfYTDvwN+/w5j7fxpxTiXMRwxcnOacy4tglcMC9l5fE11jf
7CC4Op7CxohL3fenie8i8TTWK6/5GGbxR5IK+bJloTeMSfyM9cePR15b/DlK
hekvz1Z0upF4GeuJo7VP1ffdooL1uqdbzySTel/MC0Spb63KfUOF5TZZDaNd
FGY8jH7qDzjwOxdTYeGiO7sDF5D4F/1k7HnXrjEqbFm+jkdfjsS76Ofuce29
rcu7wZWN6+pGYxLfop8GVFdeC5Vu2LLvureAO4ln0c8jFi1mA2bdMEsvXsOb
QuJX9JNL4PsWXc9umH/T8JAIldSnop+vjoo8ikvuBkXzhq5dfKTelBmXx/Mc
+NneDSzec9glskn9KNabXi1akX/VtRe2j+xMmBjqYcaTWD/KGvSMVfhTL3gn
nKypW0biR6wHNeURKI9v7AV+MyHI3kfiRYx70+eo2+5j6YPUh9nLMi6T+BD9
GOegVJWu7YP7XvMh+zWJB9EPXpF2qoZmHxg/G4qpLCL1kejHAmXFD5lX+yBp
Y/pkkSSJ37A+srPISfpMST8EvZLgkNUj8RrWO7L1qBc+/N4Pvnead791IvEZ
xo1c/NcEQ4VoEH1sS6p4HInH8Dks+YcVUhRpUBVaefpNK6kXxOf8urnhfIUJ
DdjNstdv4CL1f/icaoULKq0uDPml34MgFRIvYf3fK/tDQy6pA3BtQcBXPWsS
H2EcRp9baG/WMQDHr+3WEAkg8RDa2e+5d54axyDINTfUtBeS+jm04xZmY7Nq
0yCsT81zjJwgcxXRTiFofZrQHoQdT7Ru3xL/l/d97Fx7Re6NQVB1eLQndsu/
vJ9yDX3qIveGIEq4VyDU8F+ey43CUF0XPgSzKr8K3Z/8y/PI3bNf1rV4CK7p
RxY8TPqX97BDjuWa/OgQ9Fw+ke9A+ZcX8NPTlLjBJXQwm3OcZrfwXx49O1OJ
bz7yDH3ncEM/sX95sOR3xTXxqA5D3h33kXCNf3msat5LO0aaDYOHqUB5mt2/
vFRnI4w44NkwGB72i64M/5d3ihbs9aQ2YRjWya507a36l2fKzj+Hx6KJEZek
//o08z/8Ukq+L5a/Z5xPkhV9k2e8a+Bs3odlGd8Z/z5fxfSZ+vSBh7ONYOhm
GgR0x9msiqKB+q4Gp8Z2Y/BS6AsOUj8PN61YlO3LbsNWh2P8sqN3Yd3Zb+2O
dY+h1GL5RvdAF7icdzlsp7En1Je8PkIP8YJK/Rm9zQYv4YCxlOuLcR/YMuKy
YPVRf0j59aVA/sBryM/mNnJdE8z4rr6d8/1QCHAt/qjg2/4GYvSWNzaph4OU
mJlKhkEEXKFYHZo7/haObFh9oLM+EuSscjK3vH4H17a3asw99h6mfy7dpr8/
Gl6Bz5ENFdGQ5WgR4TT8EXwfdsGetbHA+Tbih8qhODhvfrPeyCQOtvAsDcgJ
jodt2gutH4fGw/HLzkqqE59gVvYtx8eOT3C77gc192AizP1zYxtNLBHMDaTG
pQOToKqLt3jhqSTwygp8Fff9MzRGtv/Q8P8Md/fVvhU9kALLtGgp/o3JsI1W
ueq6fyqsFEzrqVvKWK3nbe0cToOgmQs1ehNpwGdrKqpPz4COsCsvI7dlQPZy
Y584lUwwkPw8xHPlCwQM8yvaa2RBfdxv1cuxmdCkfS3WfyILNoisLLt0IwsE
E2rFM4K+wiOtM6pvl3yF7Wv91GsOZkPbg8BUSuJXOPbq9JWBsWzYk9QqvfJ4
NlzlWu3HGpgD8Y0po6bj2XDNVf0Gn1oubPzzIj76eQ7Y8V45JvI9F0JXXrk6
LpMLdh6+WzcE5MHO7QN39lXlwhlxiVzJ/flQcsDE5eXlPFBJiNGVGsmHuxr2
HaML84FbNyBwrV8BbNXykNWMzYeqH096xFQLoUn18IOzQQVw1r6Sc/7eIngn
N2d1vmIhcG0Sn/tjsAjsNyXkSLYVQkLrFdbul9/AiSXkV/jtIpD4+OTSF6Vi
uEIdoQqKfoNYGwXRUFox2Ce3LvdI/wbiKsce3vIugVCHC/4ChsVwbXVZqLpi
KRQqjQr7/i6GQna1rGV9pcA7sbR3nX8JTE9IPG/zLAMr3+bprN2lsOSHibDv
nnKoUAji128qBamfYW+OdpeDdNe59WM3yxh2vws6H6iAUtOz1cHLymGh23U+
/YAKUP+dtU01pRzcBQ9IyYxWAGtytMCdTRVAj77FyrK/EiwvFW0/41ABUGYU
V+hXCV7Fj4PUwyrATne1lExeJXBPfqdKj1dA2kzq54llVeC08tTGpaqVMBOh
o5xiVQU8OYIvWL0rQabeP/xGThW8aRVZM0aphBPPXlKlharhgM2Vpr5tVWBd
rjJDtaiG3/ZLEimOVXDDJ/j786/V8PFh6rO26iq4e2amR2VJDdy79zuBsroa
Lu3M9Oi9VANHbsk39V2tBl2+e7tdM2tA0XS5+s+capD48cZ3rUAtbNb+mcIp
UAOjbQU/sy7WMuLtq9dWmdRAaN3hBdoZtaBzV/6YUkINqOo6TzcvYsQD6sdO
mrDXQsOpy/lGpnUQ65bq6HasFk4P8Zh3pdbBhJp1dVpYLdSy69NO8dWD3niW
5fh4LUht4lpRblwP9zZsXaBtWQcrP4nIXu5ixAOJ6fKBGXWgOOVVWyrbAKlK
ahYDC+rhtPL86xufNsCD7ZncaqfrQWeld9iN9gbQWC/7PiymHvbNitXkbmsE
JadXqQtn64HH9stz1seNsFfv4PB9rQbIu8YntaelEYxFfKz+BDWAkWPObTPp
JgiuuC/nONIAHSFND9ycmmBoOnUdr3IjaKm9OfehoQlMPNsfRXo2gveje1Vp
m5ph4LUOt1pXIxQd4hPNv9cMr/njZidlmqD6XfyPrJpmsLzxQTHWsQkyhVKc
49a3wMkS1cKrNU3w7KV4qY9DC1x+Uvh1/5pm2PYhONSqogUiZPvnStg2Q2rl
/c17JFrhZ3WEN3cBI+7hzLf8c6MVbBu1nrMKtcC5GjHF2OJWWHWAOme+WQtc
3eUaeHRFG/SFCaYtS22BizGGCYNX2qDpkgx1FzfjfJ+mrG+b3wZTr3bfNjNs
hbIzezxGlrWD6hapR5GMuEMp4KCugWU7pG5eMDs50wqPbCw+JGW1wyWetQv0
j7SBWvy7pJn5HZBNtx92+dYGG4O+Bp9X64BGwRRWfpF2mLn2ZmbycgdsEN36
PpphJ16/b9Ed/w5IZKf0ncpsB/UjHk1TuR0gb8o4Ds3rgPzj/nqW9A6Qm9G5
e2trB2x8GyvWsLQTVNUT9Cz1O8BetWLTHuVOsMs+yWfh2AERie9PeV7qhMKN
AQuvf+iAeFna3tbnnSB1oKboYW0HfGDbdmVVRickPzty9s1MB9wJ25mj19MJ
ZwvNlIvXdYLs8aCih3xdIDG6wvLPkU4oE7z0MFKuC+ZxXaXssu8E9R6fySyj
LkY8Yxx2700nROavFy136YKNaj4qNSWdQLW/blrxqQsuWV6UlJnsBBZYc76g
pQu+Pag77beiC1gWyy1LmEsB1cedLTwHu6BrMvrBSykKUFOk5VyvdEFoTDuv
xQkKvAq6rrE4oAvU44Upu+5RGPHhzJ63eV1Q9mRx01QkBey/nWQTZqdATdkv
S44eCoTa8CsX/2eOI3/20ve8VKB+y5J1ZNhZG+I9X20nFfZrf5qvdp8C4uyr
xRrOUOFbgcq6pe8pMG0r0HfqMRUuSlk/G6mhQPqvixcaY6kgctDzY+UMBUwL
C6Q0G6kw+ezHh8z1VKBd6hJKmNMNPS5HzyXqUEHvJKfG4o3d8P36oXOJDlR4
d+KZzEWdbhDR7vqQGUGFtvP25fH23aDfYfmxsoIKM5nWCROh3ZB05uX00BQV
WDYWHpYq7ob1zxPm8K9hxA/tG7eeGeuGePvCLwpa3ZDV6WPwWLgHdHVu5l+9
2Q32Yxf2vN3bAzyhdmMxb7pB3K1/Isu8B1o6BczHS7shVrbsfMXzHkj3neWE
n90gddEktimtB5KVnYefi/eAR9Sp2CZKD+QbnZoeOtQDHVfmPa3l7oWeHRu+
at3oAbHHGdGF23phyYO975NCeuDQGon3SQa9IPdAY3ooqQcafFtKo6x74dEX
1q1nOnuAtj/inptPL/TFfBRtYNihgv0ts8xeMFz6fouubC9UZM0eUerthaYf
46aNZ3shpkh2Dj9fH1w64pZj9LQX7uivcG2T7QOOVdf2DSf2guLVlNHw04z4
JfzIXaeOXqDVnwo6/6gPrpnWaIhw94Eri0GqeEwfKAZFKKTs6APxuPmxTbV9
sORIwTGDs30Q0W92z+1PH0zbyXqyPu2Dle9uSe5Z0w8jy8a/xyT2wePvinGU
Q/1An9TrPdXRB7QZ/bAn1xi/85234uPuB9XycvbNAf1gr+eVe2llP1z6fU58
+mM/eK3xZpPQ6IfYpV3ffOr7IfUS9ULX9X7oSeM/LDXbD10ft5cEB/eDyNm9
lblrabDcsvq4SXE/qLiu2aJ7mAanQ7PYN0/2g6FSCuM+GoTVR3+aWEmDa+OH
gq1e0+CnU79zjgYN7kh7fZrIpcExqxL6c1sa3JOW3m4/SIOE57p9piGM38fX
ik8vZsQrW7dwQgkNLimV0+z2DMDLMs61S3/QQM/1xqeJcwPAG+lcP7pqABQD
7PqtXQagqoKebbRzANb3VV7eGDgAOj2CnMDQm5cuKRiaNwBtV5/arHIbgIal
O58LDA2A1Zw5TWzJAxB5VWWRs8AgcHHmXRzoGoCLJ2bNxvcMQiTPkx9VCwZh
4570bCPjQSiTMz9usmMQNokPyqc4D4L64XGhDLlBoHZVPi75Dw9VMUdpFEPv
1WGl9O3xjPsfZi32dR8ElTucp/waB8EQ7PUfpwwyzgNlf2ZZhkBgR/M2e+og
eIXQuY3XD0GdKSXIim8IpE9ecM7RGgK7uGHlVsbqZxGgVOMyBGoG+6vr7Idg
/Yf8l1vih0Bo7muTCkackzQwMujSyIhXYsYmiiqGYL+k8N4eFjp88R5dlv97
CEqkAjlgPR0myy44RorTIWLv+h9VGnQISHpZkbuWDocmb+588R9+qoY9zjna
dCjJOH5xwJYOZ2UfV+Q60EH1oAsHBNJhv3fNsvy3dEiv+RLmlUcHGanCiaIq
OkhJHIqlDNJhZWFaZekfOgRebUzbLjAMAi8SM7UWD4OecLBy639wHPMjUrqK
w5At9ShVUmsY2G97bTnDiHMkOPKCb9gOw5TO5sDz3ow4adn7Zfmvh2HcxDrI
KnMYRkb6ZxflDcO8T3rb7GnDcNr1/lGDQcKHe8Ncz+8Knyl88JuiiZU7/MOL
G3/a2s/76T14+ZArgj7n8T88uV2B73azeT2FwTaNgbVlHv/w5uqPKvu0HnoO
HQ5Gm3/7v/iHR/eK55legYpXULX8hnW5md8/vLpPtt7eeehoIOQnu8a92Rn0
D89uxcXSHOWBEDglWfkrjTWUWVfb6KXLtVWW8HEx628/jy95+oHwc/1cMU3T
WxABJ6aal0eYEb6uGiMjSeHXhK8Lr884s2WutSL8XSLWqxVDyyJBu6hnj0dF
BJPHq1Ta4tBcdsLnhdfF6zfy22x5x7wOX9Q9B569h23LGuNKdhK+r9h7p7OV
zd8xeb7wukH4pYUXRgj/19kFV6jbtWNAqo9SlRRIeIO9K47I3an6wOQBw+u3
xz2NY+M+Mq+XDemNCj6JhYVydWpjcwlfmO3KvTGpuz4yecLwumFnX+zRXXHM
67QaOxvP/jiwYm+Y/1WW8IlJJS/3ulURy5x7idftCudJl/sSPjHvj+s/qk99
Aqk/7/jolf/WMce+VJPK108Er+6l1xPnJv5Tt6yXMf5AKC0JfpY6NTns+rdO
mZUaXH9JOBlOJ42CquW/dcnvuDQ3ZdxKgd1nqsq3h/xbh9xi81C3pzkVlsz7
dGZNbco/dce89Rn3+OTTYST2+bDgfMJ//Ko7o0T8DeFHw/tUFCbfyQUQvjRD
G34lzUNfQGl5X9QWBcKf1neY31m+nvCnoV3bN1K1RtOET235knrQ/JAJHo7y
JgcvE341uWRTZV1uwq+Gdv3CbtKkpQjf2lBradDaR1nQMeghZhxO+NcerUr7
bQ2Efw3twlLx4yJthI+tRDo2aK3sV5DW7W5waMxk8q5FhCvbNO4i/GxoV/QS
+3ERd8LXdvmNHhd/z1eYyqxra39E+Ns0m8w1e6qzmLxsaDen5UMmpyLhcxNc
Muf6nxfZ0FqzW3vOKsLvZl4+/7iIFeF3Q7sXtI5vHBsifG/3I63Va/blwJf+
wBzxtK/MPgoNqmWBwjzST4F2qztzZote58CP6qYq92HCN433KVyTqQ3WzAWB
Irum3CdkviDWm1uvvSBo/CcXzAKP3OCTIPMC0U5gg//xNdF58PXqegH9L4Sf
Gu2UuVS86DXMB6GDLHFhemSeH5O/2rBY6QVPAUTOLKKwjeUx67jRTopU/oBK
egHsTlgtaOxG+KzRju1K5zkt5mQe3zHfC66ROYVQbLbjQPb/8N+VS9hd57hO
+O/wOVv51ZZeFyZ8eDXv6DybrxaBz+w9Xtlswo/nm5ojb89H+PHQj7jV5T6/
vhG+vBPp193ixL+B8YuS2ihDwp9neoSPnR5F+PPQr+07dIXu2BM+vfrS6QWy
Vd/gIreOjMyPQiYvnnm+91lbVcKvh37Zm75ho28gfHuiswd/hd8vBuv79e6p
noR/773IMZ3F7UVM3jz0K8tnhH6qkfDxSR45pTVnawnE1r+8d2IT4eeL92qM
8b9J+PnQr9I+tn0pjwlfn2yITbhhRwkMb9a9Mp7/jdm3I1lUtUNTgPD3oV9B
J1vnssiVMv2az69u+uZZKVwy0foVbkT4/d7OFqfPxBB+P/Tryrek/P29pXCm
Uplzvg+Zn4jPnW+g+93uZRloFsYkU7aSeYhoN3RgQvT9vnJga++siSoh/ONY
7//H3yChcLwcJJMeC/teIPMK8TkLk3Ka+rQr4LjblnOPWcn8QXzOysCTBpZR
FXDXpC7yxmvCV86cRxieuL+VpRJG3QyyFURIPT0+pyx6kYymXiVkNfZNFZmR
eX/4nIhES9GMj2Qe4Hlt6TfnmyvBfY3tNt3PhP/w4V7u66vaCP8h+qHS+uyq
ECfhQ2S5qfMrS6YKXmkrzPnBTvgR3a2rVLIlCT8i+tnGHl909TThSwwMvqYl
4lIFjm4XnNx0CH/iK3/fhcY3CX8ivofSIT+X1ETCpzjba7jQuLMKoqKKA+SC
Cb/il89/1vMWEH5FfK/Q5w805iyoZr6XKkQ+CpKrhvK8LYmUoUomLyJL7szT
HAHCv8jkY6SVflUwIXyMT16OTTc/qwbp7NJzb/YQfkbVilm63TnCz4jvxafj
MGSdRvgavRfMbWPrrQaPL+YLjZ8Q/sas9N29KrGEvxHfa3mRW5kPfw3zvR54
37y2SrEGRlLnfxGvJ/yOilHX23lmqpi4P74X5xHW84lmNaBqoutee4XMb0S/
63oaYwuzauCPdLFwQhaZx4h+Wby+caFgaS3QW28qvuUl/RD4XNZjgmL5VrXQ
5bLeyM+QzEvE/orTG29CbF4t8AotWhb6jsw/RD8CFiot8RCpgz3hvyqifhJe
SvQjneNS6PmrdRDKLyKWv5/MJ0Q/vvL8oEh/q4O1Ns2Jg95k3iD64SKj7tG7
sh4KMna+EqXUMucHoh87L7J8f36jHh79ls7T20r47h+4qEfc0yP8mOjXuwyH
L5JlhC9T9aeovuWverizzMQ58i7hz3SIvH2xIoLwZ6Lfs+KMiFiC8Gk6WJ71
HNFqAO91271Zywi/ZmwELXP7BOHXxPcSipyzWeYW4dt89X3uHbOIBihYEzJg
KvI//Jve40Zv9hL+TXzvqUOWTi8rCR+n/tsal5zpBtjBrtbQfonwc7oYy/mu
9SL8nLgvGXPkPUfWEb5OFgsOzcVHGyGr6imfcQrh75QRXyac0EH4O3Ff9tdV
zJO9Q/g8Hyv55+pFNYLT/fktU5yE33Oy4mWvxhbC74n74v1NcsC0hvB9pqqe
NLw7y7h/4VeFt7qE/3PxkYHnrHcI/yfuS15Z/wO3jYQPNP5i62nP400Q8kyQ
diqc8INKl4NSSgnhB8V9CWKt3P3iHuELdQnIXeL7vgl+0t9IbhhvYPa1hImZ
l7gLE/5Q3BfD/cKRXnWET5SXpZZ+f04zWCiWf55RIf2mOocrhuwukX5T3Jes
FPcdlzc1g7iVTdNoRyOzbwXfm3aocPOeB82gevrg2rnSpH8G36tptsBjpL4Z
QqUMOTffJfMj0W+PKrfTnptbQK98X+HVsiZmHwr6Ra9xOLTYsQUOHDETKxcl
/TDYbzPJ8ULftqEFbOLy54MlmdeIfnaoLRQr39wKNd9PueSkk/mL6Ofxb0s/
zzxoBQ/2EpopD+lvQT89zLtTlzW0wqPJqx1ihmQ+Ivp5Tb6lTXBzG1Qnf0+c
eE/mHaKfM/LT4mP320Df4P3Kzt8tzL4Q9HO75T7nuLo22F2223xAg8wjRD8X
ln7m1pZsB/c5ih1iAWS+IPr50vBobOXddhARvEUzHWxl9p+gnznCQte31bQD
6y/3mlJ5Mv8P/VR0S+CUFehg1un0eIT4K2/oAMXom4FH/4df9om1/lh4IuGX
xfewDhulqigSvtmfn5WlVI92wMiqBi/WNsI/q1dzXOYMB+Gfxfe8dnSvjtJF
wkfbZTt5ZOftDpgyXXChQorw0wb8yvVXPkH4aXEfQNxg4wYvwlfrdvxym+Db
DjB0WCaccZfw18oNc3WrRBL+Wtyn8oW7LP+kET5b1mPxde0VHSCt4/urqoLw
225KXMdr/Ivw2+I+bvORVMruJny3ajTOM35THbBl+kcz2yLCf9vwYqOuwRrC
f4v7ekqBevsKH+HD1Q1eraMk0Qn3tpyqiN9F+HF3KrdZ8x0m/Li4r5psxmt5
dxG+3PW2c2MrNTuBZ+/0SdtzhD+3Q3W5aqst4c/FfWXrf7vrxTnCp/vVPNru
8I1OyPny6OjBp4RfN3u9R3RmEOHXxX29Q4//zOlK+HY3/zKrTAtm6Hv5csom
EP7dymujj+IKCf8u7mvmYqfg84mEj1dHKtCa71snDJf5SMq0En7eZSGuE59H
CT8v7muenvB4TBvh693t+Mru8FgnnDMW41LjIPy9H9bEijUsJ/y9uK9eGXbx
FE7C50v7oTdoJ9IF7Gc99Cy3EH7fi/yZnzlVCb8v7utqlYBmtq2E71dLwDP8
yb4uGExwMfqgR/h/bU7ocmtbEv5f3NdbPQ+t+fQJH7BLYSvdxaoLFtG+zM7e
J/zAsQ7rxmNeEn5g3FcXmV61OY6EL9heIvT2FZ8usJ7dtO3ie8IfvGfqns/a
LMIfjPtqueRUPOU94RNWFroVoJ7VBZwTNb+pNYRfeKQ97110P+EXxn3lCFU3
+lBD+IYzPhWzzO/vgj6VuXdvzXQyeX2HRZ/bHV5M+IdxX001Z+zP/iF8xCzW
XeXxiyjAftnaZ+16wk+8Tt6vmU2B8BPjvjoEb2iaWkP4in9W2lBVdlPg4g+j
SwPahL84Kn7DrypTwl+M+3rxqVnRw8OEz7iwZPGTnHMU+NUN0Zm3CL/x+flj
75M8CL8x7ut8sVUzk7aE71jDWurqxqcUqNoU8S46nPAfGypNjsWkEv5j3Nd7
akPZekGED9lnK1+hwycKjBd7n0ssJ/zIfuX3J7P+hx8Z9zV6+dbSYIasrcGI
uhj7in14uG9BPHtUaoYp0PtuhRerBOkHxH05KcYtPraUCgXnuLZoHib9f/je
9VohFn+AClUPOva8tSP9fvhewiF/Vo1doMLa34pswm/I/FL0W8bF6kLjMyrk
Fq95GFlK5pGin6zCJ76Hf6aCO/tP230/Kcw+OfQzfO+xBcbtVPAQZZ+ZFCf9
euinGLtp8kLObmhzfwXZmqQ/D/3UsBiODJPqhuMXhUYD7Eg/Hvp5mtp8WEq3
G+aJV+10fUP679DP7Q7uZ97c7oaJtLzFHmVk3ib6WbWNs5ktvBtEZcecIn9R
mfMz0U8VR++eYyXdYC3EY1ohQfisYxTceS12/8tnLbWhMMdIqgf+NJ1u4TlC
+K1Pjtwujz9P+K3Rz0A7jmcjyoTvelZrcrv98R5InPs6W+8W4b/ewn2SZb4n
4b/G9zizrqeJzYzwYcc/cjZ47NAD7xYKKqZEEH5safcVIVbphB8b33Nuz/oW
Hg/Cl73n+GZ+5zc9UOhot2FDFeHPthpdUd/XS/izcR+sc7eqzflM+LTDtsne
ufWtBwTOFDhF/iF9i/mqGScsFxN+bdyXjPjXZgOthG+bGnXU/uwoYz9C5xzZ
uYHwbxvYeVtyAOHfxn0ZjLVQKmbvZe7L5OeHHLJCvbD58LqntccIP/dygRNj
MZcIPzfuy/f9R976SxK+7qHa5WpzoBemjORkHe+R/smfQUk5Ri9J/yTuS8Pg
yxwjHcLnnfQ0d1nG+V4Yb92urfQ//N64D94bv1sL3WT4ky3SwtNA5qHie26z
i63MDeoFw5chcRQ20teI75FQW9lnmt8LJVWLfhRtIf2R6OeyvbqJM4O9cP6G
5YdMA9IPiX6cyVLY6bq4D/i8lzqnOpP+R/TjieZjK77dfUARiq7M/UTmg6If
3rQdBo/P9gF1rpRrWzvhKzdxsDIbmOj9h688S+baPbesPhi79Mf8DzfhL/es
bHouIE74y9EPEd/2R6nVhM/cdlbdrbenD6TkktMk5Qi/+bfAFxSVw4TfHP3M
GrpgxTdF+M4XtDhp7VzQDzduf5U+Y0L4z2Vq9ry5Z0/4z/E99L+FSJ9ZSfjQ
XyrZDN7f1g9DG5MEQz1IH2jEfenHORGEH53Jy56kGBm2n/ClsyZ+Ucw+2Q82
R36toKWTualqPgtbBasJfzq+l5Kk2xTVgvCpG8V9Mf9ztx8WmTZek+8n/Oo/
JOCE5Wwfsy4Y38v9oyKr8HPCt/5xh83VbRH9UGauK+D7P/zr+B5Ze49m7k/p
h3dGNjOzyqQvFP0cq7/gcKWdYa+8YYGFFekfRT84HNrpz+fSwG9z24UuP9Iv
is/hjZwnHytJgzg2md5TBWS+KT6H3ZBiXKBNA2qReBxlrJ85rxSf075ilXLN
DRqsnXcu2Gol4Xk/tuKIQorsv3zxh7sjL3TV0cBRVrGJTZPwx3/S3HTjsDHh
j8fnyDwN3tvTT+qgfyv9rmmfpsH3lou7Am8SfvnNFuG/h54Rfnn0o8Yq7Gkb
H+GbD5CYFWkQ/w//Y2eGQgThn09ltQz3Sif880xe+6aTMZU7CB/9Jo8EKFYb
gB+eURe6qkifrPYiR8Z/f8JPj35N7uOrzDUgfPWxjsIKKVYDECjEa+g5S+a4
Tvn0XhwQJHXa6JfZ13VR0fcJn73E7DbBUO8BOLb06/V9m0jfLPrRJq90/+Vb
hr/u2QkzeqRPFp+jqsS13b50AFrZc8c+PyR9sWjHr/jhV72xAcg0P3f7VjyZ
r4p2qG3xG2SWDcJHda1Nqu1kXirakfze7skNjN9DXFj4ecg8VLRzQtDmY5MJ
maO64pE1/fnrQUi3EZiiMuzsd3ujOuwyCHv1Gm0Paw1CYIHjHacgYifawINm
F0vqyuW3xvWcyhmEbxA49vn8IEzOMUleljAIp4PiXqx1GARNedXvMYXEbqq7
Y4ZCHbF70CQsRbx/EMZncne+8BqEMFuJTaqtg/DkdEMjW9QgTMeymzaOErsN
u/ISOaeJXT0fH9de3iFY+WXg1pXMQTg2QA2y4hiC7Beae3tqB+H9mrxGNuEh
pt26cTPjglVDTLu6OvK7324fAr2Js93HBklf8XRJ9odCVlIXj3brPvIucj4w
xLSr9sIr20h/CELCJK7JL/u3z7jgu4mvsuUQTBbLrt+w/9++4uQdaaumvYbg
0Jhai+DVf/uI/VlynOKSGfpeUYmc/0/fsNVRh2yjtiFY804vYabk3z5hlYgd
LPzsdIjapdsw9WuIOW+V2T/8i66QvYHU2SsoP+tSOUeHjUVHpycZeiUefQrZ
WnQY9NDhva5Ah9XFhTdOmJDrnrK2BxdfJ9fH37yv7XOmQ7Se9sqxo3SwnxsV
N2hHh1uvAk/YXqJDFTwZuO9Grusu6jT64keuf+AoLHSPpoNGw4D7r3sMP+zN
1iwNpYOw0K58Bx863E84eOZDErk+8ztmy5kscl1n9MXLLdUMf088+jPLsNNA
3+CrXEyHVJ/q7Y65dJDewFVd106uR/Q4/JntJtenmo1NKn7S4Wn9SguOZjqz
H9pgqdWbJ6N0Zj80Xj9cqV4czE36pEPzt8pcFhuGXeXzWfjnkf5oXCfThHyV
tw7DhKJyivgO0g+Nq4fUK+VW3WGIj7G7su0c6X/GVXhDUe5Vh2GwFouVVH1G
+p1xjVg9dYArdBjkOGS59NNJ3zSu0mKSxcEFw7DalIv3ej/pk/bYl3R/W/tV
cNA0GVXRuA7xGmvudbQ5wpXjob7eGg/Bylaxv7jMDY49yFlIGXkG0Vqqx+a3
PwfHhkYhc40XwN1dMW+27hVMWF06xh/oB2b2pzLGy17Dhbm/n6WMBIFe4UXj
QOMQsFugs8c5JJS5HlpsE7Rv8g2Ia/iYvGUNhYARP9bfGm8gQIhH6b1oOCwM
zOW3CYqArNX5quW+b6Fm/bJHfmpR0CV17+CY4Dvw+2T5K3f0PXDs3n14qdcH
OK2YbTHsFwPBcy/eNuH9CMedKvV/hsSC8bxFyqp5sfC56Ja322QcbKG/bbjE
Fg/tUoNyvBqf4He1oo2n8ifg9DZsdQ9KgDl+fK9L7ibAhNDzwamxRCi9G7F9
LCMRRO+wed5S+wy1+24YSU0nwXy23cG9AcmwdPD+6ju7kyHtrexyGE0BsXid
Iyl2KRC5yXLD+31pcEbvFP/8z6lgUGn2htUvHYzS8iLX6qZB9eK57+VUM0BB
P+xL5vE0uF4VJZmxNwNCjCou2Xqng3PynDUer76AaJ9AdlNVBsw45M6vHsyE
V1Ynl8GiTEgP3vvDJTgLXKYOJ1euy4KfrOFmH9S/QoHCKIWtIAt2nOdoKR3/
ChKXpfWVTL+CTv03tu7AbLgTZl3hMDcbrhx8JjmtlgOTBRqeOWHZcK04ad78
sRywGlinw6WaA7aabd2Cr3Ohh5d9sTYlB+zK5+aIH8iD0zId1T4PcsFee3Pw
ltE8GN93sr1vFeM65bOMjH8+RBy03qH6NQ/WPgy337ivAPQ0Hz4NOpsP9LXP
s8WHC4BH279zajYfEgrvcQn7FgL/7VyppWsLgMZ9MCHzayFQdSJcI7UKwNf3
htRSeiEk7D+5mZdxn6pGoeTcV0UQvDFK6I57IVTwOLT1KX8DGzHDFMrmInD4
UtJcN/AN7L6rDZ8qLYLBZ5S9sS+KwSl/x5oGi29gaDT1/gmUgKufuIEOTzGU
yCwSMO4vgYTTH5rr3hfDCoGnW2Wel8IUf3XEeY0SODb3IvsP+TKQL/h1eZxW
Ai6TqvVpPWUQZJ7h7OZSCm9+OJ2x9SgHloX3X6/dWAanHLquColWwL2wzj9F
RWXQzJ7gNXK5AqblVE5bmpWDntvDuML8CmjSpUd5sVdA8prUhy+FK0HWMy3M
6lgFCH2hnzSxqYSVD/wF7ryqAFp8m+Lb5EqoF+k+plRSAZ70A2c9hytBpZzl
+iqRSujileLTV62Cossp7TwWlbAUblwV8q2CM65Z1n/SKkHhx+X4yqEqmIwo
mB3iroJzHy1GXVSqwX+XaCLFoApuDgtxg081HFb9+qztfRU8+Gw7OzRQDQsL
Pj1r+10FDpyPynyUaqDz63gCRaMaLrTvt5N/UQNZ251mh/yrQRVSppv7ayBm
xTnrP4z7+Ne1Gtgq1sK7B+7s/PI1UPUy/gX381rIrT1BlXatgWtLBpxe9tZC
6/pVuVotNbD05eprq+TrYO64XNHVTbXw/vUCxbcedaD+cUgo1KEWxBP1M8S7
6yCwa8SttqQWXI6dXOq7qx4WcnhqLhatgxq2tLVz3euhcKnRZpl9dWDfbC61
J7keOjqvvQ/bXQcc03IZ4tH1cPCTFv/1F3WQyH9XKJSnAXoUm5WzGXZrTk58
njnbAEGpbOnLZOuhPraMRzuxAS7G2BvYPqqHb89OygfObwRYrrSyoa4ePk6+
2N9zqhFU6CPHDq5j6E30dIjFN8Kx3SMxmTcagN+h/7gORxNcm1GQ2lPYADEu
r8Pv6TdB5sYbovlCjbBiq+nDoJgm2HBA84SBWSNc7vVcnsDaDMHNl5MmUhoh
aY21S45uM+xtuP8wiKsJyn+fdcl51wxz86SCjho0QVFnIqTMNENniB0b/4cm
iKq3fBem0wKtVmfim6abwKz18beHES3AHra1Ml6zGWbsk+1PTLWAWlHw7heB
zWC7XqND7HArfNb9vdh5uBlyLL/X1oW0gmrN952OSi3wPXv6ntNEK0yn1Ba7
e7bA5EfhdPGDbdDJGVYe1dUCpdu1nOMC2qBrH59Y+bZWeFzUzSk70gZiJglz
5j9shXl3VMbC97bDQ5rqcZ26Vjj17ZMVh087cBldGQtf1wbeax8HGdLaoehz
41rem22gpu0pWi7WAbvM7xe7P2yDszuNu6TXdMDO5ubzBSFtoJJQMRqwrQOU
XIqPHhxrg+X5J7ukT3XAg2UTde2q7dDQu+9x6qMOGFnI9e3hy3a4c1zeVj62
A1xsuDbv6WuHhXwKH5IaO0DW++CauaId4BDwi12CrRPkw9gsxvd1QM31rPAn
mzpB/+KnSwNWHSDg7+nee7wTAvTe7h/26QBpbzE/ubudjH+/cpZ/sjpA6jWv
wd3ITrAq/aKxmNYBy7/PM/lS2Qnz3J9wyi7uhLblmc9Gpjrhi+LoAmP5Tnh0
tMFGSKILvNonTvud74SFAcc4ZTW74IGNz1SzeyfcGd929KAt4/fR2o51yZ1Q
Ymh7TCeoC7ID9cLudXbC1KtrdocLu0BA3i6ewtUFHN212kqjXXCnaDu39vYu
mFLy61i3nAILHXcoF5/qgnyb5V6seymQNCK5RdOZoTcY9rTWnAIPXEynmmO7
YKH8wFt/bwpcOdIdeqOJ8fuZoZ5jGQx5uHi+2nAXbNpRMBZTSYGEunKJuQzZ
Vu9KiBVDftTp/mxEiAJ2mx4eN5iiwJfZF9/DVSgQ8GOmcUqcCkt4dweft6BA
WFXzYg8NKjzmufVqy0sKuGcIswlfowJ/ZpzanCwKmIyf3x0YQIUvrzfVtfdT
QGDW3FsgjwouFqoxhYupELms9s29ISpcGtZWTFGggsQ9td9UwW64eG5aKOEC
FZwmxeaBYjc8yNurmOJJhUIHvW/upt2QKrQ+pjCNCnT+CeUa926Yt5K1rr2b
CjPj/nP4P3eDRXNl4gxfN0yJa85Xa+8G+iPFjnW7u6HurFH+Vc4ecHj3a4uu
STeErV132m9LD0hP/TT0ZNg5nBUplHCiB8a/7v9YmdwNtM7m6MK7PVCi4JKy
jNINNlrLnta+7YFUy5xbZgt6oG2eUWxTeQ9kaX+fyNrZA3K8n0QbfvRARbT1
C9FzPeDkn3S+YkUvTGV0Dd53Zdx3LXci60Av1BUtf300pgf66qbDvS70guGD
o5prSnrAhPfFSIBjLyTLnnzrP9kDpnsX3rn1vheWr+PwFljVC+fkqXYnqnvB
uzhS7oVGL+y/n50m+bsXxCWUX4ja9sIS/vf7f4r3QXLyPafI4F5oMx1UzFbv
A8M8Xl+54l54tbd9kfOVPhB65HW+4j+8PRYtm1T9+qDpQUbupZV9UKcnkzjz
tQ/e/ZA9yKXRByalu4QS+vvgMXXme8z1PqAWfT9usqgfbA8KZusF98Gxw6es
+Hb1gwWtavXc4j5If7ly/PPZfrBia3+XNMF4zoUXxwwe94O0yVWKyrJ+8J72
tjsR1Q9crabRhTv6wWXgcHRhTj9IvLs4eJ9xXwln2XGTgX44NJx8ROlpP7B/
mGmY4qfBgw8nmtiS+mFjQ4es624aJJtNGhd09IMOe4636DkazARS+D24aXAp
Wbc06gkNjhxa0XtKlga24/4d0nE0CPulnyZp9J/+iM6xzw004FjRnTDzlAYO
4/Wdu1gG4JKqdUxlEg3sksvK09YNQFPngdKoThqYsN94Jac1ADppBXeceAbg
kIBdWbztANiO/BZp2MGI4wVOKWYHDDD+v48RLj80ACI2Va69cQOwhO/295gb
A/Cd8+Frw8YBeNfgS38eOgDp6/ofl7Aw4vHQJJpd6QA4HdC8Jr+eEaeaV/ec
+smwfyHuzAdGHG4frThPbfUgcPAVrFl6YxBEhqM2yBwehOykloH7gYNQFmls
s+rmIFj1vHHtzRuEB+dEPy8MGwShJeabNYcGYbtI/Z/ZskHI3SdTFi/AiEc1
283Gfw3C2T/vDi6WH4Kku721fRJDMJOwOu+q8RBQZURP3pUaYvz/nsEBFkPw
8tUAt/HuIShZ2MEq8R/+Ew5/Lv3zQ3DONY7x/CGQjh31P+oxBPTiZuXWvCFg
0VfbrJk2BHe4OV7JDTHiZtivfbBniOH/EwNPATrErFG9vm8RHVz5eVbQGHGn
64F+SVV5OvA09WopGdPhkpl7l8oFxvWQnHsvXRhxVkGTpKoXHdg3/xSjxdFh
t1EZp1oGHWwdHm7c00iH9b+/UjT66NBXzC/ryjIMtB+DKj38w6AiU+pwa90w
CATqKtWsH4Z5zpnbHfcw1mujMU1Hh+GKX3h0JSPOmj7oKtp5Zxhaop+uXeky
DD8NysRoUcOg+PAbj0XcMExFfY6fqBmGgJXnziY2MOKx2ul0hYlhxnckg23z
5DD0yZ86m8iQr6XUhPsz5OY2+WK949nMut7nyR6ivgbZsOC0d9pgWA5wHchP
G3TIBlbjtEmXwhyg+KndOzFdzKyDLMy56CC/uARY5K36d80pg5GQ2EdOqxmy
23wFR/4ycPXpZPkhQeb7Sq/6mUDZWQ0XuR3Z+e/VgLDV9sY+z0ZmHUn056Zr
G4MawXH/mamq3c1gbz/HtSS8ETbxr1DOVm5m4ko+XU5v/ce6mXnzRz77/0w+
6mPmLZMpp8U6X9Pg+rIOilfbUeBcs+ntgMZx5hz6z3o3FE2ywhRXyZnm52w/
ypxH/+GIeNaNbcbMvhK8fkBr5tB1Pl0oFFB8tzaQzDGPWxwQOiIcD5IpQUqq
5z/B8y1wclgnHnZm6TpvC/7EzHvdk2MpjXIZBKrwUCOb1CB8b/rpNnJvkJnn
aK4+qWupRYeVFb6NbCJ0sAl9OZ61j86Me7/Zz5srOzQM4h3vH6aOk/+OxR8W
6vV8igPn1/dpfRPxzD6F1R927F6q/glO2T6r3v85jslTclvE6pnZpThm34KF
zoEqhdg4OBVvqf9zNB5sY2kf5NjjmXO4Epz3sUts6YaV5ZwHfk53A5fbr5EA
hnxuZf4tsz/dzLkka7M+ccgyvk/8RcGOQYzfLaayTlgyfq+451ger9oN6iHT
C+8s6mHifh9yep+ULO8B/Y3fvijs64bs7SGerPw9DD9FN2wYYHwPsmy26Hr0
Med+/NT6zb6Z8fdepeEM33WWPjA9Npy+PayPiYuck0qUPhPdBzGe8xMmGL/H
340sjWL8Pu1pWholSYNr165lab2lMeds+A2wxlFiaRD8TdqKT5kGd2IvPRdI
I3MP7Y8fnaLm0IBeuLy2nfH7SwurmErG7+6nnUbqSi1h0NpWsGXUGmT0XHfK
1NnBO9P3kp2B9uCmZH4r/dx9+PhNc+2l0AdQp9vuxG7wCGQ7Jnkyx51Bw9yJ
+lbnKXj+sHqdfMAN2jMFQtes8YDrzmNLTmp6AntxWcTBEC+Q41dzcZx8DnA8
RFdY9AV0izrpsAS/BOOzBgbg6wNRkQ15Gw/6wmvaZu5Fgn5wIkHA/e13f/g6
0cu3wzMAhMFsTpV/IEzfTc3kWBAEJuFVJm9Dg8Fj3+5zL3KDIZ/mECj/I4SZ
z1gvva6hUuMN+Hi9Heb5Hg8fWb+7m6kngO8E36ONnp9gzT63l0HjCWBsp+i8
TToB6i+c20YLTITzzRGi2uUJoPnuz+6VB5PgkiJfgpVVIuQOvlLRHUsCi5Ab
6q4LkmD3lu3qrq8/w2X2jo6oD0kQd7lcO/tAMly7oHajQOMzrE+4dPLnaDLc
+Ba7oJv2GV5PzjWSCkiBW5uXhbG6JIPgrpCLJvtT4bbH/d0rN6TA01vyNn4j
qZBevdpUpzAFCltfd6X5pcEXWddp6wupoLhyF21UNR3+3JRaH8qRBrce+Bku
Hk6HfL3tIh4ljL9nElrnPUVz4cGlUIdtIjnA3t1V7XMlFxQcFrbWmefA3Ahb
lcCCXJhyu6Ngn5YDHBe44sJE8iApaPC1KHcucKwPXPH+ch64h/xQK9bPhcGf
3nvf5ueB+qfzUVbvGHLK+vho4XxYk2hzTGQqF8pdVtRF2eRDR35bQubBPKjQ
+KQam5cPyYX9Zyx9GXZF3l38sLwAvL6Ncwn358GroWDXSOsCsCiZTSyUyweH
Lz6xYbkFsK+My8j2cT6ceeZeE7ysEMQqBHkkGvJB9ezDnwFWhcDqNJG//2oJ
RN7OL750oQyETHdzzs8pAR0rR32d9DJQkxPxquUvhTarN4FbFpWDHdeMSOi5
UrhkndPFY1oOkS3tb63iS2HSmrKWlloOTTFfZfawloFy8v1ECmcFrL+sNI9f
pwxuKu2V0ZSpgBN7xZ+3hZTBF6WjNWmGFRA2N+Ri4mgZ/CgU0F7jXAH19Q/G
7iuXg3yRxNjzuAqQ8JtTpOdZDle1e6z/NFfAs0Oi/bs6yyHA6GSBEUclWHEe
PvNYqAKq+5erFktXgvfFBd+uKlUA15WWrO0GlfBNWVjf5GIFbHugJeT7sBJm
l2+gHfOoAAOvbOs/HyshuAma+s5Ug96e9HyjdzXA6+08O+RcDfvNJx7H1dTA
Pc1yibGP1bDdX0pjzmwN0DmWqv+srwbx4gsLtDfUgqVctDcrSw2wOeq88z9a
CzSzve0862uga7fCgZ7btWC3eL2WyJEaSLBv/CIZWQuTql9819rVgJdMroFt
VS040UPnywbXgMmVs9Vp07XA98r55r7CGtgRP60+Z10dfEhJ5dUfqYGfN9Vf
K2vXwU7joDtmQrVQlNIj4HyrDrqmV+5yVKqFO/N7lLPD6+C22LEyn4u1AJXb
vFkr6mBdcu3jOI9aGF+57avCVB1Uap/YW5xcC5E2MnQ7iXq4NdDwh9pRC4ZZ
W4UTDtfDtj+RrWzz62DOqy5xml09DPHezBDfWgdvrZ9vXPmmHvLluzrEyhpB
aVdmda55M4jdWGRgO9kIqn0LlbNfNINdnFJtqVgTqPuci8nMbIaKAWutNQea
4PD+BOGM/mbYFThEv2/dBPtufzZOXNwCQUfM3dt8mmBPQur7aIUWWHJr51Gl
rCaQuGpdFnyhBfxEdRTe9jUx4/YVWRbreBc1Qz2LfJFDWgvEN9XK2u9qhuDy
oyHnu1vguKWb+YBRM5xaK3rsIF8rTM6qBhu6NIPQ7R6OzbtawddruqY0vhlq
qz+mLDRuBV1B7WMHm5vh2u6WVTTXVlj6Krw6l60FFofMc8lJaoXa5VM6Spta
II5zx/eAjlaIdxsQyT/WAtvv5PJZcLWBO0trj8btFkgYP7p5z/Y2ML9aFlsZ
3gI7zSnqXKfbwLjOMM+orAX8R2tFy53b4PSugcbRyRZgsSsceR7XBucFChc7
r2D48cgi8GhzG1gOh2mKqLXCB++FhxbPbQcnlYoPSTatMLbRtKZUqh2iFqhv
1fVthU0HLXc66rVDyxH+5qmvjPuH11zf9qAdVvJseBdGa4Uroh5ube/bwagA
bh5e3AZuGlPhT2rb4dNUmOWfPW3gP2eJ75bZduCP0HOOM2mDkqDL2y4KdMBk
i9ejuF9dwPKgI7apmQLs4wX8zrwUCG03f7VlhAL83H8CDVdTQFXhx10ndips
8rt3ZKccBerEt6vUCFFB5/x7bwFNCpwtKbq8ajMVHCxum48bUaBnVzKvhTIV
Yj5O1tTZUuCc+axQwnEq9EktrUx7SoGGs0Eev8yosJ7WduZNMAX2L391Xf4O
Fa50at53S6TAB5/+AgcvKiQ3pIfe+MaIrwX3LM+IoAKvmn2/aTsFLJYrHviZ
SgWrsbZsvXEKpFN8O6XLqVDTRJPSnE8FjsuH+00pVFCaeb1ZVYwK6tkGp/1+
UCH+1M8vCtsY8Xf9V6Vi7m5Yn6FzZKcaI44fXLd6ekU3vPP+zSF7igqDT6Bj
3XbG+cUiLGP7FSoIrTvx+qhaN3xJ8/eVc6aC7KGVO+wNGXE19//1YKfxUO/v
G8CpyJEiS5RITnWyHEkdqehCVGhfLXVCJbsOKSHJvrRoQUJJtiwTsrTYyb4O
MaZiZpjNbJSiUv2+/yf/R/P6zNwzn++j67rfc8/fOG0cR//jdmZcYIKTtHHc
vIRwv/0iclMEE1H/XmbaNI8jcGGUBesBE3rOZ6+ceD+OsAC7NRJFTHx4Mvv4
3CRxLor8b3U9E3fVNttdkmAiOEdad/s7Jnal+MhHr2Di0uPbrKNc4j6NP4Vx
9SysMGQqZV5hw1dDBw2DLOTkpxsl3mQj7SRVc47Hgu4YqTXyCRudA/opRuJs
5I2qNPuVsyEZq5d5eRkb6hnv9U+3sWEoHqlSpsPGozRLvX0f2QiY0ir7YsqG
zGonScMpNiro3Qe2HGcjMDt4RF2Cg1+LVUOCPNhgCCb/lFjOwa5t5wtrQ9mw
NjznxtPl4JbLC+r8JDZKQ4ZJfaYcMKT36+0jnC994Hd36VEODPzMRPfq2HB3
6Lye5MpBwpHwd6Pv2KgSWcv6B3PQ8HDu5XIdLgI/U84zXnFhPaYl62/KRcYq
z8iSLi4+nP81Qz7GRY2srVwInfA5n0zT9yDe/70z1foL4eqi/SfvhHIx/SLm
nuIfxB7n1T40lciFjGtX/MjKCRjo7TpyuIBw+Ur5iDz9CZC13ZzK67gwuP+c
62NBOJs3/kFpkLh3zzR9q+0Elqx5fjWIcPvRiImyXx4TIGmQ40fECD/PRa9o
vjaBo3ZpuhbLJuBpFCKIuzcB/Zb9PirmPGjqHv4tlcfDtKjcPuYED0sCCqIb
3/DwUkVt16wnD98bF8iF9PAQaBax0TWMh3HZfx8YjfFgkXP3OTWZh/ZVcrcm
v/Ig1fPtoXURDxUebssKpPkY2CS1vLqBh4dBqjJn1PnIGqjWMqAQbj+wzkfF
gI8LWztzswQ82J+mnO215MOcev3l8vl8GG0aa4m040MGCYY3VPhQ35lYbeLF
h6YwMTdrgwCc0GN/7/MSQGan2YXVlgKQMtwp30MF4DtY5qTaE/6dW7es4L4A
5OJJb5ULAuxaaVxvmydAlUTalsRI4nvGhzwlqwTIst8tJp9KzDm4KJf1CHDj
+afWW8UC4nmDGpzGBPBd8OjOombC26kJXrIzAtjbWdnHvBdA+022SrW0ENYT
qeULp4jneaSw0VWd8HGQUC5aUoi8sOtWCgZCJASVVsipi7DZJzyiZKMItyKO
bEncJAKLmnn5hKUIUYf2rVW2EuFRmNvP37YihNkLs1P/FWG/MGYy21OE0DO3
12lcFBGuzxuzCRUhxFM/NytWhNK3LYNT90QI9u/7S+uxCGc3stuSc0UICPHN
Kyoj3J0uWW3yhjhHK2gZtIvQJLWueKybmE8oe1YxSvzuRcunsQwRTBNCjRNM
n+LXP5bGCRlZOJu6zaysKhsNdSnPX1vlIi5n2pJilIcIG6Em89MzFJaQrOfK
8mE9aJ4km1aI3irXAxobi7DEKfmPbZbP4RqTFOJV9BwkJeNnajPFaLbKq29V
LIGcA4tRakM482NSTW32G0w1/XPWKqUa5uFPQmXHq5DlZjCSIahB9R+sIT/N
GixJDqRPadRha4L2BopjLay/vT+i0FEH2/gtOx8dqEOMg0nzZv96lNdcekUV
1iG7S1xos6oBn8SXM2Vu1YOx4YyjV1sD3Nd+yT7ydwPGS+JMAv0a0duv43zt
cgtk5vmZJqq0IaNlZB5zWSvKXjSahDe04VaBnvBoRSvM/S9Puni248rtkOGm
Y23oMdR5ar2sAxFnPGTxpQ2mUuaL1tR14MYWW8tX99tRPGzr99OtE8mLLIM2
be7A6gKf94MKXajp6f5R2d8Bvxvc2exqYi/tspA2pPWCVJqn3ryAjPEZ0oGV
xF44aW+aF2tHhufD868XhvZhTXyszB4SGfPKva1ne/pgvTPCRnx+Px70+FM5
q8i48CMk7vWJfuylLi8f8yEjoPFDiFthP36PV98eqSXjevw2PxXxATScL749
ItuPwPdW5g3HBpCtYZVuZjeIfbstDI53DWHz5qjc2GeDCJT8Y6ZyNQW9tUuH
Br8N4sG+a0mKlyiI277tkJ71ENKybHku7RQ45/5WSng4hNBFiV9I6sPYE68g
NjMxhOPfw6hTvsMwZvvLntlOgfp/mg83tAzjZEHjrZF4Cl5fG+SeUqUinn16
0+kPFOxeZqwYTexZgwopmhO6w3hZtWA6u5EKU32fk9euDkPaTz/2tfJ7/Dxb
oK1VMYIyLSsr8R00KN7gmhQvHEXMb+3cu+dpOK6qUL/LbhQWq5X3rbxDQ3/c
peGp/FGMH3bJS31NQ7DzW6fCuVF499baKIzToL84t9bkLxqop4KzQhfTYWwn
lbLhIA3aP1JLxwzpcE+UrNa5QsPJPPVLxo50lNY/0THIpMH33AJRXCwd8pkG
h007aLjgPf28r5SO+6SFxx2madhrk3Fv0Qc6NhdcyQpVo0Pa6LnudgkGPiXH
mBTvoiN/8+ogRz0Gui9uXj3hQ4eu2deQoBMMNJldPaCXQsfdU3pGN0IZoP5y
bg1uoONDbFvO3WcMyHNuqFN4dIjFaRjdIDPgXn+k1kSJAamH1JCgHwyMxFXm
F+0g7nk1E+i4ZgyXQk/7absy8LKoN8WI2HN0XbKiSu4w4Fgi4y1J7DVixlHj
5m8YmGgqmGl7NAahuMTNkXEG7DlFhuEtY3ChMUvGvJmQ11FdlrmV6G195oh6
ChNVTWm9b5xYGN9EbXRqZOJg/vr+rlgWmnhNjoUCJrrf16hRSlh4fSK7/Jcy
C4Z2p4upwyzUbB/YcNychYR/S9QoRK9T+medyj1ZGHi+uL9Liw0pDYW9K5NZ
mLfvYu+bQ0SPLzUQl9fhYG7Bo1J+B9HH9YeJPYyDMJNfYY8/E31LWtFgG8rB
vG2VdQdUuShW2HhnXgEHvjWrh7+bc0GaTIwseccBud2kM8Od+PyPTJkzYlzo
pZbqWtzlYu6FwrtRohdDi6UUUxgT+Hc4vbs0aQLBF3+Lq0rz0Lqtxz6mfgIX
5vaferiRByNK7hVHPjG3Z2atsh0PxSV/6WxXJnrPdtbhTigPcadsfwhs+SgM
W3LUIY8PY2V584/hfBwvfTdd18OHsLcjppPExwJGWuK6GT7ymnWda4aJ13dV
T2PViV6purm9eIEAe9s+lPCJHhP7tCNh3m4hhG6+a5W9hBg/ED8831cI1y85
je73hWgvGtKUSBeCFvreqeaNEBW7O35JtQpxuNfVS3ZMiCx6DVXmsxANq74G
OEqLQE78uCMzJAuOQSJ/IgrxNSN5Z/P3HKyRtOAeeJSHFYWH9kxcegZOwoOT
gbsLsKNy0b4lnwtQqCroyZosgnPD20MGPiRs6c94wt5bjF/NV+pq/YvhaLR0
l+uTkv//X0L3r+RB9501uNa8s9AsvBqjHfcONiTX4vvemPk59TXQ3VPwcN6l
Orx2c/lbQqwO7vkyi9do1GO2UMpuy+M65Mh4X7Nsr8cR2u4evx31eBtikHvy
YgNICtGWxR/rMT75tdtPvREzfRqVfX+1YP3G4JUpja1oftt/YktLC8iMzuXR
Xm1IehU1m+bSipD7asr+yu0ISx8ck5Fsg/Txvjbb+nZcuL6uJzi7DQ+UI4ON
PToQeExBYsaiHZLc1HElpU5EaIlt/2+8HQGvS/eKajqRL4h98yW8A+2puu41
rl34Z9ow0PJlLyIy/2lxovaBpP6kVkeqDy3WXQfXbiBjndUiCXnbPkh/Pkvl
hJNB4jX6/Mztw44/STtyKWRYSHb8Fsz04ez7vKuOf/eD+0CjfGw3GUGqx5IV
w/qR/rTp9kgyGeFjpfGNg/04va7y9gibjKubGuy9dAbgmX8+89x1wtU5OYrR
M0P4UZ1VWNQ3CDkXj2GODQVlW7vWSWgOQb7aQm97BgXe5V8yTvoOQVFRPfzm
NAWWq9+cq2kYwrdA+5vv9gxj21U1f20FCuqmvu1VSB+GTdvKnowzFHgEzNXv
mhqGx033/SvLKFgYXbzU35KKPLNjKpkLhhGV3bIsJYWK+awPugbHhsHuN+sr
FVAR2mbf7H5zBE3zShYaatEQKDZ3iz0ygpyD9LjOwzQUKQ/xA/RH4U662Ggb
TMPi5PTXywkXqtjKW3zMpiH3a7paT/8o8pcqBJ7oocFw1GK2TZ6GNcrqs22z
xPnFicKK7TSE6d7QMdCk4/DlhQVFZ2loOnRKMcGGjihRoVPhTRqEDUaWrIt0
jNxL+lJZQcP0wt4HGx4R8+vVBrpGaRg52f7Eu4XI2Qsp7jwpIud/dn/KnqTj
BtNuRMmADmff2y69yxmwta5Ms3ag49PX0tuT5gyYPy7Jjo2gwzV+q7ekJwMH
NSbj3xXRUfE5yEc2kYGLx9Zoaw0R87mtL+VqGKiqSMuOFWNAUr9vjQSbAU2p
Uo9pLcKvrca7RLJjyI9cJOt5hEHsyWfjOgmnWlfau/OCGbjPS1yWSbh0iZIw
83IOA7qXw9+6x41h0ll93ZJeBvLlB7S0XowhrbjMtMOOcBorXiFhLQumMef2
iBOO48w4fCbtY2FOQUYKJCbijhmqNvsTuXv7gHw0hQm5Rr9ZcjoLVeF0s4F5
LES9dC6mvmXhpY6bltbfLHC+ORRTBSy0R7NaI0+wYBB9epasxCb269Kb7Oss
XEhTVG02YUNbQzX9SCELt+p1P5POEW6b3hPTqMRBcWFzpdxLDgLcGmTOEK4y
Xd29onmUg4Mrxv6U8OCgyU6PF7CQC8Odhx0LEznYscI0ad0GLrTHZRts6zjI
cZ6/suc4kds/Va2keUTebwoI9g3hwuhwj3ONEuGbFktrhRwu9iPzyeXj/5fn
r/oHuyeQvz5Sas/1CYQVnzjq8HUC8nEV99UKJxBglPucqsZDCI+t8XmQcFPd
V2l7S8I7TefJXeI8Ij9nTAcI53g/Yofn6fJgSJu9tP8+4Z+qzImAnXx0k+ZP
Zd/n4+y28kfnvPkIW+G7ZkkVH8umvZlHU/jQtd761m+Mj9ai9boWTXxQroi5
DEsLEPY0VsJQxEewl8ZFYwMBLN7d+U97hQAr1qaI0uwEkHPibw7fKIR+1ILF
nnZCfK0xCok4Sfhh6daC2lAhqCsjWyKjhdBM97JSyCNyPbBPLrpUiAfrM9ku
PUKQFN/y4z4KIR2w4XPlVyEekl623pISIbCl6pcU4Y7/Ache0zA=
    "], {{
      {RGBColor[0.368417, 0.506779, 0.709798], AbsoluteThickness[1.6], 
       Opacity[0.3], EdgeForm[None], 
       GraphicsGroupBox[{PolygonBox[CompressedData["
1:eJxE3WO0LMnWqOFdlUahbdu2bds4bdu2bdu2bds83adtu2+83xtj3B85ZkbO
nLMicuWqeNY+fb870cbbr7xdd8SIEaPcPGJEEuKEq4wY8d1KI0bcveKIEZOG
cR6OIhxvhuvfh+v3hOvfNyNGXNmOGHFFOCYJuSze93a454dwz73hnsliXRmO
J9YYMeLL1UaMeDRcfzfc82O4575wPnnMV+GYfM1QE45vQn7KEKcIx3fhfIqY
r8Mxfrg2Xjg+CdfvWTXMd+URI54Pfb4IvdOQnygcE4f8ROH4ItwzaYiThOOr
cD5hiBOE47NwPnWIU4Xjh3A+fYjTheOXcH5f6JmGni+Enm+t6bomDseM4XyG
cPwW7lk0xEXC0YZ7Zw9xtnD8E67PGuIs4fgrnC8c4kLhqMM9c4Y4RzhGhPPH
w3NYNsy1H87nDdfmCUcazucOca5wdMP5RKH+9/B8HglzuCWM/w3nT4fz28L5
iDC3Z8L5VeH8j3D9sXB+TTj/M5w/Hs7vCufdcM9z4Xza0G+acPwU+t0Qrv8d
7nkyXL8pnP8Tzp8K59eF87/C+RPh/I5w3gm1z4bzmUPdTOH4I9TOH+J84chD
/oFwZOGeF8M9v/BcwjFTOB4J14tw/eVw/aFwnofzl8L5E+G8CuevhvPHwnkZ
zl8J50+F8zqcvxbON+yMGHFW6HF2OF4I13vh+pvh+kvhvB/O3wrnr4TzQTh/
O5y/Ec5HCufv8nMf4TvKu/bumr6Ln4XjrXDPyOGe98I9T4Zn/l145tOGdT4X
rrfh+hvh+rer+bP9NByvhevDcP2dcP3zEfah75exN+/pVzHyPv4a1z1zOJ4J
tU2ofT3UfhPGU4ZjqnD8Ho5ZwjFrOH4Ix7ThmC4c34djmjj+Lfbgvh9jfvpw
/BHrZgvHz+GYIT7rn2Ke8Z8xP3s4OuEZzhPivHzuWqFvOH4Kx18xP0c4/o5x
znB8G+c4dTi+jmti3v+GY65wzD2Cpkb6/hPryP0a+s4fYhLy38UerOfo8OXx
RPgieTIcC4afxQLhKHlfwn0LhPyC4RiG86VDXIbf6XC+SIiL8h0Qzhce4XgQ
zpca4X11x/xi4RipY92y4WjD+eIhLhGOpmOe8cgd88uFY8zO//26jAiv8Iix
OkZ+hUbpmF8+HKN2jCvwXRXOFxrhPHodey8ZjtHDefjRjgivz4gxOkb6jtax
jtzYHXuHV2rEuOF89RDX4OcazrcNcbtw9Dv2Y23jdczztTBFON8oxI3DMWE4
XzvEdcIxQTgPj/r/xpOH8w1HeN9EHfPr8jPrWPefcEwSztcLcf1wTNwxz3iq
jvlNeG/C+ZYhbsX71DFuzc+wY35TfpYd42a8m+F8mxGuYZyO62Nt04XzzUPc
gvexY6TvtB3ryM3UsTf143dcK+tJO74/vBOzhfPtQ9yBZxrOjwnx2HDMH873
CHFP3tlwvmOIO/Eud7yX8XzhfPcR3jdnx/zO9O1YtxfvcTjfJcRdeXc75hkv
2DG/N+9NOD8gxAN5nzrGg8KxUMf8PrwTHeO+4cg7vsu8K/N07L0b73E43y/E
/XlfO0b6LtKxjtySHXsfzPsdzg8J8VDe0Y7rPi4c83bsx9qW6Zg/jHcrnB8f
4gm8u+H8iBCPDMdy4fzwEY5X7diD+1bomD+Kn1nHuhN5j8P50SN81it2zDNe
o2P+JN6bcH56iGfwPnWMZ/K+dsyfzM+yYzwlHLN2fMf5WS7VcX2sbZ1wfmqI
p/G+doz0XbtjHbkNOvZmD1i241pZz0Yd94RzeL/D+bkhnheO9zr+PvM7t2x4
qZYJx+jhl2/TMD4/5C/gXe94L+OlQ36pcIwa7tmsY/5CnmG4tlw4xgzXtwjX
LwrXLubd7ZhnvGLIrxCOscM964a4TjgmD+frh7heOKYM5yuHuFI4xg3nq4a4
SjjGD+cnhXhiONYN54uHuFg4huF8zRDXCMfE4XztENcKx6ThfPUQVwvHhOF8
wxA3CMfU4XyTEP8TjunD+SkhnhyO9cP5kiEuEY6RWVeIm4ZjxnC+V4h7hmPR
cL5NiFuHY/ZwvlWIW4Zj1nC+R4i7h2PhcL5diNuGY85wvk+Ie4dj8XC+U4g7
hmPecL5DiNuHY+5wvl+I+4ZjyXB+VIhHhmPVcH5MiEeHY/VwfkCI+4dj6XB+
UIgHhmPZcH5CiMeHY+1wvnGIG4Vj2nB+WIiHhmPFcH5EiIeHY+VwfkiIB4dj
+XB+XIjHhmNNfl4hbh6OmcP5LiHuHI75w/lpIZ4ajg3D+fUdfcAefla4dmY4
NgnXzwjx9HBsHM7PC/HccGwRzs8J8exwbBbOLwjx/HBsxTw7voO8f5eFa5eG
Y4dw/YoQLw/HTuH8qhCvDMcu4fy6EK8Nxx7h/K4Q7wzHIeH8thBvDccB4fyG
EK8Px17h/KYQbwzHPuH8khAvDsd24fyWEG8Ox37h/JoQrw7HbuH8jhBvD8dB
4fyeEO8Ox2Hh/L4Q7w3HEfTvuG7MclG4dmE4tgnXHwrxwXAcw+d23Psxy1Nh
M/o5fLlPhwVD/vFwnBTuubFjD+77aTVtdU24dnPHOhxxXUcz8aw/WNPza8O1
WzrmMcJdHR2DGe/uGDHUrdEQmOi2jhErPRL6PByO4zBniPeH4yjW3tFJOOjO
jpG+t3esI3dPx96/heOxUPdoOE4ItbuFuGs4Fgzn93bMY7T7OkbM9VBHJ+Gd
Bzv6ifETHb3D3vVwxzxWeqRjxEpPxjzeeayjybrheLRjnvFTMc8e8nSMuOPF
jqbBHc93dA+ueSbm8dGzMeKmx2Nv5vRcvEbNqx2NhZVeiD3o+1LsjUFejhFn
PdDRkazzlXiN+i87mgObvNnRSXjnjY5+Yvx+/A7GBW/FPFZ6O0as9EHMY6J3
O5qM7+53Yp7xhzGPif4bI174rKNpJg3HJx3dg2s+inl89HGMuOm1uG4M+L94
jZrX4zXm/WnsQd/PY+/JwvFFjKz5q7hubPVNRz/ho7arD9jDf+1oI3z3XUcz
YZ9v472Mf+loIO77PuZx02+xjj3zx45+wmU/xDzj32MeH/3b0TFYY0TXiBH+
iHlM9GeMWOn+ju8yP9efYm+s93dHJ+Ggf2Kk71+xjlyna29slXR1GJ76OfZg
Pd2ueXJp1zyeyruaCSsVXSP26Xc1Ad4ZdI24ptf1WZKruvoJN5Vd6xg3XX3G
c6+75hePPzecu0E4hl37YYcxujoST43U9Ro+GrlrxE1fx58tP9fRu3qImlG7
mgkTjdY1khulax25Mbv2xllZ13Wz5lnb8P3dhH2x8T1iXhuGY+yubsNfk3X9
WxfXjN/VTzhovK6uYjxpVw9x3wRd8xhq8q517EUTdbUURpuwa57xFF3zWGm6
rqbZkvepa9yKdXfN46OpukbctFvX/YDv9Ym79sZ903Q1Eyaatmuk79Rd68jN
0LX31rwf4XybELcNx5Lh/OAQDwnHJF37sbaZu+a34z0O57uHuAfvcjjfIcQd
eZ7hfPuO43nC+W4d75u9a34n3tGudXvy7obznUPchXe5a57x/F3ze/E+hfP9
QzyA96xrPJD3u2t+b97jrnEf3rlwflDHNczYdX2sbeFwvm+I+/F+d430Xahr
HbnFu/amfpaua2U9c3Wd4678PoTzQ0M8jOcbzi8K8WLe3XB+XIjH806H88ND
PCIcy3S9l/HK4fzYjvct1zV/JO9l17oTeF/D+VEhHs173zXPeLWu+RN5t8L5
aSGezjvUNZ7B+9o1f1I41ugaTw7HS11/n/k9XrFr72N4d8P5KSGeyjvdNdJ3
za515Nbr2vtM3oNwflaIZ/M+dV33JeFYqWs/1rZh1/w5vLvh/NIQL+P9Dufn
hXh+ODYO5+d2HG/ZtQf3bdI1fwHvZde6y3lfw/mFHZ/1pl3zjLfpmr+Cd6ur
afDjzl0jntq2a/5K3t2u8apwLNX1HednuX7X9bG231fTQTuEax+tac8dw/nT
wVp/hNz0wVq7dO2NszbqulbW83J8xny3zd31ffm/34Guv6PY6sCujsEve3X1
Ew7as6urGB/Q1UPct3fXPIY6qGsde8W+XS2F0fbpmmd8cNc8Rjiyq2NwzVFd
IwY5pGseKx3aNWKoPbrOkXns17U37ju8q59w0xFdI30P61pH7uiuvTHXsV1d
hZsu6eoJvLB/136s7biueTx1RlfH4KATu5oJH53Q1VKMT+9qIO47qWsec53Z
tQ5HnNLVT7js5K55xmd1zWOKC7o6Btdc2DXyt+nZXfNY6ZyuEUNd3NVMrOGY
rutjbed19RNuOr9rpO+5XevIXdS1N/XHd10r69m167vDd/dlXf2Ejx7u6ga8
cH1Xz+GaK7qaCR9d3vVextd1NRD3Xdk1j7lu6FrHnnl1Vz/hsqu65hnf2DWP
lW7vahrccUfXiB1u6prHRzd3jbjpxa4O4Dvlmq69cdmtXc2EiW7rGul7S9c6
cnd27Y2z7u5qMmz1SNd1Y5lru/Zjbfd0zWOrx7o6BuPc39VPOOi+rq5i/Gjs
wX0PdM1jqMdjHfZ5qKuleNYPds0zfiLmMcJzXe2CZZ6PEUs+GfO46akYcdOl
Xd9xfpZ3dV0fa3umq42w0rMx0vfpWEfuhdibZ3pv17WynlfidwkmWjHx94rf
mxUS30XG73X1yji8y+EYK45f6+onHPRq7MH4na4e4r73Y924vO9dLYWhXo91
jP/X1S744pMYccGnMWKfD7t6CB/xP0bhA/b5TmJkP38z9sZuH8TPpOa/sQ43
fRQjPvq8q70w1MfxGvPoJvZj/38r9sOPn8W5UPNzV9Nglp+6OoDx1139hIO+
6uoqxj929RD3/RLr2P+/7WopDPVNrGP8V1e74IK/Y+T7/p8Ysc9vXT2Ej/6N
13guX8Q14b6349z5efwaP5Oa32MdbvojRnz0Zaxj3n/Ga8zjuzhH/Dhx4n7G
Xj1BohXWjc+bfyvErGmimbBPkvgsGeeJTsJHWWKecZvoQvbMJtFYjIvEezFa
P9FGeGfURGfggtESI/YZJObx0TAx4iDeQazN/OpEh/EZIycaCBONkhjpO1Ji
HbnRE3vjr17iHJnHRIl24VlUiXak7xiJ92KuyRL3bzwyaaJdGI+baCB8NE6i
pRhPkvhcuW/yxDpcM36in3jW4yXWMZ420UkYZ7rEiImmT4wYZ8pE9+CasRKd
h+PGTJwj4zLxGbOGKRI/k5qpEuvw0dSJEZOOndiDeU+TeI15fB/fEf62+CFG
3vsZEueCp+ZJdAAemTXRPtjqn9U8nyVcmzvRNNw3W2Iec82bWIdr5kh0Envd
7Il5xvMl5nHNIonWwUSLJkaMM39iHtcskBjxzjPBYP+GecwQDDZnYm/+Bloo
0Sv4YuHESN8FE+vILZbYGx8tkWgg7LN+4t7Pnj9XYj/WtmRiHuOsnLh/45Fl
Eg2ErZZOtBHjlRK/m7lv2cQ85lolsQ7XLJ/oJL67l0vMM141MY9r1k60DiZa
JzFinNUS87hm9cSId9ZL9A1rWDxxfaxtzXB+aoin8R4nRvqukVhHbt3E3tQv
lbhW1rNhomMwzn6J+zT78L6JexvjrRItgk22THQM440TPYSzNkrswXiLxD2S
+7ZOrMMsmyQ6DCv9J7GO8Y6JvsFBOyVGXLNzYsQv2yaaBuPMlGh9jD9j4rvM
eNPE3jhum8TPpGa7xDr8sn1ixB27JroH7+yQeI15bJbYA89unhhZzy6Jc6Fm
z0T34KkDEvdybHJgYsQsByVGbLJHopmo2SuxDn/tn/i8qd8n0Uw8970T84zZ
v/n3DP6d4ohE9+CjoxKtg2UOSfQN3tkg8R3n57pb4vpw2ZGJddQcnDgvag5N
rMOkhyVGjLZ7Yh3zPjzxGp99TKKNMNFxib7BPntlYe5peGfCcXqiafDICYke
wlnHJ97L+LTEv6O478TEPP46I7EO15ycaCYcelJinvGZiXn8cn6idTDRBYkR
K52VmMc7ZydGbHJX4h7Mvn1KYm/+bj430Rns1eclRvqek1hH7sLE3njq4kTf
YKK7E/uxn5+a2I+1XZKYxz7XJe7reOTyROtgrssSPcT42kQ3cN8ViXksdn1i
Ha65KtFkOOjKxDzjGxLz+OW2ROtgotsTI1a6MTGPd25KjJjizkQP8VwuSlwf
a7slcS9hD7k1MdL35sQ6cnck9qb+0sS1sp6rE+eI7+5JfDYY563EvZl9775E
3+CsexPzjB9I9BbOuj8xz/jBxGs4a9HU3zHe5UcSDYoZH40R7zwWIw56ItE6
2Oe5RN/gnWcS3YBHnox5vPNUjOzJDyd6l894Ol6j5vHYm77Pxh70fT72xikv
xIib3o7rZv9/KHEd9H0p0UxY6d3EfR2PvJboIZz1aqKTGL8Te3Df6zGPv96L
dbjmzUQz8azfiHnG78c8fvlfoiPxzicx4qMPYh7vfBgjxnw5zhGXvRjXxLw/
CseEiRb7OEb6/jfWkfs09sZir8QerOfYxO8SvkeuSXxf+B34PNFeOGjGlfTI
T+H4OtFAeOerRBsx/jFxP2B/+CbmcdnPibUY57tEn+Gyb2Oe8S8xj3H+SnQP
Pvo7Rrzza8xjnN9ixD5fJtqOeXwfe+OsPxLtgjX+jJG+v8c6cv/E3liJ/0AO
D+GgMVIdwP7/Q+zH2jqpebzTpO7l2CRN9RDOSlKdxLhO9Q33Zal5/NWm1mGc
ItVMmCJPzTPupeYxziip7sFHo6ZGvNNPzWOcQWrEPqOnWoc1/BvXx9pGSv2b
lr9xR06N9B2m1pEbLbU39d3UtbKez+K7wzsxVqpvsM/sqXsz+/nEqabBI+Ok
eghnjZ16L+OJUvdI7hs3NY+/JkmtwzXjp5oJc42Xmmc8aWoev0ydah1MNE1q
xEqTpebxzuSpEZt8kfgu865MkNobk06Zag6sMVVqpO8UqXXkpk3tjaemT/UN
Jpojdd3s8xOm9mNtM6Tmsc9cqXs5Bpk51TqYa6ZUDzGeM7UH982Smsdic6fW
4Z3ZUk3Gs541Nc94ntQ8rlko1TSYaOHUiInmTc3jmvlSI94ZM/Ud52c5Xer6
WNsCqQbFpAumRvrOn1pHbpHU3uwBM6aulfUslronYKIlUn2Dax5K/f3hnVox
1S54ZKlU32CrJVPvZbxC6ncT9y2dmsdQK6XW4ZplUx3Gf1u3TGqe8cqpeVyz
Zqp1MNFa0UYYZ5XUPK5ZNTXinZ1T92n25+VSe2Ou1VO9gi/WSI30XS21jtza
qb3x0bqpBsI+u6T2Y99ePrUfa1svNY9xNk/dv/HIhqkGwlYbpNqI8WappuG+
jVLzmGuL1Dpc859UJ+GIjVPzjLdMzeOa7VOtg4l2SI0YZ6vUPK7ZOjXinZ1S
fcNzWSd1faxt21RnsG9slxrpu01qHbkdU3tTv37qWlnPJqlzxHG7pj4bvHNy
6t7Gnrx7qnvw1G6pecZ7proK++yRmme8V+o1PLV46jvI+7dvqhFx0H6pEe/s
nxpx0IGp1sE+h6c6Br8cmuoPjHNQah4HHZwaccQ+qa7lMw5JvUbNAam96XtY
ag/6HpHaG78cmRrx0Smp62af3zt1HfQ9OtVGmOi01P0bjxyf6h48dVyqpRif
mtqD+05IzWOi01PrcM1JqTbiWZ+Ymmd8Rmoe15yXah1MdH5qxDhnpuZxzVmp
Ee8ckzpHjHZU6pqY9zmp7sRf56ZG+p6dWkfugtTe+OjY1B6sZ9PUd4T3/sLU
PD66KDXio8tS3YOnLk31EONrUr/3McLlqXmcdUVqxETXpuaxzFWp+xz2uTI1
z/i61Dz2uT41YpyZVtI3t/L+pvoDL9yQmsc4N6ZG7HN1am/mdFPqNWruTDUN
NrkltQeeui21Pz66PTXioEtSbcc670i9Rv3zqSbAAvemWgpD3ZNqIMYPx+9g
nHJfah4H3Z8a8cIjMY9rHky1Ed/dD6TmGT8a87jmsRjxyzOpNsI4T4WjSnXQ
4zGPd56IsUz9m5V147Un4zVq+DuWa8z76diDvs/G3vjouRhZ8wtx3VjmpVTr
YJzvUvdj9qi3Uy2CTV5JdRWeejney/itVN9w36sxj4neiXWY5fVUY+HE12Ke
8bsxj1k+SvUQrvk4RvzyXsxjnPdjxCMXp77L/FzfiL3Znz9MtQVu+m+M9P0g
1pH7X+yNfT5NdQ9+eTP2YD2fxDy5z2Ie+3yR6h489WWMeOqHVKNglh9jxCbf
x2dJ7utUG2GHr2Id429TncRz/ybmp48/W5zLvwv+FPthmT9TrYNlfo7X8M4v
MWLMF+PPlp/rH6muoua3VIdhqN9jJPdrrCP3V+yNgz6P62bNvGfMBaP/HfP4
6J8Y8U6V6RKc0s00FrbqZNqIcZlpHe5LMvP4qM6swy9Z5t/M+CjNzDNuMvP4
ZaRMG2GckTMjlmkz83inlxmxydqZ38V8B+eZvdn3BpnOwFDDzEjffmYduVEy
e+Og0TINhGWmzdz72cOLzH6sbfTMPA6aMNMlOGWsTGNhqzEzbcR4gsz9nvvG
zszjo4ky6/DLuJmewErjZOYZT5yZxy9TZtoI40yVGbHMJJl5vDNpZsQU02Q6
hjWMmrk+1jZ55l6CoabIjPSdLLOO3NSZvakfI3OtrGe8zDnitekz3YN3lsnc
59if58g0CmaZMdNY2GqGzHsZz55pHe6bKTOPj+bMrMMys2R6C4fOnJlnPFdm
HvsskOkY/LJgZsQac2fmcdA8mRFH3Jb5u8TvxKyZvTHpfJl2wUfzZ0b6zptZ
R26hzN74aJFMA2GfZTPXzZ4/W2Y/1rZoZh4HLZ+5l2OTJTINhK0Wz3QV4+Uy
e3Dfkpl5fLRCZh3GWTrTSTzrpTLzjFfMzGOc1TPdg4/WyIx4Z6XMPMZZOTNi
n+ky33F+lgtnro+1rZppUCy2Wmak7yqZdeTWzOyNlRbLXCvrGT/zHeG9Xysz
z+/nOpm/o3hn/UwDYav1Mm3EeJPMPYC9fYPMPObaMDPio00z8xhn40wP4aCN
MvOMN8vMY6LNMyP22TbTQ3hn60zr4JEtMvOYaMvMiH3+k9mbOW2VeY2aHTN9
g2u2yexB3+0ye2Ol7TMjVlo3c92sc4fMa9QfnmkCLDDzSlpnV96jTEvhoL0z
HYBfdsu8Bwftnhmxzz6ZebyzZ6alMMUemXnG+2bm8c5+mRHvHJJpHSxzUObf
qPho/8w83jkgM+KgnTLXjd0OzLxGzc6Z15j3wZk96HtoZm98dFhmZM1HZK4b
7xyV6SSMc0Xm3swedXKmS3DKMZmuwj5HZ97L+KRM63DfsZl5THRKZh1+OT7T
hfjouMw841Mz8/jl7EwbYZxzMiOWOS0zj3dOz4zY5NbMfZrvlBMye7M/n5lp
Dgx1Vmak7xmZdeTOzeyNg87PNBCWOTGzB+s5LzNP7oLMPA66KNNA2OrizIit
rsp0DH65OjPikSsznyW5SzOdhIMuyaxjfHmmmXjul2XmGd+e+X2JL67J7Id3
bs70EH65NvMaxrkuM2KfIzN/tvxcb8q0FDU3ZHoUQ92YGcldn1lH7pbM3jzf
CzPXzZr53xH57634b9XvyJwX3pk5973kHXwo0ygY5MFMozC+K9NMOOvOzDrG
D4TzEfG+h2MdNrkn00yY6O7MOsZPZnoI1zwVI355Okac8mimdfDIx5l7M3vs
/2JkH743szfOeiR+JjWPxTrc8XiM2OrZTPfglyfiNebxSezHfn5fZr9/+d2I
c6HmzUyjYJA3Mo3C+MVMb+GsFzKdxPj1zL2f+96Kddjk5UwzYYqXYh3jDzI9
hGs+jBG//DdGnPJOpnVwxEfxGs/lubgmvHZ/5tz5ebwdP5Oad2Mde8t7MWKr
52Md834/XmMer8Q5Yrosd39iv01y9+9F48+cf+PDr59lGgtbfRqfJeMvMj2E
pz6PecbfZfoGv3yb6RvGX8Z78eMPmXbBMr9l+ga//B4jTvkx5vHITzHOFp8B
7mZ+32R6i8/4JdNPOOvXGOn7c6wj90fsjX2+j3NkHmnuunkWX2fu/fT9M96L
d8pcf+CLItcrjPl/uI+xcNC/mfZinOc+V+6rcutwSjfXEzzrTm4d40GuaTDL
MDdik5FyIzZpck2Jrf7O9Bku+yvOkfFX8Rmzhjr3M6lpc+vwVC834q9/Yg/m
3c+9xjxeje8Irn8tRt77kXPngnfGz/UKHhkj11XYZ/RcbzEeL9cx3Ddmbh77
TJBbh1/Gzv1bBQeNlZtnPGFuHr9MnmsXzDJFbsQmE+Xm8c7EuRGbjJbrM+Yx
Tm5vrDFprqWw0mS5kb6T5NaRmzK3N96ZOtc3mGihXAewh4+b24+1TZObxzuz
5VoEg0yf6x68M12usRjPspL3zBquzZCbxz6z59Zhk5lyLcV394y5ecZz5Oax
zHy5XsEj8+dGPDJnbp7/zX+u3IiVFsx1CWuYKnd9rG2eXCfhoHlzI33nzq0j
t0Bub+qnzV0r61kk10lYZqPcPZi9d8Pc/Ynxcrm2wBrL5lqE8WK57sF6i+b2
YLxMrmm4b/ncOhyxRK6N2D8Xz61jvGquV/DIarkRj6yeG/HFirmGwESj5jqe
92OU3HeZ8ZK5vTHXCrmfSc1KuXWYa+XciKHWzDUNllkl9xrzWCq3BxZbOjey
njVy50LNurnWwTL/yTUHBtkkN2KNTXMjBlkn117UrJdbh482zn3e1G+Q6yGe
+/q5ecaz5O7/2HnrXK9gk21zXYIvNs/1JSZaOPcd5+e6Vu76MOA2uXXUbJY7
L2q2yK3DWVvmRpy1dm4d894q9xqfzX8DhVP478i3y/187LN9bsQ+e+XaAmvs
nOseXLlTrrEY75lrF+7bJTfP37J759bhiN1yrYaJds3NM94nN48LDsr1DdY4
ODfilH1z8+y9++VGTPR07vcp36O75/bGTQfkugpnHZgb6bt/bh25Q3J7Y5nD
ch2DWc7N3b/Zq/fI7cfaDs/NY6sTc22BNY7KdRWWOTLXW4xPyLUL9x2dm8dH
J+XWsf8fm2sLjHBMbp7xybl5vvvPzPUN1jgrN+KUU3Lz7Amn5kZMdE6uRVjD
obnrY22n57oKZ52RG+l7Wm4dubNze1N/RO5aWc9xuXPEX+fnWgpD3ZO7/7F3
XZHrDzxyYa6rMNQFufcyvjzXMdx3UW4ee16ZW4dNLsk1KGa8ODfP+KrcPPvq
DbluwC835kaccnVuHjtckxuxyRSFvw+8+5fm9sZQ1+XaCCtdnxvpe21uHbmb
cntjn1tyHYNx7s1dN9a4LLcfa7s1N4997s91Cb64I9dV2Of2XG8xvi+3B/fd
mZvHOw/EOpxyd64teNZ35eYZPxjzmPHxXBthnCdixB0PxTy2ejhGvHle7jvO
z/Lm3PWxtkdzzYStHouRvo/EOnJPxt446LbctbKeKQufMd9tx+e+L/wOPBN/
R3HNa7lGwSDP5xoLWz2Xay/Gr+bahfteiHm883qswyYv5e4Z7CEvxjzjN2Ie
y7yX6xv88n6MOOXNmMcjb8WII56Nc2QeL8fe+OWdXD/hrHdjpO/bsY7cB7E3
9vlvrmMwzu+5+zr7+SuxH2v7KOaxz9e5RsEgn+S6Cvv8L9dbjL/KtQv3fRrz
2OGbWIdNPs91Eg76LOYZfxvzWObnXLtgk19ixCbfxTx/p34fI/vVb7n+YA0f
xvWxth9zjYWVfoqRvrOu5PUfeC9ib+o/jmtlPU/lvjt8d/+Z6yfcNGbhXsUe
mxbaAmv8nese3PRXvJdxUmgX7vsn5rFhVliHI/g/3sU+io/+jXnGeWEeI7SF
vsEavcKIU4rCPHYoCyMmmrxwr+U7pVPYGzfVha7CWU1hpG9VWEeuX9gbywwL
HYNZxipcNx7pFvZjbSMV5rHVOIXmwBSjFroKy4xS6C3GYxf24L7RCvP4aNzC
OmwyRqEneNajF+YZj1eYx4yTFLoHX0xaGLHJ+IV5jDlBYcQ+f+S+4/wsB4Xr
Y20TFboKT01cGOk7YWEduckKe/NMRy5cK+uZqvC7BO9cUvi7wbt/ceHvBuNZ
Cj2BL2Yu9AfjaQpdhWumLuzBeKZCx3DfrIV12GG6QvfsEI5pC+sYz11oFAwy
T2HEIPMWRkwxe6EVcNBqhXste+zqhZE9fPrC3juGY7bCz6RmjsI6nDVnYcRN
8xc6Br/MVXiNeaxR2A8LzFDYD4vNVzgXapYu9AS+WKrQH4wXLnQPLlio0FiM
lyx0DPctU1jHnr9ooY2wzyKFdYxXKjQKBlm5MGKQVQojpliucA/AQasWXuO5
LFC4Jqw3Y+Hc+XksW/iZ1CxfWIezViiMuGnBwjrmvWLhNeaxWOEcMctuhXst
e+kuhfsT++0Hhe807/JahdbBSmsWPkvG6xT6j71x7cI8440KLYJNNiy0C+N1
C+/FRP8ptAUW2LLQIhhkq8KIKTYpzOOgTQsjblq5Cs+nDM8nHBsU+onP2LzQ
Rthni8JI380K68htXdgby2xcOEfmsWvhunkW6xc6jL7bFN6Ld/YstAWO26PQ
Fox3LDQB3tmh0ECMdy98rty3V2EdDtq50D08650K6xgfUOgP3HFgYcQRBxVG
rLFPoYGw0naFtsN02xbOkfF6hc+YNexd+JnU7FtYh5X2K4yYaPvCHsx7/8Jr
zGPxwncEpy9RGHnvDy6cC945vtAT+OKIwr2KvzMOL3QP4+MKXcJ9RxbmMc4J
hXXY4ehCT+CaowrzjE8szGOB0wstgkHOKIyY4qTCPA46uTDipsMKbcc8jins
jaFOLbQR9jmtMNL3lMI6cmcW9sYyZxc6Bh/dVGgCLHBsYT/Wdk5hHjddVugJ
fHF+oQMwznmF7mF8aeF3M/ddUJjHOJcX1n3BO13oAL67LyzMM76iMP8l73Gh
RTDIbCvpjOv5PSjM46CrCiNuurHQH6zhrML1sbZrCm2Efa4tjPS9urCO3NNr
WnsDv/eFa2U9txTaBfu8VLiPsk++WLjvMr6vcO9nr7630BmMbys0H/vhrYU9
GN9T6A/uuz/W4Zc7Cg2Ea24vrGP8aKE5sMNjMeKLx2PEFw8WOgnvHFr4NwDv
xyGF7zLjOwt7Y6gH4mdS81Csw0EPx4h3niz0EA56JF5jHncV9sBZdxdG1vNE
nAs1zxaaBrO8UugMTPdqjBjntRhxyjOFVqDmuVjH/v9yfN7Uv1DoG5778zE/
SnxfcC7/BvZOoUUwxXuF5sAabxSaCfvcXPiO83N9Kq4Pi70b66h5Pc6Lmjdj
HSZ6K0bs83SsY95vx2sTxHeTuWD09+Pns998WLjnYJwvCx3Avv1x4d+l/M30
UaEpGX9RaBHu+1/M46CvYh175qeFpsE4n8Q8469jHuP8WOgSfPFTjPjim5jH
St/GiKHmLf2u5Dv7s9gbB31f6CTM8kOM9P0u1pH7OfbGKb8Wmgkr9UutgBE+
j/1Y228xj6G6pfs3381/FroHI/xRaBrGnVKLcN9fMY8FktI6vsv/KTQNxvk7
5hmnpXmMU5e6BF80pRFfZKV5rJSXRgzVK3UGa/glro+1laVOwixVaaRvUVpH
ri3tTf3vca2s5984Rzw1LDUTPpqudK9l7x2r1BbseyOXmhJLjlR6L+MxS73C
faOU5rHh2KV17PmjlfoG74xammc8Tmkea0xU6hI8MnFpxBfjRovgnfFKIw46
s/T3jd+b0Ut7Y6UJSv2BgyYsjfQdv7SO3CSlvXHNZKWmwUrTl64bO4xR2o+1
TV6ax1AzljoD001V6hiMMGWpgRjPUNqD+6YuzWOKmUrrMNG0pT7gWU9Tmmc8
c2keP85Z6gxsMldpxBqzlOZx0KylETcNSt9xfpaTlq6Ptc1eaiysNEdppO9s
pXXk5i7tjV+mKF0r6+H/oDTvCO/9PKV5fj/nK/0dxVMLltqF7/sFSl3FePFS
l+COhUrz7A8Ll0YcsURpHqcsWuobvLNIaZ7xkqV5rLFUacQIK5QaBZssV+oe
XLN0aR4fLVMa8dRipb2Z07Kl16hZpdQrOGj50h70XbG0N35ZqTRinPlL1806
Vy69Rv2Wpfs9+/wapQ7AOKuXuofxeqUuwR1rluYxzlqlkf1//dI8Tlmn1Dd4
Z+3SPOMNSvP8DbphaeRv081KjYJNNil1D67ZqDSPjzYujXhq1dJ1477/lF6j
ZrXSa8x709Ie9N28tDd+2aI0suatSteNmz5ZUw9ty8+tdE9lz9yt1AHs4duX
mo/9cLvS+xnvWmoR7tuhNI+Ddi+tY8/fqdQ0GGfH0jzjPUrzGGe/Upfgi/1L
I77YszSPlfYqjRjqjNJ9lO+UnUt746B9Sp2EWfYtjfTdu7SO3AGlvXHKQaVm
wkq7lPZgPQeW5skdXJrHUIeW2gXvHFYaccGxpebAeseVRgx4TOmzJHdEqQPw
y+GldYyPKjUQz/3I0jzjs0q/L7HJ8aX9MA5/8+EMfHFC6TXcdGJpxE2nrKpP
t+F9LzUNNSeXWgqznFIayZ1UWkeOvyfpzfM9pHTdrHmVyhzP/uzSeWGW0Sp/
N/iduLTUAezbl5Sag/G5pX9L45pzSusYX1xqEe67rLQOy5wfzv9baJzzSusY
X1PqDxxxbWnEGteVRqxxRamZsM/jpfs3+/YTMbLHXlDaG09dXvqZ1FxZWoeJ
riqN2OeGUhthoqtLrzGPJ2M/9vwLS/vhr+tL50LNPaX7N9/Nd5eag/Etpe7B
NTeXWoHxXaUW4b57S+uwzG2lJsA4t5bWMX641B844pEYscajMWKN+0vNhH0e
i9d4LjeWrgmLXVQ6d34e98XPpOaBWIeJHowR+9xUWse8H4rXmMftpXPEZZ+V
7pfsn5+U7sFTx58ttsWvT5eaj/3wqfgsGT9bah388kzMM3651BDs+S+VeoXx
c/Fe7PNqqXUw0dulnsAa78SINV6LeezzeowYZ6XK3xl+z14sNRCf8Wapb3DN
WzHS941YR+7d2BsfvRLnyDw+jevmWbxQai/6vhfvxVBflpoGj3xRajvGH5Wa
hn3+v6UGYvx5fK7c91Wswzv/K/UNz/rjWMf4h1JD4IsfY8QXP8WIX74pdQ+u
+aDUXtjk/ThHxs/HZ8wavo6fSc23sQ7vfBcj3vkw9mDe38drzOOO0ncEm99Z
Gnnvf45zwVCdSmdggT9KHcN+/nvp3x6M+f8gA39w358xj2u6lXW45u9S9+Ca
v2KecVKZxzVVpTOwSV0Z8UVamcc1WWXENb+VGot5/BN7Y6Wi0jRYpqyM9M0r
68g1lb0xUa/SLphl0so9m73639iPtfUr8/hlzEpnrBuOkSpNwP4/rLQR4zEq
/cF9I1fmcc1YlXW4ZtRK9/DdPUplnvHYlXlcM2GlM7DJRJURX4xTmcc141ZG
XDNJpWlYQ1u5PtY2fqVpsMwElZG+41XWkZu4sjf1g8q1sp7JK62GWRat3EfZ
Jxep3EcZz1i5f+ORGSpNwDhZXddMGa49u0b4WYbx7CuF36tKl3DfTJV1eGfq
St/gnc/X9HyqcG2OSkPgizkrI76YqzLil1kq3YNrfi01Ou/HL/FdZjxNZW+s
NHPlZ1Iza2Ud3pmtMuKdeSo9hFlmr7zGPKat7IGnpquMrGfuyrlQs0ClXdjD
F690Br5bojJikyUrI36Zv9JD1CxYWYd3Fqt83tQvXOkenvtClXnGo1fu/7xz
y1d6AmusWOkMvk+XrrQRlpms8h3n5zpv5fow1wqVddQsVTkvapaprMM7y1ZG
vDNfZR3zXq7yGp89W+v/Pdr9wrFqpVn4G3SBMD60DnMOx/qVex4GWa9y/2a8
eqW9MM5qlXWM1610A/dtUFmHcdasNA3GWaOyjvGmlZ7AEZtVRuyweWXEMhtV
mgn7HFC5f7NvH1gZ2avXquyNgzas/ExqNq6swy//qYzYZ8tKG2GiTSqvMY+D
KvthorUr++GsLSrnQs2uld/FGGSXyu9oxttWWoE9f5tKDzHeuXK/577dKusw
zvaVpsE421XWMd6n0hM4Yt/KiB32q4xYZo9KM2Gf/Suv8Vy2qlwTtlqncu78
PHav/Exq9qyswy97VUbss3VlHfPeu/Ia89ihco546sLKvROnnF+577J/1rXv
Je/yIZWOxH0HVz5LxodV2gXLHFqZZ3xM5X6PI46u3DsZH155L645rtIxuOaU
Sk9gjVMrI9Y4vjKPKU6ojBiH/x2P/wad/6bqqEoD8RknVfoG15xcGel7YmUd
udMqe+OjYyvnyDwuqFw3z+LISofR9/TKezHUJZW2wyAXV/qG8TmVbmDPP7vS
DYwvqnyu3HdpZR3GOa/SNDzrcyvrGF9d6QkccU1lxA7XVkYsc3mlmbDPmZX2
wlNnVM6R8RGVz5g1XFb5mdRcUVmHX66sjNjnrMoezPuqymvMo6n9+WPDHSvf
Fzx+XeVc8NTdlXs2Hrmr0gSMb67cD/DCTZX7AeM7K13CffdU1uGdWyt9g3du
qaxj/FClIfDFwzHii0dixC/3VboH19xYaSk+793K/Zs99rbK3ljp3viZ1Nwf
6/DOAzHinccqPYRZHozXmMf7lfs9Zrm9sh+2ejTOhZqXKvcGPPJi5d+KjJ+q
NA37/JOVBmL8QqVLuO/lWId3nqn0Dd55OtYxfrPSEPjirRjxxdsx4pdXK92D
a96J13gWj8c14ZQ7KufOz+OV+JnUvBbr8M7rMeKdJ2Id834jXmMeO1W+F3wn
/l25X+KUPyv3VPbMzyv9gVM+q9y/GX9YuS/inQ/ic2X8aeV+z31fxDq8U66u
TT4Kx3PBNlUYzxFs812lIfDC9zHilx9ixC9fVboHg9xQ+TcA78r1le8y46/W
1EMfh+PL+JnUfB3r8M43MeKXnyo9hEG+jdeYx19x3TyL/1X2xEE/xrlQw/8H
dzgDp/xb6TzGv1Xu8djk10orMP4nPlfu69TW4Zo/Kt3Ds/491jEuat2AEcra
iFOq2sj3e1LrIdzxXuXvCu/3z3FNWOyTOHd+Ht3az6Qmra3DOFltxCy/xDrm
nddeYx692v/9nn9TOSKcP8vPMByH177rjMeoNQc2Gb12z2M8qDUNNunX9mA8
Wu2+zn1j1tZhnJFqTYNNhrV1jMevdQNGmKA2YpYJayNmGbvWOrhjrtp9mj15
7tqIWUau7Y2Dxoquomac2jqMM25txCwT1xoId4xXe415zFPbD/uMUtsP+0xU
Oxdqpq81BzaZrvb3jfHktXs8Npms1gqMp639vua+GWrrMM6UtabBJlPU1jGe
rdYNGGH22ohZ5qiNmGWmWuvgjjlrr/FcJqldE/4atXbu/DxmrP1MamaurcM4
s9RGzDJpbR3znrX2GvOYqnaOeGrtWpewP69Zu1+yf7a1+xLv03y1zsMm89Y+
S8YL1NoFm8xfm2e8WK0bsMmitfs94wVr78U1S9Q6BiMsV2sLTLF8bcQsS9bm
scxStRGz8N8u8d+DY5RFavdjPmOZWsfgkWVrI32Xrq0jt0Jtbxy0eO0cmcda
tevmWSxcayn6rlh7L65Zr9Yc2GTdWtsxXq12j8cmq9a6gfE6tc+V+9avrcM4
a9Sahme9em0d401q3YARNq2NmGWz2ohZNqy1Du5YudZP2GSl2jkyXqj2GbOG
DWo/k5qNauswzsa1EbOsUtuDef+n9hrzmLr2HcGz09RG3vvNa+eCm3au3edw
xza1PsAjW9fuAYx3qt3LuW/b2jx+2aW2DtdsX+sSnLJdbZ7xrrV5HLR3rSHw
wj61Eb/sVpvHO7vXRgyyVe3ewzx2qO2NU/asNQ022as20neP2jpy+9b2xkT7
13oIg5xW6wD2/B1r+7G2A2rzuOaocP58pTsOrt3X8chBtT5gfGTtdzP3HVKb
xy9H19bhGv6exCV8d/P3JXnGx9TmcdBJtYbACyfXRvxybG0e7xxXGzHIqbWm
YQ371a6PtZ1QaxpscmJtpO/xtXXkTqntTf2BtWtlPWfUWpD97bbavRmn3Fpr
FMYX1boEp1xY6w/GZ9WaD5ucWduD8QW1+yL3XVxbh1OeDybpB5PMGUxydm0d
xrmy1gc45araiFOuro045dJac+CULWudzfuxRe27zLi3ujY5l9+b2s+k5rLa
OpxyeW3EKdfWmgOnXFF7jXl8u6YuOY/v19pz1nNN7VyoubHWH3jkjlp/4JQ7
ayN+uas24pEbavd+am6qrcMjt9c+b+pvqfUKz/3m2jxj9n6cy7/bPVDrBvzy
UK1dMMs9tf7ALKfXvuP8XK+rXR9meTDWUXN3nBc198Y6zHJfjJjl+to65n1/
vJbHd5+5jBJ/B4gY/eE4F/4+fqHWKJjl+VqLMH6i1iiY5fFa9zB+rnaP5L4X
Yx1mearWKJjlyVjH+PVaK2CWN2LELG/GiFlervUHZpmw8buY778favdp/PJ0
7I1ZXoqfSc0rsQ6zvBojZnm71h+Y5bV4jXn8VGsgzPJM7IdZ3opzoebTWqNg
lk9qLcL4/VqjYJb3avd+xv+r/e7mvs9iHWb5sNYomOWDWMf4m1orYJZvY8Qs
38WIWb6o9Qdm+T5e41m8E9eEWZ6Nc+fn8Xn8TGq+jHWY5asYMcu7sY55fx2v
MY//xjlilpEbjcJePWzcO9lL/6l1Bu74u9YEjH+p9Qp++Tk+V8Z/1e7x3Pdv
rMMCv9U6Btf8GusYZ422wBR5Y8QsRWPELJ1G02AW/v+t4j1+pPbfC4mPhuP3
2BsHjWj8TGq6jXUYJ2mMmKVq9AoGSRuvMY+RGtfNs/gj9mPPLxvnQs1ojf7A
KaM2Oo9xr3G/xyltoyEYj9L4XLlv9MY6vDNo9A3Put9Yx3jcRkPghfEaI34Z
vzHilzEb3YNBfqz9XeH9rhvXhFn+jHPn5zFG42dSM1ZjHd4ZuzHil6axjnmP
03iNeXwU3xHM8nGMvPcTNM6F39tpGvdsPDJpow9wyiSN+wHjqRutwH2TNeZx
zbSNdXhnikbH4JTJG/OMp2vM45pZGp2BL2ZtjPhl+sY8rpmhMeKXiRv3IeYx
ZWNvTDRTo2mwycyNkb4zNtaRm62xNyaao9Eu7O3LN+7Z7PlTNfZjbXM25nHN
wo1/K+KReRr3dZwyd6NpGC/U+Dck983bmMc1izTW4Z35Gx2DU+ZrzDNetDGP
a5ZudAa+WKYx4pfFGvO4ZvHGiF+WazQNa5i9cX2sbclG02CTpRojfZdorCO3
bGNv6udqXCvrWbHRcOxv2zUaBbNs27h3Ml670SiYZa1GizBeudE6OGWlxh6M
12zc47lvncY6zLJqo29wyiqNdYw3arQCZtm4MWKW/zRGzLJeoz8wy96N+zTf
KRM17j+8Ky8EC40SvDJXsNC6jZ9JzfqNdZhlg8aIWTZt9Adm2bDxGvMYeXWd
snq49sOarmUNfo8b50LNlo3+wCw7NJoDs+zYGDHLTo0Rs2zRuPdTs1VjHWbZ
vvF5U79No1F47ls35hnzv6/wffkY732jGzDLXo3+4Fns0ugPzLJC4zvOz3Wz
xvVhlj0b66jZuXFe1OzaWIdZdmuMmGXzxjrmvXvjNT57wUaL8zvwe+OY34lf
G997/vefIxu9gjuOaPQK48MbXcL4gEav4Jf9G9fH+PhGB+CRAxvzOOWwxn2U
+hMa8zjlxMaIU05u9AGmuKpxP8YmVzdGvnevaYz44qDG3pjo6EavYJxjG72C
U45qXAe54xqvMb9jGu/lvqcb92P2jYMb++GgQxvtwrwvaPQK7ji/0SuMz2t0
CePTG72CX05rdADjyxodgEfOaMzjlHMbv9+pv7wxj1OuaIw45dRGi9DrysZr
PJdTGp8TuZManx/P7pDGuTPvixq9gnEuafQKTrmwcR3kLm28xvwubryX+85s
nCO2eqpxn+YZPdG4j2KW2xqN8k98v/l3Fvx6XaNRMMu1jT8rxjc0WgSb3NHo
FexwY+M1THF9Yx333dfoFZxyf4w45YEYMcJdjV7pxt+zJs4Dp9RxfGujk5jr
nY2fSc3dsQ6n3BMjNrm9cU3M7954jXk8GdfNs7ilcb+n702Nc8cvzzeag/3/
uUa7MH620S6MH2u0CwZ5tNEujF9ttAgGeTzmedbPxHeT+tdiHpu8HiMueKTR
E/R6uNEljB9qtBfjB+MzY3xz43xZw4uNvsEpLzcaBY+8ENdB7pV4jfm9FO/l
vrMa3xFse3ZjxC/nNMb/e78bzYEpPm60C+N3G+2CTd5ptAvjjxrtwn2fxDqs
8X6jUTDLe7GO8VeNRsEmX8eII76Jkf32s0ajYI23G43C5xWttuB794PYG7N8
Gj+Tms9jHX75Ikb88l2jUTDIl/Ea86ha92b21Q9jP8zybZwLNX81mgNT/Nlo
F8Y/NdoFm/zYaBfGfzR+T3Pf37EOa/zSaBS+u3+OdYyTVqNgk7Q14oisNeKR
fxuNgjXy1ms8i+/jmrDGf+Pc+Xn8Ez+TmhGtdfil0xrxyw+xjnl3W68xjyla
90v228lbvcJ4slavMB61de/HC6O0+oPxyK2OYdy02gWD1K3PmPHYrf7AHW1r
HrOM1Ooe6sdpzWOBcVsjjhi/da9lz3yr0SW8H282/p3M+I3G3zPGLwarjBmc
MXewyuitRsEmY7ZaBBON1roOcmO1XmN+Y7Tey31jrK5N+uHaoPUcfw1bI/Oe
qtUleGTq1sj+P01rxA4ztfoAU0zcahQMMmXr86Z+olb3kJu01Ss890la72X8
W+P+jwlmbu2H1yZsNRD1ZevvCu/3BK3PjNx4rc+S5zhLax1/O07XahRsMkOr
RXDQtK1zJzdj6zXWMH3rvdzHf4fFfyfOf18+e6ulsMZno4RnH455wjFXqzOw
wJytLmG8QKtX8MvcrXn29nlaI/vkgq15vDNf636PU+ZtzTNeqDWPIxZujVhj
yVbH4JfFW22BfRZpzeOLRVsjHpm/tTdzWqz1GjXLtu7l7PNLtPag71Ktvdnb
l26N+Og/rR7CQcu0XqN+41YzkVux1Rns4Su0uoTx6q1ewS8rteb5/l65NfL9
vUZrHu+s2vo9jlNWac0zXrM1jyPWao1YY4NWx+CX9VptgX3Wbs3ji3VaIx5Z
rnXdWGnd1mvULN96jXmv39qDvhu29sZBG7VG1rxa6xxZ2yatzwZ3HNK6d7L3
btbqEnyxZas52Le3aHUJ461ar7E3btfqGyyweWsd923Tuvdjim1bI/d93fqO
zsH3XGsdxtmx1Rw4ZZdWZ2CKXVsjxtmpNY9Htm79fD5jt9Y89tmzdf9mP9+h
tTd9d2/NY6I9WiP3bdr6DFjzXq11uGCfVivgjv1bnYHp9mt1CeNDW58Zfjmg
NY99DmyNePCw1jzeObjV0Dzrg1rzjA9vzeOII1oj1jiu1TH45ZhWW2CfI1vz
+OKo1ohH9m6dO/M+uvUaNfu2roN5H9vag77Ht/bmO/uE1sh3+c6tz5ifwYmt
1/i+P7nVBBjktFZbYI1TW43C+JxWu2CZ01vzeOGM1sg+f25rHrOc1bp3Ypkz
W/OMz2vN44vzWyM2ubTVLpjl4lZP4JoLWvMY5MLWiEHObu3NnC5qvUbNla37
N/vwJa096HtZa28McnlrxC+ntK6bdV7Reo36+1ttxPf9ta22wBrXtBqF8c2t
dsEy17Xm+Tvy+tbIfnJLax6z3Nj6NyeWuaE1z/jW1jy+uK01YpN7Wu2CWe5q
9QSuub01j0HuaI0Y5KrWdeOmO+M1aq5uvca874496Htv7I197ouRNZ/U+l7w
TjwQnwGm+6B1P2Yfnmcl9+1HeDdbXYI7nmq1C5Z5tP3/e/tjMbK3Px3zGOGJ
VqNgnMdjnvEzMY8vno0RO7zcahf22xdb3YNrnot5DPJ8jLjjydibOb0Qr1Hz
euu+jgteij3o+0rsjYlejZF9/qFWb7HO1+I16h+Mz4bc2622wHRvtdqC8Yfx
mWGWd2IeA74bIzb8b8zjgvdb7cKzfi/mGX8U85ji4xjxwhet5pg1HJ+1egi/
/C/mcccnMWKNN+K6sdKn8Ro1b8ZrzPvz2IO+X8be/DezX8XId/0Yg7Af98Oe
E45vWr/7Mch3rS7BHT+0mgNTfB+vMf6t1RaY4seYxyA/xYgXfo95TPFLq2kw
y88xz/iPmMcaf8aILzo93YAR/m31Cqb4K+Yxy98x4o5fY2/m9E+8Rk3Wcz/G
ESN69qBvt2dv/JL0jOzn4/bce9hv057XqB+n595MruppDkxR9rQI40FPW2CK
umcegzQ9I/v8sGceU/R6mgaztD3zjEfqmccaI/eM+GLMnm7ASqP39AqmGKVn
HrOM2jPijrznuvHUaD2vUVP0vMa8x+jZg75j9eyN0cbuGVlzv+ccWdt4PZ8N
ppiv5z7KPjlBT4tgk4l7OgBrTNTTJYwn6XkNd0zR0wH4YsKeddw3WU+7YJDJ
e0bu+za+m7yXU/aswx1T99wXscl0Pc2BKabvGTHFND3zmGXSnp/PZ8zQM49N
Zu65T+OLqXr2pu+MPfMYZKaekfvG7/kMWPMsPevYz2fraRFsMmdPc2CKOXpa
hPH8PZ8ZppirZx6DzN0z4r4FeuYxxbw9TcOznqdnnvGCPfNYY6GeEV8s0dMN
GGGxnl7BFAv3zGOWRXpG3DFrz7kz70V7XqNm9p7rYN6L9+xB3yV79mafWapn
[truncated: 2,423,822 more chars]
