# Supplementary material for: Evolutionary mechanisms that determine which bacterial genes are carried on plasmids
Source: Evol Lett. 2021 May 18;5(3):290–301. doi: 10.1002/evl3.226 (PMC8190454; doi:10.1002/evl3.226)
Supplement: Supplementary file 2 — Supplementary Material [file EVL3-5-290-s002.zip › Rcode.R]

# necessary packages
library(Hmisc)
library(gridExtra)

# set rates
lowest.rate = 10^-6
low.rate = 10^-5
mid.rate = 10^-4
high.rate = 10^-3
highest.rate = 10^-2
sizes = c(2,5,10)

# Analysis for main text

res2 = data.frame()
gene.flow = 10^-1

for(y in 1:4){
  
  r.freqs = matrix(0,3,2)
  p.mutation= lowest.rate
  p.plasmid.from.plasmid = c(low.rate,mid.rate,high.rate,highest.rate)[y]
  p.plasmid.from.chromosome = p.plasmid.from.plasmid * gene.flow
  p.chromosome.transfer = low.rate
  p.plasmid.chromosome = low.rate * gene.flow
  
  for (x in 1:3){
    states = matrix(0,1000,3)
    for(i in 1:1000){
      state = vector('numeric',3)
      state[1] = sizes[x] - 1
      state[2] = 1
      while(state[1]>0){
        # acquisition events
        acquire.chromR = rbinom(1,state[1],p.mutation+ p.chromosome.transfer*state[2]+state[3]*p.plasmid.chromosome)
        acquire.plasR = rbinom(1,state[1],state[2]*p.plasmid.from.chromosome+state[3]*p.plasmid.from.plasmid)
        state[1] = state[1] - acquire.chromR - acquire.plasR
        state[2] = state[2] + acquire.chromR
        state[3] = state[3] + acquire.plasR
      }
      states[i,] = state
    }
    #calculate confidence intervals, accounting for actually only sampling from n-1 species
    res2 = rbind(res2,binconf(sum(states[,3]),(sizes[x]-1)*1000)*(sizes[x]-1)/sizes[x])
    print(y)
  }
}


res2$plasmid.transfer = as.factor(c("1:1","1:1","1:1","1:10","1:10","1:10","1:100","1:100","1:100","1:1000","1:1000","1:1000"))
res2$pop.size = as.factor(c(sizes,sizes,sizes,sizes))

ggplot(data = res2, aes(y=PointEst,x=pop.size,fill = plasmid.transfer)) + 
  geom_bar(position=position_dodge(), stat="identity")+
  xlab('Number of species')+
  ylab('Proportion species with plasmid resistance')+
  geom_errorbar(aes(ymin = Lower,ymax = Upper,group = plasmid.transfer),width = 0.25,position = position_dodge(0.9))+
  theme_bw()+
  scale_fill_brewer()+
  labs(fill = "Ratio c:p")+
  geom_segment(aes(x = 0.5, y = 0.5, xend = 1.5, yend = 0.5),linetype="dashed",colour = "gray")+
  geom_segment(aes(x = 2.5, y = 0.9, xend = 3.5, yend = 0.9),linetype="dashed",colour = "gray")+
  geom_segment(aes(x = 1.5, y = 0.8, xend = 2.5, yend = 0.8),linetype="dashed",colour = "gray")+
  theme(text = element_text(size=20))


# Supproting Infromation: different assumptions about rates

# p.plasmid.from.chromosome and p.plasmid.chromosome don't change with the rate of plasmid transfer.

res = data.frame()

for(y in 1:4){

r.freqs = matrix(0,3,2)
p.mutation= lowest.rate
p.plasmid.from.plasmid = c(low.rate,mid.rate,high.rate,highest.rate)[y]
p.plasmid.from.chromosome = low.rate 
p.chromosome.transfer = low.rate
p.plasmid.chromosome = low.rate

for (x in 1:3){
states = matrix(0,1000,3)
for(i in 1:1000){
  state = vector('numeric',3)
  state[1] = sizes[x] - 1
  state[2] = 1
while(state[1]>0){
  # mutation
  acquire.chromR = rbinom(1,state[1],p.mutation+ p.chromosome.transfer*state[2]+state[3]*p.plasmid.chromosome)
  acquire.plasR = rbinom(1,state[1],state[2]*p.plasmid.from.chromosome+state[3]*p.plasmid.from.plasmid)
  state[1] = state[1] - acquire.chromR - acquire.plasR
  state[2] = state[2] + acquire.chromR
  state[3] = state[3] + acquire.plasR
  }
states[i,] = state
}
res = rbind(res,binconf(sum(states[,3]),(sizes[x]-1)*1000)*(sizes[x]-1)/sizes[x])
print(y)
}
}


res$plasmid.transfer = as.factor(c("1:1","1:1","1:1","1:10","1:10","1:10","1:100","1:100","1:100","1:1000","1:1000","1:1000"))
res$pop.size = as.factor(c(sizes,sizes,sizes,sizes))
res$S = "Transfer to Plasmid Is Bottleneck"


B = ggplot(data = res, aes(y=PointEst,x=pop.size,fill = plasmid.transfer)) + 
  geom_bar(position=position_dodge(), stat="identity")+
  xlab('Number of species')+
  ylab('Proportion species with plasmid resistance')+
  geom_errorbar(aes(ymin = Lower,ymax = Upper,group = plasmid.transfer),width = 0.25,position = position_dodge(0.9))+
  theme_bw()+
  scale_fill_brewer()+
  labs(fill = "Ratio c:p",title = "B")+
  geom_segment(aes(x = 0.5, y = 0.5, xend = 1.5, yend = 0.5),linetype="dashed",colour = "gray")+
  geom_segment(aes(x = 2.5, y = 0.9, xend = 3.5, yend = 0.9),linetype="dashed",colour = "gray")+
  geom_segment(aes(x = 1.5, y = 0.8, xend = 2.5, yend = 0.8),linetype="dashed",colour = "gray")+
  theme(text = element_text(size=20))


### different parametrisation

res3 = data.frame()
gene.flow = 10^-2

for(y in 1:4){
  
  r.freqs = matrix(0,3,2)
  p.mutation= lowest.rate
  p.plasmid.from.plasmid = c(low.rate,mid.rate,high.rate,highest.rate)[y]
  p.plasmid.from.chromosome = p.plasmid.from.plasmid * gene.flow
  p.chromosome.transfer = low.rate
  p.plasmid.chromosome = low.rate * gene.flow
  
  for (x in 1:3){
    states = matrix(0,1000,3)
    for(i in 1:1000){
      state = vector('numeric',3)
      state[1] = sizes[x] - 1
      state[2] = 1
      while(state[1]>0){
        # mutation
        acquire.chromR = rbinom(1,state[1],p.mutation+ p.chromosome.transfer*state[2]+state[3]*p.plasmid.chromosome)
        acquire.plasR = rbinom(1,state[1],state[2]*p.plasmid.from.chromosome+state[3]*p.plasmid.from.plasmid)
        state[1] = state[1] - acquire.chromR - acquire.plasR
        state[2] = state[2] + acquire.chromR
        state[3] = state[3] + acquire.plasR
      }
      states[i,] = state
    }
    #calculate confidence intervals, accounting for actually only sampling from n-1 species
    res3 = rbind(res3,binconf(sum(states[,3]),(sizes[x]-1)*1000)*(sizes[x]-1)/sizes[x])
    print(y)
  }
}


res3$plasmid.transfer = as.factor(c("1:1","1:1","1:1","1:10","1:10","1:10","1:100","1:100","1:100","1:1000","1:1000","1:1000"))
res3$pop.size = as.factor(c(sizes,sizes,sizes,sizes))
res3$S = "Transfer to Plasmid Is Bottleneck"

A = ggplot(data = res3, aes(y=PointEst,x=pop.size,fill = plasmid.transfer)) + 
  geom_bar(position=position_dodge(), stat="identity")+
  xlab('Number of species')+
  ylab('Proportion species with plasmid resistance')+
  geom_errorbar(aes(ymin = Lower,ymax = Upper,group = plasmid.transfer),width = 0.25,position = position_dodge(0.9))+
  theme_bw()+
  scale_fill_brewer()+
  labs(fill = "Ratio c:p",title = "A")+
  geom_segment(aes(x = 0.5, y = 0.5, xend = 1.5, yend = 0.5),linetype="dashed",colour = "gray")+
  geom_segment(aes(x = 2.5, y = 0.9, xend = 3.5, yend = 0.9),linetype="dashed",colour = "gray")+
  geom_segment(aes(x = 1.5, y = 0.8, xend = 2.5, yend = 0.8),linetype="dashed",colour = "gray")+
  theme(text = element_text(size=20))
